# Supplementary material for: Identifying molecular genetic features and oncogenic pathways of clear cell renal cell carcinoma through the anatomical (PADUA) scoring system
Source: Oncotarget. 2016 Feb 2;7(9):10006–14. doi: 10.18632/oncotarget.7129 (PMC4891099; doi:10.18632/oncotarget.7129)
Supplement: Supplementary file 2 [file oncotarget-07-10006-s002.xls]

## Sheet: gsea_report_for_Score_pos_13893
Table S1, related to Figure 3. Gene sets positively correlations with PADUA score
NAME	GS<br> follow link to MSigDB	GS DETAILS	SIZE	ES	NES	NOM p-val	FDR q-val	FWER p-val	RANK AT MAX	LEADING EDGE
NAKAYAMA_SOFT_TISSUE_TUMORS_PCA2_UP	NAKAYAMA_SOFT_TISSUE_TUMORS_PCA2_UP	Details ...	87	0.611578	2.77811	0	0	0	5900	tags=76%, list=29%, signal=106%
CROONQUIST_NRAS_VS_STROMAL_STIMULATION_DN	CROONQUIST_NRAS_VS_STROMAL_STIMULATION_DN	Details ...	99	0.551438	2.59722	0	0	0	3686	tags=51%, list=18%, signal=61%
GINESTIER_BREAST_CANCER_ZNF217_AMPLIFIED_DN	GINESTIER_BREAST_CANCER_ZNF217_AMPLIFIED_DN	Details ...	327	0.471943	2.56528	0	0	0	6703	tags=59%, list=33%, signal=86%
SOTIRIOU_BREAST_CANCER_GRADE_1_VS_3_UP	SOTIRIOU_BREAST_CANCER_GRADE_1_VS_3_UP	Details ...	151	0.493718	2.44474	0	0.000538509	0.003	6470	tags=58%, list=32%, signal=84%
AMUNDSON_GAMMA_RADIATION_RESPONSE	AMUNDSON_GAMMA_RADIATION_RESPONSE	Details ...	40	0.629205	2.4052	0	0.000430807	0.003	4088	tags=65%, list=20%, signal=81%
NIKOLSKY_BREAST_CANCER_1Q21_AMPLICON	NIKOLSKY_BREAST_CANCER_1Q21_AMPLICON	Details ...	38	0.618019	2.35553	0	0.000477195	0.004	5693	tags=61%, list=28%, signal=84%
ROSTY_CERVICAL_CANCER_PROLIFERATION_CLUSTER	ROSTY_CERVICAL_CANCER_PROLIFERATION_CLUSTER	Details ...	140	0.473105	2.31576	0	0.000510242	0.005	6570	tags=59%, list=32%, signal=86%
CHEMNITZ_RESPONSE_TO_PROSTAGLANDIN_E2_UP	CHEMNITZ_RESPONSE_TO_PROSTAGLANDIN_E2_UP	Details ...	144	0.468261	2.31399	0	0.000446462	0.005	6074	tags=52%, list=30%, signal=73%
LY_AGING_MIDDLE_DN	LY_AGING_MIDDLE_DN	Details ...	16	0.761053	2.31312	0	0.000396855	0.005	4088	tags=88%, list=20%, signal=109%
CROONQUIST_NRAS_SIGNALING_DN	CROONQUIST_NRAS_SIGNALING_DN	Details ...	72	0.503236	2.22886	0	0.00121769	0.016	4634	tags=53%, list=23%, signal=68%
SCIAN_CELL_CYCLE_TARGETS_OF_TP53_AND_TP73_DN	SCIAN_CELL_CYCLE_TARGETS_OF_TP53_AND_TP73_DN	Details ...	22	0.671432	2.20919	0	0.00117118	0.017	4803	tags=73%, list=23%, signal=95%
ZHAN_MULTIPLE_MYELOMA_PR_UP	ZHAN_MULTIPLE_MYELOMA_PR_UP	Details ...	45	0.552602	2.20914	0	0.00107358	0.017	6368	tags=73%, list=31%, signal=106%
REACTOME_REGULATION_OF_INSULIN_LIKE_GROWTH_FACTOR_IGF_ACTIVITY_BY_INSULIN_LIKE_GROWTH_FACTOR_BINDING_PROTEINS_IGFBPS	REACTOME_REGULATION_OF_INSULIN_LIKE_GROWTH_FACTOR_IGF_ACTIVITY_BY_INSULIN_LIKE_GROWTH_FACTOR_BINDING_PROTEINS_IGFBPS	Details ...	16	0.720926	2.19733	0	0.00121477	0.021	4647	tags=75%, list=23%, signal=97%
CROONQUIST_IL6_DEPRIVATION_DN	CROONQUIST_IL6_DEPRIVATION_DN	Details ...	98	0.464845	2.14676	0	0.00261874	0.05	5837	tags=56%, list=28%, signal=78%
WHITFIELD_CELL_CYCLE_LITERATURE	WHITFIELD_CELL_CYCLE_LITERATURE	Details ...	44	0.535371	2.13122	0	0.00325936	0.065	3723	tags=48%, list=18%, signal=58%
RHODES_UNDIFFERENTIATED_CANCER	RHODES_UNDIFFERENTIATED_CANCER	Details ...	69	0.484908	2.1138	0	0.00427878	0.089	4655	tags=51%, list=23%, signal=65%
STARK_HYPPOCAMPUS_22Q11_DELETION_DN	STARK_HYPPOCAMPUS_22Q11_DELETION_DN	Details ...	19	0.675829	2.11269	0	0.00411202	0.091	3372	tags=68%, list=16%, signal=82%
ANASTASSIOU_CANCER_MESENCHYMAL_TRANSITION_SIGNATURE	ANASTASSIOU_CANCER_MESENCHYMAL_TRANSITION_SIGNATURE	Details ...	64	0.495022	2.10792	0	0.00412622	0.096	5422	tags=63%, list=26%, signal=85%
LEE_EARLY_T_LYMPHOCYTE_UP	LEE_EARLY_T_LYMPHOCYTE_UP	Details ...	104	0.441275	2.07902	0	0.00565535	0.139	6368	tags=54%, list=31%, signal=78%
FARMER_BREAST_CANCER_CLUSTER_5	FARMER_BREAST_CANCER_CLUSTER_5	Details ...	19	0.64309	2.0659	0	0.00638642	0.162	6036	tags=74%, list=29%, signal=104%
REACTOME_EXTRACELLULAR_MATRIX_ORGANIZATION	REACTOME_EXTRACELLULAR_MATRIX_ORGANIZATION	Details ...	86	0.452859	2.05973	0	0.00697588	0.18	5253	tags=52%, list=26%, signal=70%
DELPUECH_FOXO3_TARGETS_DN	DELPUECH_FOXO3_TARGETS_DN	Details ...	41	0.528073	2.04157	0	0.00879262	0.231	2160	tags=32%, list=11%, signal=35%
SMID_BREAST_CANCER_LUMINAL_A_DN	SMID_BREAST_CANCER_LUMINAL_A_DN	Details ...	18	0.656973	2.03096	0	0.00966109	0.263	2512	tags=56%, list=12%, signal=63%
YAO_TEMPORAL_RESPONSE_TO_PROGESTERONE_CLUSTER_16	YAO_TEMPORAL_RESPONSE_TO_PROGESTERONE_CLUSTER_16	Details ...	79	0.460101	2.01798	0	0.0109358	0.301	4665	tags=44%, list=23%, signal=57%
NIELSEN_GIST_VS_SYNOVIAL_SARCOMA_UP	NIELSEN_GIST_VS_SYNOVIAL_SARCOMA_UP	Details ...	18	0.633412	2.01668	0	0.0107323	0.306	4139	tags=67%, list=20%, signal=83%
KANG_DOXORUBICIN_RESISTANCE_UP	KANG_DOXORUBICIN_RESISTANCE_UP	Details ...	54	0.494444	2.01498	0	0.0107635	0.315	7273	tags=65%, list=35%, signal=100%
VANDESLUIS_COMMD1_TARGETS_GROUP_3_DN	VANDESLUIS_COMMD1_TARGETS_GROUP_3_DN	Details ...	38	0.5256	2.0075	0.00172414	0.0116716	0.349	5256	tags=55%, list=26%, signal=74%
WHITEFORD_PEDIATRIC_CANCER_MARKERS	WHITEFORD_PEDIATRIC_CANCER_MARKERS	Details ...	116	0.423705	2.0006	0	0.0122856	0.378	5837	tags=52%, list=28%, signal=72%
CHANG_CYCLING_GENES	CHANG_CYCLING_GENES	Details ...	147	0.398247	1.9854	0	0.0144721	0.441	4500	tags=39%, list=22%, signal=50%
REICHERT_MITOSIS_LIN9_TARGETS	REICHERT_MITOSIS_LIN9_TARGETS	Details ...	28	0.565574	1.98099	0	0.0146376	0.457	4378	tags=57%, list=21%, signal=73%
CROMER_TUMORIGENESIS_UP	CROMER_TUMORIGENESIS_UP	Details ...	63	0.465832	1.95895	0	0.0181645	0.548	6926	tags=67%, list=34%, signal=100%
ONO_AML1_TARGETS_UP	ONO_AML1_TARGETS_UP	Details ...	24	0.568755	1.95802	0	0.0177104	0.551	6243	tags=75%, list=30%, signal=108%
ZHOU_CELL_CYCLE_GENES_IN_IR_RESPONSE_24HR	ZHOU_CELL_CYCLE_GENES_IN_IR_RESPONSE_24HR	Details ...	128	0.399215	1.94537	0	0.020389	0.613	6271	tags=53%, list=31%, signal=76%
MIKKELSEN_ES_ICP_WITH_H3K27ME3	MIKKELSEN_ES_ICP_WITH_H3K27ME3	Details ...	42	0.492902	1.94391	0	0.0202545	0.626	5599	tags=48%, list=27%, signal=65%
BOQUEST_STEM_CELL_UP	BOQUEST_STEM_CELL_UP	Details ...	260	0.360244	1.91725	0	0.0266087	0.729	5740	tags=45%, list=28%, signal=62%
TANG_SENESCENCE_TP53_TARGETS_DN	TANG_SENESCENCE_TP53_TARGETS_DN	Details ...	57	0.463497	1.91575	0	0.0263303	0.734	6049	tags=60%, list=29%, signal=84%
NADERI_BREAST_CANCER_PROGNOSIS_UP	NADERI_BREAST_CANCER_PROGNOSIS_UP	Details ...	50	0.471169	1.89746	0	0.0317789	0.799	4903	tags=48%, list=24%, signal=63%
REACTOME_COLLAGEN_FORMATION	REACTOME_COLLAGEN_FORMATION	Details ...	58	0.450367	1.89626	0.0015873	0.0313035	0.801	5253	tags=52%, list=26%, signal=69%
SHEN_SMARCA2_TARGETS_DN	SHEN_SMARCA2_TARGETS_DN	Details ...	343	0.34528	1.89468	0	0.0310016	0.806	5461	tags=42%, list=27%, signal=56%
THUM_MIR21_TARGETS_HEART_DISEASE_UP	THUM_MIR21_TARGETS_HEART_DISEASE_UP	Details ...	17	0.604612	1.88145	0.00504202	0.035619	0.847	6313	tags=82%, list=31%, signal=119%
KONG_E2F3_TARGETS	KONG_E2F3_TARGETS	Details ...	97	0.406944	1.87594	0.0015674	0.0367931	0.866	6086	tags=51%, list=30%, signal=71%
SANSOM_WNT_PATHWAY_REQUIRE_MYC	SANSOM_WNT_PATHWAY_REQUIRE_MYC	Details ...	58	0.44523	1.87586	0	0.0359343	0.867	4403	tags=41%, list=21%, signal=53%
MEISSNER_BRAIN_HCP_WITH_H3K27ME3	MEISSNER_BRAIN_HCP_WITH_H3K27ME3	Details ...	267	0.348564	1.87088	0	0.0368455	0.877	4865	tags=39%, list=24%, signal=51%
CHICAS_RB1_TARGETS_LOW_SERUM	CHICAS_RB1_TARGETS_LOW_SERUM	Details ...	94	0.397818	1.83839	0	0.0520396	0.956	6025	tags=52%, list=29%, signal=73%
REACTOME_CYCLIN_A_B1_ASSOCIATED_EVENTS_DURING_G2_M_TRANSITION	REACTOME_CYCLIN_A_B1_ASSOCIATED_EVENTS_DURING_G2_M_TRANSITION	Details ...	15	0.611441	1.83686	0.00347826	0.051683	0.958	5358	tags=67%, list=26%, signal=90%
SHEPARD_BMYB_TARGETS	SHEPARD_BMYB_TARGETS	Details ...	73	0.414292	1.82234	0	0.0581848	0.977	6074	tags=49%, list=30%, signal=70%
KRIGE_AMINO_ACID_DEPRIVATION	KRIGE_AMINO_ACID_DEPRIVATION	Details ...	29	0.506941	1.81133	0.00171233	0.0634437	0.982	6061	tags=59%, list=30%, signal=83%
LOPEZ_MESOTHELIOMA_SURVIVAL_OVERALL_DN	LOPEZ_MESOTHELIOMA_SURVIVAL_OVERALL_DN	Details ...	15	0.604855	1.8099	0.00191205	0.063161	0.984	2475	tags=53%, list=12%, signal=61%
MIKKELSEN_IPS_WITH_HCP_H3K27ME3	MIKKELSEN_IPS_WITH_HCP_H3K27ME3	Details ...	102	0.385073	1.80483	0.0015873	0.06564	0.988	6349	tags=51%, list=31%, signal=73%
SU_LIVER	SU_LIVER	Details ...	55	0.431803	1.80352	0	0.0652219	0.988	5722	tags=51%, list=28%, signal=70%
NIKOLSKY_BREAST_CANCER_22Q13_AMPLICON	NIKOLSKY_BREAST_CANCER_22Q13_AMPLICON	Details ...	17	0.582124	1.78734	0.00357143	0.0742142	0.996	3409	tags=41%, list=17%, signal=49%
PACHER_TARGETS_OF_IGF1_AND_IGF2_UP	PACHER_TARGETS_OF_IGF1_AND_IGF2_UP	Details ...	35	0.467294	1.78709	0.003367	0.0729964	0.996	5429	tags=49%, list=26%, signal=66%
FARMER_BREAST_CANCER_CLUSTER_2	FARMER_BREAST_CANCER_CLUSTER_2	Details ...	33	0.474713	1.78173	0.00332779	0.075666	0.998	6074	tags=58%, list=30%, signal=82%
DUAN_PRDM5_TARGETS	DUAN_PRDM5_TARGETS	Details ...	79	0.398835	1.77504	0.00155763	0.0796222	0.999	6878	tags=58%, list=33%, signal=87%
QI_HYPOXIA_TARGETS_OF_HIF1A_AND_FOXA2	QI_HYPOXIA_TARGETS_OF_HIF1A_AND_FOXA2	Details ...	37	0.457134	1.76787	0.00350263	0.084047	0.999	3974	tags=43%, list=19%, signal=54%
BORCZUK_MALIGNANT_MESOTHELIOMA_DN	BORCZUK_MALIGNANT_MESOTHELIOMA_DN	Details ...	98	0.379214	1.76699	0	0.083395	0.999	5681	tags=46%, list=28%, signal=63%
ABE_INNER_EAR	ABE_INNER_EAR	Details ...	48	0.433778	1.76214	0.00161812	0.0863141	0.999	5339	tags=46%, list=26%, signal=62%
MIKKELSEN_MEF_LCP_WITH_H3K4ME3	MIKKELSEN_MEF_LCP_WITH_H3K4ME3	Details ...	125	0.36672	1.7616	0.00149477	0.085274	0.999	5648	tags=47%, list=28%, signal=65%
PENG_GLUCOSE_DEPRIVATION_UP	PENG_GLUCOSE_DEPRIVATION_UP	Details ...	46	0.431176	1.73488	0.0016129	0.106952	1	5190	tags=46%, list=25%, signal=61%
BERENJENO_ROCK_SIGNALING_NOT_VIA_RHOA_UP	BERENJENO_ROCK_SIGNALING_NOT_VIA_RHOA_UP	Details ...	29	0.490678	1.734	0.00682594	0.106133	1	5213	tags=48%, list=25%, signal=65%
OXFORD_RALA_OR_RALB_TARGETS_UP	OXFORD_RALA_OR_RALB_TARGETS_UP	Details ...	48	0.428652	1.734	0.00482315	0.104393	1	3956	tags=33%, list=19%, signal=41%
RICKMAN_HEAD_AND_NECK_CANCER_F	RICKMAN_HEAD_AND_NECK_CANCER_F	Details ...	54	0.425596	1.72717	0.00474683	0.109403	1	6521	tags=57%, list=32%, signal=84%
CUI_TCF21_TARGETS_2_UP	CUI_TCF21_TARGETS_2_UP	Details ...	427	0.307495	1.72556	0	0.108975	1	6086	tags=44%, list=30%, signal=62%
GARGALOVIC_RESPONSE_TO_OXIDIZED_PHOSPHOLIPIDS_RED_UP	GARGALOVIC_RESPONSE_TO_OXIDIZED_PHOSPHOLIPIDS_RED_UP	Details ...	17	0.559781	1.71714	0.00900901	0.116262	1	5881	tags=59%, list=29%, signal=82%
SABATES_COLORECTAL_ADENOMA_UP	SABATES_COLORECTAL_ADENOMA_UP	Details ...	132	0.351704	1.71673	0	0.114886	1	3874	tags=38%, list=19%, signal=46%
NIKOLSKY_BREAST_CANCER_16P13_AMPLICON	NIKOLSKY_BREAST_CANCER_16P13_AMPLICON	Details ...	120	0.357115	1.71585	0.00154321	0.11413	1	6213	tags=49%, list=30%, signal=70%
XU_HGF_SIGNALING_NOT_VIA_AKT1_48HR_UP	XU_HGF_SIGNALING_NOT_VIA_AKT1_48HR_UP	Details ...	35	0.455544	1.71576	0.00670017	0.11248	1	3751	tags=37%, list=18%, signal=45%
HAMAI_APOPTOSIS_VIA_TRAIL_DN	HAMAI_APOPTOSIS_VIA_TRAIL_DN	Details ...	183	0.335805	1.71338	0	0.113361	1	5693	tags=44%, list=28%, signal=61%
NIELSEN_SYNOVIAL_SARCOMA_UP	NIELSEN_SYNOVIAL_SARCOMA_UP	Details ...	18	0.533018	1.71237	0.0125224	0.112545	1	7495	tags=78%, list=37%, signal=122%
LE_EGR2_TARGETS_UP	LE_EGR2_TARGETS_UP	Details ...	108	0.360188	1.70889	0.0015361	0.11474	1	6203	tags=49%, list=30%, signal=70%
GALE_APL_WITH_FLT3_MUTATED_DN	GALE_APL_WITH_FLT3_MUTATED_DN	Details ...	17	0.549746	1.70616	0.012987	0.116018	1	5961	tags=53%, list=29%, signal=75%
ZHENG_GLIOBLASTOMA_PLASTICITY_UP	ZHENG_GLIOBLASTOMA_PLASTICITY_UP	Details ...	249	0.321894	1.70571	0	0.114899	1	4868	tags=35%, list=24%, signal=45%
MORI_LARGE_PRE_BII_LYMPHOCYTE_UP	MORI_LARGE_PRE_BII_LYMPHOCYTE_UP	Details ...	86	0.378844	1.70472	0	0.114226	1	4500	tags=35%, list=22%, signal=44%
LI_DCP2_BOUND_MRNA	LI_DCP2_BOUND_MRNA	Details ...	89	0.373318	1.70281	0.00496689	0.114719	1	7436	tags=57%, list=36%, signal=89%
MIKKELSEN_NPC_HCP_WITH_H3K27ME3	MIKKELSEN_NPC_HCP_WITH_H3K27ME3	Details ...	340	0.309018	1.70018	0	0.115891	1	6387	tags=44%, list=31%, signal=63%
CONCANNON_APOPTOSIS_BY_EPOXOMICIN_DN	CONCANNON_APOPTOSIS_BY_EPOXOMICIN_DN	Details ...	169	0.331408	1.68878	0	0.126407	1	6048	tags=45%, list=29%, signal=63%
POS_HISTAMINE_RESPONSE_NETWORK	POS_HISTAMINE_RESPONSE_NETWORK	Details ...	32	0.461769	1.68869	0.0053286	0.124868	1	6002	tags=53%, list=29%, signal=75%
REACTOME_ACTIVATION_OF_CHAPERONE_GENES_BY_XBP1S	REACTOME_ACTIVATION_OF_CHAPERONE_GENES_BY_XBP1S	Details ...	45	0.424503	1.6884	0.0116861	0.123581	1	1344	tags=24%, list=7%, signal=26%
DASU_IL6_SIGNALING_UP	DASU_IL6_SIGNALING_UP	Details ...	59	0.40517	1.68488	0.00648298	0.126191	1	5761	tags=53%, list=28%, signal=73%
WATANABE_COLON_CANCER_MSI_VS_MSS_UP	WATANABE_COLON_CANCER_MSI_VS_MSS_UP	Details ...	28	0.481415	1.68112	0.0106572	0.129047	1	5516	tags=54%, list=27%, signal=73%
ODONNELL_TFRC_TARGETS_DN	ODONNELL_TFRC_TARGETS_DN	Details ...	131	0.349425	1.68097	0	0.127615	1	6074	tags=47%, list=30%, signal=67%
WEBER_METHYLATED_HCP_IN_SPERM_UP	WEBER_METHYLATED_HCP_IN_SPERM_UP	Details ...	20	0.528986	1.68031	0.00878735	0.126896	1	4966	tags=55%, list=24%, signal=72%
MORI_MATURE_B_LYMPHOCYTE_DN	MORI_MATURE_B_LYMPHOCYTE_DN	Details ...	75	0.378598	1.67372	0.00308642	0.132411	1	4500	tags=35%, list=22%, signal=44%
REACTOME_DEGRADATION_OF_THE_EXTRACELLULAR_MATRIX	REACTOME_DEGRADATION_OF_THE_EXTRACELLULAR_MATRIX	Details ...	28	0.466228	1.67184	0.0189655	0.132975	1	5043	tags=54%, list=25%, signal=71%
LEE_METASTASIS_AND_ALTERNATIVE_SPLICING_UP	LEE_METASTASIS_AND_ALTERNATIVE_SPLICING_UP	Details ...	74	0.376866	1.66831	0	0.135455	1	3038	tags=27%, list=15%, signal=32%
MIKKELSEN_MCV6_HCP_WITH_H3K27ME3	MIKKELSEN_MCV6_HCP_WITH_H3K27ME3	Details ...	431	0.297515	1.66791	0	0.134358	1	5900	tags=39%, list=29%, signal=53%
LAIHO_COLORECTAL_CANCER_SERRATED_DN	LAIHO_COLORECTAL_CANCER_SERRATED_DN	Details ...	82	0.371945	1.66521	0	0.136267	1	6152	tags=46%, list=30%, signal=66%
WONG_ENDMETRIUM_CANCER_DN	WONG_ENDMETRIUM_CANCER_DN	Details ...	82	0.369539	1.66168	0.00317965	0.138741	1	6141	tags=50%, list=30%, signal=71%
WONG_ENDMETRIUM_CANCER_UP	WONG_ENDMETRIUM_CANCER_UP	Details ...	25	0.482639	1.65533	0.0122378	0.144596	1	1198	tags=32%, list=6%, signal=34%
BOSCO_TH1_CYTOTOXIC_MODULE	BOSCO_TH1_CYTOTOXIC_MODULE	Details ...	113	0.346739	1.6543	0.00295858	0.144296	1	6207	tags=49%, list=30%, signal=69%
COWLING_MYCN_TARGETS	COWLING_MYCN_TARGETS	Details ...	43	0.423852	1.65374	0	0.143471	1	6596	tags=65%, list=32%, signal=96%
JECHLINGER_EPITHELIAL_TO_MESENCHYMAL_TRANSITION_UP	JECHLINGER_EPITHELIAL_TO_MESENCHYMAL_TRANSITION_UP	Details ...	71	0.374117	1.65258	0.00485437	0.143197	1	6881	tags=55%, list=34%, signal=82%
BIOCARTA_INFLAM_PATHWAY	BIOCARTA_INFLAM_PATHWAY	Details ...	29	0.458952	1.65195	0.015411	0.142516	1	6207	tags=48%, list=30%, signal=69%
VERRECCHIA_RESPONSE_TO_TGFB1_C2	VERRECCHIA_RESPONSE_TO_TGFB1_C2	Details ...	25	0.475698	1.64847	0.0231729	0.145187	1	6295	tags=64%, list=31%, signal=92%
REACTOME_TERMINATION_OF_O_GLYCAN_BIOSYNTHESIS	REACTOME_TERMINATION_OF_O_GLYCAN_BIOSYNTHESIS	Details ...	19	0.516542	1.64708	0.0159011	0.145428	1	4153	tags=53%, list=20%, signal=66%
WEST_ADRENOCORTICAL_TUMOR_MARKERS_UP	WEST_ADRENOCORTICAL_TUMOR_MARKERS_UP	Details ...	21	0.500458	1.64532	0.0247525	0.146155	1	6074	tags=62%, list=30%, signal=88%
ROZANOV_MMP14_TARGETS_SUBSET	ROZANOV_MMP14_TARGETS_SUBSET	Details ...	33	0.439975	1.63859	0.0165746	0.153232	1	3443	tags=39%, list=17%, signal=47%
LY_AGING_PREMATURE_DN	LY_AGING_PREMATURE_DN	Details ...	30	0.455077	1.63162	0.0138169	0.160746	1	4676	tags=47%, list=23%, signal=60%
REACTOME_PD1_SIGNALING	REACTOME_PD1_SIGNALING	Details ...	17	0.520707	1.62925	0.0197133	0.162386	1	6046	tags=71%, list=29%, signal=100%
CHAUHAN_RESPONSE_TO_METHOXYESTRADIOL_UP	CHAUHAN_RESPONSE_TO_METHOXYESTRADIOL_UP	Details ...	49	0.406369	1.62899	0.0102215	0.161001	1	3100	tags=35%, list=15%, signal=41%
LINDGREN_BLADDER_CANCER_CLUSTER_1_DN	LINDGREN_BLADDER_CANCER_CLUSTER_1_DN		374	0.29386	1.62824	0	0.160379	1	6839	tags=43%, list=33%, signal=63%
GAVIN_FOXP3_TARGETS_CLUSTER_P6	GAVIN_FOXP3_TARGETS_CLUSTER_P6		91	0.352449	1.62122	0.00325203	0.168465	1	5616	tags=42%, list=27%, signal=57%
PID_SYNDECAN_1_PATHWAY	PID_SYNDECAN_1_PATHWAY		46	0.413206	1.62084	0.00847458	0.167395	1	5253	tags=52%, list=26%, signal=70%
MEISSNER_NPC_HCP_WITH_H3K27ME3	MEISSNER_NPC_HCP_WITH_H3K27ME3		79	0.366164	1.62029	0.00501672	0.166549	1	6491	tags=49%, list=32%, signal=72%
GHANDHI_DIRECT_IRRADIATION_DN	GHANDHI_DIRECT_IRRADIATION_DN		33	0.435755	1.61769	0.00653595	0.168654	1	3317	tags=42%, list=16%, signal=51%
CHIBA_RESPONSE_TO_TSA_UP	CHIBA_RESPONSE_TO_TSA_UP		52	0.395314	1.61315	0.00168919	0.173247	1	7572	tags=63%, list=37%, signal=100%
MORI_PRE_BI_LYMPHOCYTE_UP	MORI_PRE_BI_LYMPHOCYTE_UP		79	0.360908	1.61104	0.00488599	0.174771	1	5409	tags=39%, list=26%, signal=53%
KEGG_COMPLEMENT_AND_COAGULATION_CASCADES	KEGG_COMPLEMENT_AND_COAGULATION_CASCADES		68	0.370158	1.61019	0.00631912	0.174282	1	4290	tags=35%, list=21%, signal=44%
SHETH_LIVER_CANCER_VS_TXNIP_LOSS_PAM3	SHETH_LIVER_CANCER_VS_TXNIP_LOSS_PAM3		69	0.369243	1.6089	0.0046225	0.174577	1	4761	tags=39%, list=23%, signal=51%
REACTOME_AMINE_LIGAND_BINDING_RECEPTORS	REACTOME_AMINE_LIGAND_BINDING_RECEPTORS		37	0.421604	1.60806	0.0163934	0.174277	1	5608	tags=46%, list=27%, signal=63%
DAIRKEE_TERT_TARGETS_UP	DAIRKEE_TERT_TARGETS_UP		373	0.290426	1.60616	0	0.175481	1	6704	tags=42%, list=33%, signal=61%
VANDESLUIS_COMMD1_TARGETS_GROUP_4_DN	VANDESLUIS_COMMD1_TARGETS_GROUP_4_DN		16	0.532769	1.6042	0.0115894	0.176558	1	7355	tags=75%, list=36%, signal=117%
NATSUME_RESPONSE_TO_INTERFERON_BETA_UP	NATSUME_RESPONSE_TO_INTERFERON_BETA_UP		71	0.364184	1.60051	0.00810373	0.17992	1	4971	tags=41%, list=24%, signal=54%
CHIANG_LIVER_CANCER_SUBCLASS_PROLIFERATION_UP	CHIANG_LIVER_CANCER_SUBCLASS_PROLIFERATION_UP		177	0.315072	1.59953	0	0.179805	1	5740	tags=40%, list=28%, signal=55%
JEON_SMAD6_TARGETS_DN	JEON_SMAD6_TARGETS_DN		19	0.49477	1.599	0.0311355	0.178875	1	5722	tags=63%, list=28%, signal=87%
REACTOME_SYNTHESIS_AND_INTERCONVERSION_OF_NUCLEOTIDE_DI_AND_TRIPHOSPHATES	REACTOME_SYNTHESIS_AND_INTERCONVERSION_OF_NUCLEOTIDE_DI_AND_TRIPHOSPHATES		19	0.509609	1.59581	0.0250447	0.181824	1	4803	tags=42%, list=23%, signal=55%
KUROZUMI_RESPONSE_TO_ONCOCYTIC_VIRUS_AND_CYCLIC_RGD	KUROZUMI_RESPONSE_TO_ONCOCYTIC_VIRUS_AND_CYCLIC_RGD		21	0.482836	1.59389	0.0342466	0.183045	1	6207	tags=57%, list=30%, signal=82%
SANSOM_APC_TARGETS_REQUIRE_MYC	SANSOM_APC_TARGETS_REQUIRE_MYC		209	0.306748	1.59381	0	0.181647	1	4980	tags=32%, list=24%, signal=42%
REACTOME_GLYCOSAMINOGLYCAN_METABOLISM	REACTOME_GLYCOSAMINOGLYCAN_METABOLISM		108	0.335527	1.59072	0.00617284	0.184414	1	4070	tags=33%, list=20%, signal=41%
LEE_LIVER_CANCER_MYC_DN	LEE_LIVER_CANCER_MYC_DN		63	0.381398	1.59046	0.00963082	0.183304	1	5036	tags=40%, list=25%, signal=52%
PELLICCIOTTA_HDAC_IN_ANTIGEN_PRESENTATION_UP	PELLICCIOTTA_HDAC_IN_ANTIGEN_PRESENTATION_UP		64	0.377488	1.58922	0.00500835	0.18381	1	3985	tags=27%, list=19%, signal=33%
DELACROIX_RARG_BOUND_MEF	DELACROIX_RARG_BOUND_MEF		367	0.287478	1.58801	0	0.184172	1	3491	tags=27%, list=17%, signal=32%
NIKOLSKY_BREAST_CANCER_20Q12_Q13_AMPLICON	NIKOLSKY_BREAST_CANCER_20Q12_Q13_AMPLICON		149	0.324175	1.5857	0	0.186068	1	6014	tags=41%, list=29%, signal=57%
CUI_TCF21_TARGETS_UP	CUI_TCF21_TARGETS_UP		37	0.41672	1.58543	0.0267112	0.184941	1	3351	tags=41%, list=16%, signal=48%
SIMBULAN_PARP1_TARGETS_DN	SIMBULAN_PARP1_TARGETS_DN		17	0.508458	1.58387	0.0490368	0.185747	1	2747	tags=47%, list=13%, signal=54%
KORKOLA_TERATOMA	KORKOLA_TERATOMA		39	0.408409	1.5834	0.0127796	0.184966	1	5606	tags=56%, list=27%, signal=77%
NEWMAN_ERCC6_TARGETS_DN	NEWMAN_ERCC6_TARGETS_DN		39	0.412384	1.58331	0.0182724	0.183617	1	6338	tags=64%, list=31%, signal=93%
HOFFMANN_LARGE_TO_SMALL_PRE_BII_LYMPHOCYTE_UP	HOFFMANN_LARGE_TO_SMALL_PRE_BII_LYMPHOCYTE_UP		163	0.312824	1.58307	0	0.182566	1	5452	tags=38%, list=27%, signal=51%
LI_WILMS_TUMOR_ANAPLASTIC_UP	LI_WILMS_TUMOR_ANAPLASTIC_UP		19	0.501215	1.58296	0.0266904	0.181329	1	2917	tags=47%, list=14%, signal=55%
MIKKELSEN_MEF_LCP_WITH_H3K27ME3	MIKKELSEN_MEF_LCP_WITH_H3K27ME3		64	0.368813	1.58287	0.00502513	0.180035	1	5028	tags=41%, list=24%, signal=54%
KOBAYASHI_EGFR_SIGNALING_6HR_DN	KOBAYASHI_EGFR_SIGNALING_6HR_DN		18	0.495331	1.58069	0.0215827	0.181823	1	2613	tags=39%, list=13%, signal=45%
TUOMISTO_TUMOR_SUPPRESSION_BY_COL13A1_DN	TUOMISTO_TUMOR_SUPPRESSION_BY_COL13A1_DN		17	0.511336	1.58046	0.0180624	0.180861	1	2720	tags=35%, list=13%, signal=41%
SHEPARD_BMYB_MORPHOLINO_DN	SHEPARD_BMYB_MORPHOLINO_DN		199	0.306369	1.57863	0.00140845	0.182008	1	6118	tags=40%, list=30%, signal=57%
REACTOME_ACYL_CHAIN_REMODELLING_OF_PS	REACTOME_ACYL_CHAIN_REMODELLING_OF_PS		15	0.532586	1.57753	0.0385321	0.182192	1	2937	tags=33%, list=14%, signal=39%
KATSANOU_ELAVL1_TARGETS_DN	KATSANOU_ELAVL1_TARGETS_DN		147	0.317223	1.57732	0	0.181158	1	5845	tags=41%, list=28%, signal=58%
HU_GENOTOXIC_DAMAGE_4HR	HU_GENOTOXIC_DAMAGE_4HR		35	0.430231	1.57672	0.0136752	0.18075	1	6830	tags=60%, list=33%, signal=90%
SABATES_COLORECTAL_ADENOMA_SIZE_UP	SABATES_COLORECTAL_ADENOMA_SIZE_UP		22	0.467528	1.57557	0.0290598	0.181006	1	4105	tags=41%, list=20%, signal=51%
WANG_LSD1_TARGETS_UP	WANG_LSD1_TARGETS_UP		24	0.463794	1.57456	0.0327586	0.180959	1	4647	tags=54%, list=23%, signal=70%
FURUKAWA_DUSP6_TARGETS_PCI35_UP	FURUKAWA_DUSP6_TARGETS_PCI35_UP		73	0.366009	1.57455	0.0066335	0.179668	1	4583	tags=41%, list=22%, signal=53%
BANDRES_RESPONSE_TO_CARMUSTIN_WITHOUT_MGMT_48HR_DN	BANDRES_RESPONSE_TO_CARMUSTIN_WITHOUT_MGMT_48HR_DN		32	0.428038	1.5737	0.0209424	0.179587	1	5709	tags=53%, list=28%, signal=73%
ZHAN_MULTIPLE_MYELOMA_CD1_VS_CD2_UP	ZHAN_MULTIPLE_MYELOMA_CD1_VS_CD2_UP		64	0.365157	1.57284	0.00323102	0.179532	1	3745	tags=34%, list=18%, signal=42%
LI_WILMS_TUMOR	LI_WILMS_TUMOR		27	0.445371	1.57272	0.0324786	0.178436	1	4641	tags=56%, list=23%, signal=72%
SCHLINGEMANN_SKIN_CARCINOGENESIS_TPA_DN	SCHLINGEMANN_SKIN_CARCINOGENESIS_TPA_DN		28	0.448978	1.57065	0.0155979	0.180015	1	4046	tags=43%, list=20%, signal=53%
CHO_NR4A1_TARGETS	CHO_NR4A1_TARGETS		33	0.425989	1.57029	0.0297723	0.179241	1	3844	tags=33%, list=19%, signal=41%
PIONTEK_PKD1_TARGETS_DN	PIONTEK_PKD1_TARGETS_DN		18	0.498474	1.57025	0.0333919	0.178064	1	3942	tags=39%, list=19%, signal=48%
POMEROY_MEDULLOBLASTOMA_PROGNOSIS_UP	POMEROY_MEDULLOBLASTOMA_PROGNOSIS_UP		45	0.394367	1.56977	0.0207972	0.177507	1	5694	tags=49%, list=28%, signal=68%
MIKKELSEN_MCV6_ICP_WITH_H3K27ME3	MIKKELSEN_MCV6_ICP_WITH_H3K27ME3		74	0.356978	1.56826	0.00164745	0.178479	1	5950	tags=42%, list=29%, signal=59%
FINETTI_BREAST_CANCER_KINOME_RED	FINETTI_BREAST_CANCER_KINOME_RED		16	0.50612	1.56705	0.028021	0.178921	1	6841	tags=69%, list=33%, signal=103%
RHODES_CANCER_META_SIGNATURE	RHODES_CANCER_META_SIGNATURE		64	0.365796	1.56657	0.0133111	0.178457	1	3118	tags=31%, list=15%, signal=37%
FAELT_B_CLL_WITH_VH3_21_UP	FAELT_B_CLL_WITH_VH3_21_UP		44	0.395748	1.56209	0.0266223	0.183737	1	6295	tags=45%, list=31%, signal=65%
NIELSEN_LEIOMYOSARCOMA_CNN1_UP	NIELSEN_LEIOMYOSARCOMA_CNN1_UP		19	0.498669	1.56092	0.0446097	0.184122	1	4727	tags=47%, list=23%, signal=61%
EGUCHI_CELL_CYCLE_RB1_TARGETS	EGUCHI_CELL_CYCLE_RB1_TARGETS		23	0.463319	1.55896	0.0313531	0.185582	1	5837	tags=52%, list=28%, signal=73%
SPIELMAN_LYMPHOBLAST_EUROPEAN_VS_ASIAN_UP	SPIELMAN_LYMPHOBLAST_EUROPEAN_VS_ASIAN_UP		477	0.272519	1.55373	0	0.192002	1	4969	tags=31%, list=24%, signal=40%
RIZ_ERYTHROID_DIFFERENTIATION_APOBEC2	RIZ_ERYTHROID_DIFFERENTIATION_APOBEC2		27	0.443351	1.5527	0.0298246	0.192308	1	3861	tags=44%, list=19%, signal=55%
QI_PLASMACYTOMA_DN	QI_PLASMACYTOMA_DN		100	0.33197	1.55075	0.00770416	0.194105	1	3378	tags=30%, list=16%, signal=36%
MOROSETTI_FACIOSCAPULOHUMERAL_MUSCULAR_DISTROPHY_UP	MOROSETTI_FACIOSCAPULOHUMERAL_MUSCULAR_DISTROPHY_UP		20	0.46949	1.54712	0.0274443	0.198422	1	4266	tags=40%, list=21%, signal=50%
VERRECCHIA_EARLY_RESPONSE_TO_TGFB1	VERRECCHIA_EARLY_RESPONSE_TO_TGFB1		58	0.374982	1.54706	0.0206677	0.197241	1	6317	tags=50%, list=31%, signal=72%
KEGG_GLYCOSAMINOGLYCAN_BIOSYNTHESIS_CHONDROITIN_SULFATE	KEGG_GLYCOSAMINOGLYCAN_BIOSYNTHESIS_CHONDROITIN_SULFATE		22	0.47521	1.54588	0.0323741	0.197971	1	2834	tags=27%, list=14%, signal=32%
JACKSON_DNMT1_TARGETS_DN	JACKSON_DNMT1_TARGETS_DN		25	0.441272	1.54581	0.0393162	0.196839	1	5384	tags=48%, list=26%, signal=65%
KEGG_GLYCOSAMINOGLYCAN_BIOSYNTHESIS_KERATAN_SULFATE	KEGG_GLYCOSAMINOGLYCAN_BIOSYNTHESIS_KERATAN_SULFATE		15	0.52272	1.54531	0.0421585	0.196267	1	3104	tags=47%, list=15%, signal=55%
WALLACE_JAK2_TARGETS_UP	WALLACE_JAK2_TARGETS_UP		25	0.450404	1.54313	0.0344203	0.198097	1	5240	tags=52%, list=26%, signal=70%
MIKKELSEN_IPS_ICP_WITH_H3K27ME3	MIKKELSEN_IPS_ICP_WITH_H3K27ME3		54	0.375247	1.54291	0.0120069	0.197111	1	3532	tags=30%, list=17%, signal=36%
NIKOLSKY_BREAST_CANCER_8Q23_Q24_AMPLICON	NIKOLSKY_BREAST_CANCER_8Q23_Q24_AMPLICON		157	0.307962	1.54198	0.00143885	0.197186	1	1946	tags=21%, list=9%, signal=23%
KOBAYASHI_EGFR_SIGNALING_24HR_DN	KOBAYASHI_EGFR_SIGNALING_24HR_DN		251	0.290423	1.5415	0.00138504	0.19671	1	6423	tags=41%, list=31%, signal=60%
WANG_CISPLATIN_RESPONSE_AND_XPC_UP	WANG_CISPLATIN_RESPONSE_AND_XPC_UP		198	0.301135	1.53509	0.00289436	0.205287	1	5785	tags=37%, list=28%, signal=52%
MORI_IMMATURE_B_LYMPHOCYTE_DN	MORI_IMMATURE_B_LYMPHOCYTE_DN		90	0.33912	1.53388	0.00480769	0.205802	1	4903	tags=36%, list=24%, signal=47%
PYEON_CANCER_HEAD_AND_NECK_VS_CERVICAL_DN	PYEON_CANCER_HEAD_AND_NECK_VS_CERVICAL_DN		29	0.429134	1.53259	0.0401929	0.206487	1	5371	tags=52%, list=26%, signal=70%
GINESTIER_BREAST_CANCER_20Q13_AMPLIFICATION_DN	GINESTIER_BREAST_CANCER_20Q13_AMPLIFICATION_DN		169	0.301153	1.53136	0.00440529	0.207257	1	3628	tags=26%, list=18%, signal=31%
GUENTHER_GROWTH_SPHERICAL_VS_ADHERENT_UP	GUENTHER_GROWTH_SPHERICAL_VS_ADHERENT_UP		21	0.468909	1.53096	0.0408922	0.20662	1	4940	tags=52%, list=24%, signal=69%
NIKOLSKY_BREAST_CANCER_7P22_AMPLICON	NIKOLSKY_BREAST_CANCER_7P22_AMPLICON		37	0.403597	1.52938	0.0221465	0.207855	1	7214	tags=57%, list=35%, signal=87%
DAVICIONI_RHABDOMYOSARCOMA_PAX_FOXO1_FUSION_DN	DAVICIONI_RHABDOMYOSARCOMA_PAX_FOXO1_FUSION_DN		15	0.5095	1.52911	0.0511883	0.206986	1	4636	tags=47%, list=23%, signal=60%
REACTOME_REGULATION_OF_GENE_EXPRESSION_IN_BETA_CELLS	REACTOME_REGULATION_OF_GENE_EXPRESSION_IN_BETA_CELLS		20	0.472203	1.52733	0.0424028	0.208659	1	2022	tags=30%, list=10%, signal=33%
MEISSNER_NPC_HCP_WITH_H3K4ME2_AND_H3K27ME3	MEISSNER_NPC_HCP_WITH_H3K4ME2_AND_H3K27ME3		346	0.278277	1.52571	0.00135318	0.209916	1	5322	tags=35%, list=26%, signal=46%
LU_EZH2_TARGETS_UP	LU_EZH2_TARGETS_UP		283	0.284241	1.52322	0	0.212493	1	6651	tags=42%, list=32%, signal=61%
NOJIMA_SFRP2_TARGETS_UP	NOJIMA_SFRP2_TARGETS_UP		31	0.415836	1.51979	0.0406091	0.216968	1	5194	tags=39%, list=25%, signal=52%
KIM_GLIS2_TARGETS_UP	KIM_GLIS2_TARGETS_UP		84	0.337716	1.5191	0.0168971	0.216852	1	5998	tags=45%, list=29%, signal=64%
ZHOU_CELL_CYCLE_GENES_IN_IR_RESPONSE_6HR	ZHOU_CELL_CYCLE_GENES_IN_IR_RESPONSE_6HR		85	0.336929	1.51371	0.0111465	0.224465	1	7374	tags=54%, list=36%, signal=84%
WANG_RESPONSE_TO_BEXAROTENE_UP	WANG_RESPONSE_TO_BEXAROTENE_UP		34	0.410037	1.51121	0.0317195	0.227462	1	1504	tags=26%, list=7%, signal=29%
KEGG_LINOLEIC_ACID_METABOLISM	KEGG_LINOLEIC_ACID_METABOLISM		28	0.423567	1.51116	0.0357143	0.226292	1	3190	tags=25%, list=16%, signal=30%
KEGG_ALPHA_LINOLENIC_ACID_METABOLISM	KEGG_ALPHA_LINOLENIC_ACID_METABOLISM		18	0.468868	1.51029	0.0414508	0.226277	1	8593	tags=56%, list=42%, signal=95%
REACTOME_IMMUNOREGULATORY_INTERACTIONS_BETWEEN_A_LYMPHOID_AND_A_NON_LYMPHOID_CELL	REACTOME_IMMUNOREGULATORY_INTERACTIONS_BETWEEN_A_LYMPHOID_AND_A_NON_LYMPHOID_CELL		61	0.351782	1.51001	0.0158983	0.225489	1	6698	tags=49%, list=33%, signal=73%
MOREAUX_B_LYMPHOCYTE_MATURATION_BY_TACI_UP	MOREAUX_B_LYMPHOCYTE_MATURATION_BY_TACI_UP		89	0.331824	1.50963	0.015625	0.224849	1	2984	tags=26%, list=15%, signal=30%
RIZ_ERYTHROID_DIFFERENTIATION_6HR	RIZ_ERYTHROID_DIFFERENTIATION_6HR		40	0.396024	1.50551	0.0290102	0.230487	1	1574	tags=23%, list=8%, signal=24%
NIKOLSKY_BREAST_CANCER_21Q22_AMPLICON	NIKOLSKY_BREAST_CANCER_21Q22_AMPLICON		16	0.502867	1.50327	0.0571924	0.233028	1	2081	tags=38%, list=10%, signal=42%
SHIPP_DLBCL_CURED_VS_FATAL_UP	SHIPP_DLBCL_CURED_VS_FATAL_UP		39	0.390043	1.5028	0.0237288	0.23256	1	6050	tags=44%, list=29%, signal=62%
NIELSEN_LEIOMYOSARCOMA_UP	NIELSEN_LEIOMYOSARCOMA_UP		18	0.475676	1.50136	0.0530973	0.233757	1	6812	tags=67%, list=33%, signal=100%
SESTO_RESPONSE_TO_UV_C7	SESTO_RESPONSE_TO_UV_C7		68	0.346765	1.50107	0.0209677	0.232978	1	4676	tags=40%, list=23%, signal=51%
LINDVALL_IMMORTALIZED_BY_TERT_DN	LINDVALL_IMMORTALIZED_BY_TERT_DN		80	0.338881	1.50093	0.0170807	0.231958	1	7195	tags=50%, list=35%, signal=77%
CARDOSO_RESPONSE_TO_GAMMA_RADIATION_AND_3AB	CARDOSO_RESPONSE_TO_GAMMA_RADIATION_AND_3AB		18	0.475745	1.49937	0.0510563	0.233238	1	2455	tags=33%, list=12%, signal=38%
DAVICIONI_MOLECULAR_ARMS_VS_ERMS_DN	DAVICIONI_MOLECULAR_ARMS_VS_ERMS_DN		181	0.294025	1.49852	0.00583942	0.233458	1	7687	tags=54%, list=37%, signal=86%
VECCHI_GASTRIC_CANCER_ADVANCED_VS_EARLY_DN	VECCHI_GASTRIC_CANCER_ADVANCED_VS_EARLY_DN		134	0.30784	1.49813	0.00304414	0.232878	1	4430	tags=33%, list=22%, signal=42%
LI_WILMS_TUMOR_VS_FETAL_KIDNEY_1_DN	LI_WILMS_TUMOR_VS_FETAL_KIDNEY_1_DN		163	0.296164	1.49594	0.00726744	0.235583	1	3584	tags=26%, list=17%, signal=32%
FERRARI_RESPONSE_TO_FENRETINIDE_UP	FERRARI_RESPONSE_TO_FENRETINIDE_UP		22	0.455069	1.49586	0.0464716	0.234485	1	3491	tags=45%, list=17%, signal=55%
LINDGREN_BLADDER_CANCER_HIGH_RECURRENCE	LINDGREN_BLADDER_CANCER_HIGH_RECURRENCE		49	0.36973	1.49514	0.0331126	0.234415	1	4393	tags=37%, list=21%, signal=47%
SUMI_HNF4A_TARGETS	SUMI_HNF4A_TARGETS		32	0.402387	1.49344	0.0423729	0.236031	1	3287	tags=28%, list=16%, signal=33%
DAVICIONI_PAX_FOXO1_SIGNATURE_IN_ARMS_DN	DAVICIONI_PAX_FOXO1_SIGNATURE_IN_ARMS_DN		20	0.454143	1.4915	0.0534224	0.238074	1	3824	tags=50%, list=19%, signal=61%
MCGARVEY_SILENCED_BY_METHYLATION_IN_COLON_CANCER	MCGARVEY_SILENCED_BY_METHYLATION_IN_COLON_CANCER		42	0.388098	1.48916	0.0261438	0.240967	1	5817	tags=48%, list=28%, signal=66%
BARRIER_CANCER_RELAPSE_NORMAL_SAMPLE_DN	BARRIER_CANCER_RELAPSE_NORMAL_SAMPLE_DN		31	0.411322	1.48908	0.0387858	0.239871	1	7123	tags=58%, list=35%, signal=89%
PID_FOXM1PATHWAY	PID_FOXM1PATHWAY		40	0.379654	1.48817	0.0217391	0.24017	1	4139	tags=43%, list=20%, signal=53%
BURTON_ADIPOGENESIS_PEAK_AT_24HR	BURTON_ADIPOGENESIS_PEAK_AT_24HR		43	0.381072	1.48643	0.0488215	0.24204	1	6049	tags=56%, list=29%, signal=79%
MISHRA_CARCINOMA_ASSOCIATED_FIBROBLAST_UP	MISHRA_CARCINOMA_ASSOCIATED_FIBROBLAST_UP		24	0.436388	1.48494	0.0467446	0.243456	1	3775	tags=46%, list=18%, signal=56%
REACTOME_NCAM1_INTERACTIONS	REACTOME_NCAM1_INTERACTIONS		39	0.389076	1.48389	0.0461538	0.243906	1	6194	tags=54%, list=30%, signal=77%
MALONEY_RESPONSE_TO_17AAG_UP	MALONEY_RESPONSE_TO_17AAG_UP		41	0.378964	1.48365	0.0439739	0.24306	1	3461	tags=37%, list=17%, signal=44%
REACTOME_ER_PHAGOSOME_PATHWAY	REACTOME_ER_PHAGOSOME_PATHWAY		58	0.354202	1.47965	0.0277325	0.249071	1	7436	tags=50%, list=36%, signal=78%
KEGG_GLYCOSAMINOGLYCAN_BIOSYNTHESIS_HEPARAN_SULFATE	KEGG_GLYCOSAMINOGLYCAN_BIOSYNTHESIS_HEPARAN_SULFATE		26	0.420471	1.47811	0.0591304	0.250588	1	607	tags=19%, list=3%, signal=20%
JI_CARCINOGENESIS_BY_KRAS_AND_STK11_DN	JI_CARCINOGENESIS_BY_KRAS_AND_STK11_DN		17	0.474677	1.47683	0.0747826	0.251689	1	5465	tags=65%, list=27%, signal=88%
KEGG_MATURITY_ONSET_DIABETES_OF_THE_YOUNG	KEGG_MATURITY_ONSET_DIABETES_OF_THE_YOUNG		25	0.433456	1.47577	0.0659898	0.252438	1	3391	tags=36%, list=17%, signal=43%
REACTOME_REGULATION_OF_MITOTIC_CELL_CYCLE	REACTOME_REGULATION_OF_MITOTIC_CELL_CYCLE		77	0.332693	1.47292	0.0190779	0.256384	1	4030	tags=27%, list=20%, signal=34%
GARGALOVIC_RESPONSE_TO_OXIDIZED_PHOSPHOLIPIDS_TURQUOISE_DN	GARGALOVIC_RESPONSE_TO_OXIDIZED_PHOSPHOLIPIDS_TURQUOISE_DN		52	0.358728	1.47281	0.0317195	0.255367	1	4015	tags=33%, list=20%, signal=41%
SENGUPTA_EBNA1_ANTICORRELATED	SENGUPTA_EBNA1_ANTICORRELATED		160	0.29497	1.47271	0.0106383	0.254361	1	5475	tags=35%, list=27%, signal=47%
YAO_TEMPORAL_RESPONSE_TO_PROGESTERONE_CLUSTER_15	YAO_TEMPORAL_RESPONSE_TO_PROGESTERONE_CLUSTER_15		35	0.393833	1.4725	0.0372881	0.253594	1	2266	tags=29%, list=11%, signal=32%
TURASHVILI_BREAST_LOBULAR_CARCINOMA_VS_LOBULAR_NORMAL_DN	TURASHVILI_BREAST_LOBULAR_CARCINOMA_VS_LOBULAR_NORMAL_DN		74	0.329794	1.47094	0.0266041	0.255095	1	5055	tags=43%, list=25%, signal=57%
RIGGI_EWING_SARCOMA_PROGENITOR_DN	RIGGI_EWING_SARCOMA_PROGENITOR_DN		182	0.288835	1.46867	0.00578035	0.258192	1	5400	tags=37%, list=26%, signal=50%
POMEROY_MEDULLOBLASTOMA_DESMOPLASIC_VS_CLASSIC_UP	POMEROY_MEDULLOBLASTOMA_DESMOPLASIC_VS_CLASSIC_UP		62	0.349842	1.46847	0.0218855	0.25741	1	5035	tags=37%, list=25%, signal=49%
CLASPER_LYMPHATIC_VESSELS_DURING_METASTASIS_DN	CLASPER_LYMPHATIC_VESSELS_DURING_METASTASIS_DN		36	0.396267	1.46847	0.0423012	0.256217	1	4967	tags=44%, list=24%, signal=59%
ZEMBUTSU_SENSITIVITY_TO_DOXORUBICIN	ZEMBUTSU_SENSITIVITY_TO_DOXORUBICIN		17	0.47215	1.46585	0.0437828	0.25981	1	3680	tags=47%, list=18%, signal=57%
ZHU_SKIL_TARGETS_UP	ZHU_SKIL_TARGETS_UP		20	0.441507	1.46479	0.0641711	0.2605	1	7282	tags=55%, list=35%, signal=85%
OUELLET_CULTURED_OVARIAN_CANCER_INVASIVE_VS_LMP_DN	OUELLET_CULTURED_OVARIAN_CANCER_INVASIVE_VS_LMP_DN		34	0.398642	1.46292	0.0333919	0.262774	1	5845	tags=53%, list=28%, signal=74%
BIOCARTA_DC_PATHWAY	BIOCARTA_DC_PATHWAY		22	0.426136	1.46216	0.0627306	0.263021	1	3218	tags=32%, list=16%, signal=38%
CHICAS_RB1_TARGETS_GROWING	CHICAS_RB1_TARGETS_GROWING		240	0.275917	1.45899	0.00429799	0.267572	1	4676	tags=30%, list=23%, signal=39%
ZEMBUTSU_SENSITIVITY_TO_METHOTREXATE	ZEMBUTSU_SENSITIVITY_TO_METHOTREXATE		18	0.453971	1.45691	0.077187	0.270259	1	2822	tags=39%, list=14%, signal=45%
IGLESIAS_E2F_TARGETS_DN	IGLESIAS_E2F_TARGETS_DN		15	0.479728	1.45257	0.0598592	0.277165	1	3874	tags=47%, list=19%, signal=57%
RAMASWAMY_METASTASIS_UP	RAMASWAMY_METASTASIS_UP		66	0.341371	1.45089	0.0275862	0.279151	1	4500	tags=33%, list=22%, signal=43%
FERRANDO_T_ALL_WITH_MLL_ENL_FUSION_UP	FERRANDO_T_ALL_WITH_MLL_ENL_FUSION_UP		87	0.318568	1.44821	0.0321101	0.2831	1	4390	tags=32%, list=21%, signal=41%
KUUSELO_PANCREATIC_CANCER_19Q13_AMPLIFICATION	KUUSELO_PANCREATIC_CANCER_19Q13_AMPLIFICATION		31	0.402095	1.44816	0.0418848	0.281944	1	6745	tags=61%, list=33%, signal=91%
MCMURRAY_TP53_HRAS_COOPERATION_RESPONSE_UP	MCMURRAY_TP53_HRAS_COOPERATION_RESPONSE_UP		26	0.410651	1.44803	0.0630324	0.280916	1	6004	tags=42%, list=29%, signal=60%
NIELSEN_LEIOMYOSARCOMA_CNN1_DN	NIELSEN_LEIOMYOSARCOMA_CNN1_DN		20	0.455784	1.44754	0.0667838	0.280604	1	7741	tags=70%, list=38%, signal=112%
AUNG_GASTRIC_CANCER	AUNG_GASTRIC_CANCER		54	0.354297	1.44609	0.0424144	0.282143	1	5496	tags=44%, list=27%, signal=61%
NIKOLSKY_BREAST_CANCER_11Q12_Q14_AMPLICON	NIKOLSKY_BREAST_CANCER_11Q12_Q14_AMPLICON		157	0.287293	1.44494	0.00762195	0.283133	1	3667	tags=28%, list=18%, signal=34%
REACTOME_APC_C_CDH1_MEDIATED_DEGRADATION_OF_CDC20_AND_OTHER_APC_C_CDH1_TARGETED_PROTEINS_IN_LATE_MITOSIS_EARLY_G1	REACTOME_APC_C_CDH1_MEDIATED_DEGRADATION_OF_CDC20_AND_OTHER_APC_C_CDH1_TARGETED_PROTEINS_IN_LATE_MITOSIS_EARLY_G1		64	0.341881	1.44468	0.0368	0.282445	1	4030	tags=28%, list=20%, signal=35%
BENPORATH_PROLIFERATION	BENPORATH_PROLIFERATION		147	0.29092	1.44182	0.00588235	0.286605	1	6271	tags=39%, list=31%, signal=55%
KORKOLA_TERATOMA_UP	KORKOLA_TERATOMA_UP		16	0.466548	1.44173	0.0694915	0.285507	1	3828	tags=38%, list=19%, signal=46%
CHIARADONNA_NEOPLASTIC_TRANSFORMATION_KRAS_CDC25_UP	CHIARADONNA_NEOPLASTIC_TRANSFORMATION_KRAS_CDC25_UP		57	0.346919	1.44169	0.039801	0.284383	1	3762	tags=30%, list=18%, signal=36%
GAUSSMANN_MLL_AF4_FUSION_TARGETS_C_DN	GAUSSMANN_MLL_AF4_FUSION_TARGETS_C_DN		19	0.447408	1.44001	0.0629371	0.286521	1	2381	tags=37%, list=12%, signal=42%
KUNINGER_IGF1_VS_PDGFB_TARGETS_UP	KUNINGER_IGF1_VS_PDGFB_TARGETS_UP		82	0.322638	1.43871	0.0323077	0.287878	1	5516	tags=40%, list=27%, signal=55%
REACTOME_CLASS_A1_RHODOPSIN_LIKE_RECEPTORS	REACTOME_CLASS_A1_RHODOPSIN_LIKE_RECEPTORS		297	0.265249	1.43853	0.00270636	0.287044	1	5983	tags=39%, list=29%, signal=55%
BASAKI_YBX1_TARGETS_UP	BASAKI_YBX1_TARGETS_UP		287	0.266826	1.43723	0.00145138	0.288339	1	6359	tags=39%, list=31%, signal=56%
BIOCARTA_NO2IL12_PATHWAY	BIOCARTA_NO2IL12_PATHWAY		17	0.473179	1.43505	0.0818182	0.2914	1	6093	tags=71%, list=30%, signal=100%
REACTOME_BASE_EXCISION_REPAIR	REACTOME_BASE_EXCISION_REPAIR		19	0.450488	1.43472	0.0791738	0.290857	1	3904	tags=37%, list=19%, signal=45%
KEGG_NOTCH_SIGNALING_PATHWAY	KEGG_NOTCH_SIGNALING_PATHWAY		47	0.360623	1.43386	0.0267112	0.291434	1	4794	tags=34%, list=23%, signal=44%
REACTOME_ACYL_CHAIN_REMODELLING_OF_PE	REACTOME_ACYL_CHAIN_REMODELLING_OF_PE		21	0.431918	1.43124	0.0633803	0.295541	1	2937	tags=29%, list=14%, signal=33%
MIKKELSEN_NPC_HCP_WITH_H3K4ME3_AND_H3K27ME3	MIKKELSEN_NPC_HCP_WITH_H3K4ME3_AND_H3K27ME3		208	0.277337	1.43115	0.00435414	0.294462	1	7158	tags=48%, list=35%, signal=73%
ZEMBUTSU_SENSITIVITY_TO_MITOMYCIN	ZEMBUTSU_SENSITIVITY_TO_MITOMYCIN		19	0.446692	1.43113	0.069395	0.293292	1	5303	tags=47%, list=26%, signal=64%
WEST_ADRENOCORTICAL_CARCINOMA_VS_ADENOMA_UP	WEST_ADRENOCORTICAL_CARCINOMA_VS_ADENOMA_UP		21	0.431846	1.42837	0.0736301	0.297685	1	5427	tags=57%, list=26%, signal=78%
ROVERSI_GLIOMA_COPY_NUMBER_UP	ROVERSI_GLIOMA_COPY_NUMBER_UP		100	0.304741	1.42806	0.021374	0.297088	1	5672	tags=39%, list=28%, signal=54%
WANG_NFKB_TARGETS	WANG_NFKB_TARGETS		25	0.421444	1.42791	0.0581197	0.296189	1	5199	tags=40%, list=25%, signal=53%
SLEBOS_HEAD_AND_NECK_CANCER_WITH_HPV_UP	SLEBOS_HEAD_AND_NECK_CANCER_WITH_HPV_UP		83	0.318723	1.42753	0.0312989	0.295671	1	6174	tags=41%, list=30%, signal=58%
BROWNE_HCMV_INFECTION_18HR_DN	BROWNE_HCMV_INFECTION_18HR_DN		177	0.283465	1.42699	0.0147493	0.295607	1	6679	tags=45%, list=33%, signal=66%
REACTOME_GENERATION_OF_SECOND_MESSENGER_MOLECULES	REACTOME_GENERATION_OF_SECOND_MESSENGER_MOLECULES		26	0.413941	1.42537	0.0636516	0.297761	1	6046	tags=54%, list=29%, signal=76%
FONTAINE_PAPILLARY_THYROID_CARCINOMA_DN	FONTAINE_PAPILLARY_THYROID_CARCINOMA_DN		76	0.321805	1.42504	0.0401284	0.297275	1	4080	tags=29%, list=20%, signal=36%
RICKMAN_HEAD_AND_NECK_CANCER_B	RICKMAN_HEAD_AND_NECK_CANCER_B		46	0.363114	1.42391	0.0455259	0.298358	1	6611	tags=52%, list=32%, signal=77%
MACLACHLAN_BRCA1_TARGETS_UP	MACLACHLAN_BRCA1_TARGETS_UP		21	0.434661	1.42118	0.0655462	0.30297	1	5193	tags=48%, list=25%, signal=64%
SMID_BREAST_CANCER_RELAPSE_IN_PLEURA_DN	SMID_BREAST_CANCER_RELAPSE_IN_PLEURA_DN		26	0.408984	1.42081	0.0706897	0.302557	1	5409	tags=50%, list=26%, signal=68%
KIM_BIPOLAR_DISORDER_OLIGODENDROCYTE_DENSITY_CORR_DN	KIM_BIPOLAR_DISORDER_OLIGODENDROCYTE_DENSITY_CORR_DN		87	0.311515	1.42051	0.0232198	0.301943	1	4892	tags=36%, list=24%, signal=47%
SMID_BREAST_CANCER_RELAPSE_IN_LUNG_UP	SMID_BREAST_CANCER_RELAPSE_IN_LUNG_UP		21	0.433441	1.41919	0.0534483	0.303432	1	4259	tags=38%, list=21%, signal=48%
LIM_MAMMARY_LUMINAL_PROGENITOR_UP	LIM_MAMMARY_LUMINAL_PROGENITOR_UP		58	0.336503	1.41916	0.0395189	0.30234	1	4513	tags=36%, list=22%, signal=46%
WANG_NEOPLASTIC_TRANSFORMATION_BY_CCND1_MYC	WANG_NEOPLASTIC_TRANSFORMATION_BY_CCND1_MYC		21	0.433038	1.4183	0.0811744	0.302978	1	4664	tags=43%, list=23%, signal=55%
FRASOR_RESPONSE_TO_SERM_OR_FULVESTRANT_DN	FRASOR_RESPONSE_TO_SERM_OR_FULVESTRANT_DN		50	0.346817	1.41803	0.0466238	0.302403	1	3956	tags=32%, list=19%, signal=40%
XU_HGF_SIGNALING_NOT_VIA_AKT1_48HR_DN	XU_HGF_SIGNALING_NOT_VIA_AKT1_48HR_DN		20	0.436689	1.41727	0.0827338	0.302774	1	4094	tags=40%, list=20%, signal=50%
PID_UPA_UPAR_PATHWAY	PID_UPA_UPAR_PATHWAY		42	0.364107	1.4153	0.0508744	0.305463	1	5120	tags=45%, list=25%, signal=60%
PID_CONE_PATHWAY	PID_CONE_PATHWAY		23	0.425033	1.41257	0.0792793	0.31001	1	4626	tags=39%, list=23%, signal=50%
ZHAN_V1_LATE_DIFFERENTIATION_GENES_DN	ZHAN_V1_LATE_DIFFERENTIATION_GENES_DN		15	0.480582	1.41251	0.0851449	0.308969	1	7985	tags=67%, list=39%, signal=109%
REACTOME_ANTIGEN_PROCESSING_CROSS_PRESENTATION	REACTOME_ANTIGEN_PROCESSING_CROSS_PRESENTATION		72	0.319001	1.40819	0.0496	0.316726	1	6716	tags=40%, list=33%, signal=60%
REACTOME_REGULATION_OF_BETA_CELL_DEVELOPMENT	REACTOME_REGULATION_OF_BETA_CELL_DEVELOPMENT		30	0.39191	1.40743	0.0657673	0.317062	1	4921	tags=37%, list=24%, signal=48%
CROONQUIST_STROMAL_STIMULATION_UP	CROONQUIST_STROMAL_STIMULATION_UP		57	0.337475	1.40375	0.0538827	0.323658	1	3686	tags=30%, list=18%, signal=36%
PID_PRLSIGNALINGEVENTSPATHWAY	PID_PRLSIGNALINGEVENTSPATHWAY		23	0.418077	1.40318	0.0952381	0.323721	1	3060	tags=35%, list=15%, signal=41%
BOHN_PRIMARY_IMMUNODEFICIENCY_SYNDROM_UP	BOHN_PRIMARY_IMMUNODEFICIENCY_SYNDROM_UP		47	0.352357	1.40234	0.0641892	0.324353	1	6074	tags=45%, list=30%, signal=63%
REACTOME_KERATAN_SULFATE_BIOSYNTHESIS	REACTOME_KERATAN_SULFATE_BIOSYNTHESIS		26	0.397387	1.40216	0.0754386	0.323558	1	5710	tags=54%, list=28%, signal=74%
PID_INTEGRIN1_PATHWAY	PID_INTEGRIN1_PATHWAY		66	0.325216	1.40103	0.0420712	0.324775	1	5120	tags=38%, list=25%, signal=50%
REACTOME_GPCR_LIGAND_BINDING	REACTOME_GPCR_LIGAND_BINDING		398	0.248437	1.39927	0.00397351	0.327372	1	5897	tags=39%, list=29%, signal=53%
ODONNELL_TARGETS_OF_MYC_AND_TFRC_DN	ODONNELL_TARGETS_OF_MYC_AND_TFRC_DN		45	0.353125	1.39565	0.0790774	0.333992	1	5358	tags=38%, list=26%, signal=51%
LY_AGING_OLD_DN	LY_AGING_OLD_DN		56	0.334937	1.39483	0.0584307	0.334624	1	5845	tags=46%, list=28%, signal=65%
CAMPS_COLON_CANCER_COPY_NUMBER_DN	CAMPS_COLON_CANCER_COPY_NUMBER_DN		70	0.318942	1.39474	0.0357143	0.33363	1	6485	tags=46%, list=32%, signal=67%
BROWNE_HCMV_INFECTION_2HR_DN	BROWNE_HCMV_INFECTION_2HR_DN		49	0.34702	1.39271	0.0657895	0.336785	1	4647	tags=35%, list=23%, signal=45%
REACTOME_ABORTIVE_ELONGATION_OF_HIV1_TRANSCRIPT_IN_THE_ABSENCE_OF_TAT	REACTOME_ABORTIVE_ELONGATION_OF_HIV1_TRANSCRIPT_IN_THE_ABSENCE_OF_TAT		23	0.422604	1.3925	0.0837607	0.33607	1	1667	tags=26%, list=8%, signal=28%
BURTON_ADIPOGENESIS_3	BURTON_ADIPOGENESIS_3		101	0.297972	1.39204	0.0316456	0.33592	1	6086	tags=44%, list=30%, signal=62%
ONO_FOXP3_TARGETS_UP	ONO_FOXP3_TARGETS_UP		23	0.411598	1.39147	0.0970018	0.336003	1	6207	tags=61%, list=30%, signal=87%
LEE_LIVER_CANCER_HEPATOBLAST	LEE_LIVER_CANCER_HEPATOBLAST		16	0.461531	1.39127	0.107861	0.335244	1	6811	tags=63%, list=33%, signal=93%
MOREAUX_MULTIPLE_MYELOMA_BY_TACI_UP	MOREAUX_MULTIPLE_MYELOMA_BY_TACI_UP		404	0.247162	1.38978	0.00398936	0.337407	1	6272	tags=38%, list=31%, signal=54%
AMUNDSON_GAMMA_RADIATION_RESISTANCE	AMUNDSON_GAMMA_RADIATION_RESISTANCE		20	0.431893	1.38949	0.0909091	0.336841	1	4327	tags=45%, list=21%, signal=57%
SHEPARD_CRUSH_AND_BURN_MUTANT_DN	SHEPARD_CRUSH_AND_BURN_MUTANT_DN		184	0.272178	1.38909	0.018018	0.336465	1	2889	tags=21%, list=14%, signal=24%
VANTVEER_BREAST_CANCER_METASTASIS_DN	VANTVEER_BREAST_CANCER_METASTASIS_DN		120	0.290299	1.38905	0.0372671	0.335325	1	6679	tags=43%, list=33%, signal=63%
LOCKWOOD_AMPLIFIED_IN_LUNG_CANCER	LOCKWOOD_AMPLIFIED_IN_LUNG_CANCER		214	0.267816	1.38872	0.0113798	0.334821	1	4876	tags=31%, list=24%, signal=40%
SANA_RESPONSE_TO_IFNG_UP	SANA_RESPONSE_TO_IFNG_UP		75	0.313091	1.38771	0.0524691	0.335939	1	5661	tags=41%, list=28%, signal=57%
LEI_HOXC8_TARGETS_DN	LEI_HOXC8_TARGETS_DN		17	0.446088	1.38711	0.0970149	0.336037	1	6811	tags=65%, list=33%, signal=97%
NAKAMURA_CANCER_MICROENVIRONMENT_UP	NAKAMURA_CANCER_MICROENVIRONMENT_UP		25	0.40661	1.38677	0.0804196	0.335538	1	4033	tags=36%, list=20%, signal=45%
MIKKELSEN_ES_LCP_WITH_H3K4ME3	MIKKELSEN_ES_LCP_WITH_H3K4ME3		136	0.28618	1.3863	0.02118	0.335347	1	5636	tags=38%, list=27%, signal=52%
TURASHVILI_BREAST_LOBULAR_CARCINOMA_VS_DUCTAL_NORMAL_UP	TURASHVILI_BREAST_LOBULAR_CARCINOMA_VS_DUCTAL_NORMAL_UP		67	0.315684	1.38534	0.0415282	0.33631	1	5055	tags=40%, list=25%, signal=53%
REACTOME_RESOLUTION_OF_AP_SITES_VIA_THE_MULTIPLE_NUCLEOTIDE_PATCH_REPLACEMENT_PATHWAY	REACTOME_RESOLUTION_OF_AP_SITES_VIA_THE_MULTIPLE_NUCLEOTIDE_PATCH_REPLACEMENT_PATHWAY		17	0.452973	1.3847	0.0987868	0.336613	1	2344	tags=29%, list=11%, signal=33%
PARENT_MTOR_SIGNALING_DN	PARENT_MTOR_SIGNALING_DN		45	0.355491	1.38338	0.0672414	0.338309	1	4688	tags=36%, list=23%, signal=46%
PID_ARF_3PATHWAY	PID_ARF_3PATHWAY		19	0.434941	1.38311	0.107744	0.337775	1	6090	tags=42%, list=30%, signal=60%
WU_ALZHEIMER_DISEASE_DN	WU_ALZHEIMER_DISEASE_DN		19	0.430019	1.38061	0.0779896	0.342023	1	6885	tags=58%, list=34%, signal=87%
DAVICIONI_TARGETS_OF_PAX_FOXO1_FUSIONS_DN	DAVICIONI_TARGETS_OF_PAX_FOXO1_FUSIONS_DN		68	0.317599	1.38058	0.0531401	0.340937	1	4636	tags=34%, list=23%, signal=44%
FURUKAWA_DUSP6_TARGETS_PCI35_DN	FURUKAWA_DUSP6_TARGETS_PCI35_DN		71	0.31703	1.38015	0.0466667	0.34078	1	4909	tags=35%, list=24%, signal=46%
KIM_ALL_DISORDERS_CALB1_CORR_DN	KIM_ALL_DISORDERS_CALB1_CORR_DN		36	0.362849	1.37918	0.059246	0.341766	1	6687	tags=47%, list=33%, signal=70%
ODONNELL_METASTASIS_UP	ODONNELL_METASTASIS_UP		81	0.308018	1.37843	0.0465116	0.342366	1	4973	tags=36%, list=24%, signal=47%
GRADE_METASTASIS_DN	GRADE_METASTASIS_DN		45	0.343324	1.378	0.0844595	0.342174	1	3940	tags=31%, list=19%, signal=38%
BHAT_ESR1_TARGETS_VIA_AKT1_UP	BHAT_ESR1_TARGETS_VIA_AKT1_UP		281	0.255637	1.3773	0.00970874	0.342549	1	5024	tags=31%, list=24%, signal=40%
AMIT_EGF_RESPONSE_480_HELA	AMIT_EGF_RESPONSE_480_HELA		163	0.273176	1.37638	0.0296736	0.343518	1	3336	tags=26%, list=16%, signal=31%
LI_AMPLIFIED_IN_LUNG_CANCER	LI_AMPLIFIED_IN_LUNG_CANCER		177	0.271455	1.37611	0.0201729	0.342969	1	5908	tags=38%, list=29%, signal=53%
KANG_AR_TARGETS_UP	KANG_AR_TARGETS_UP		17	0.445695	1.37455	0.107774	0.345238	1	6173	tags=59%, list=30%, signal=84%
PLASARI_TGFB1_TARGETS_1HR_UP	PLASARI_TGFB1_TARGETS_1HR_UP		34	0.370407	1.37369	0.0855705	0.346134	1	6124	tags=41%, list=30%, signal=59%
WHITFIELD_CELL_CYCLE_G2	WHITFIELD_CELL_CYCLE_G2		179	0.270091	1.37301	0.0312945	0.346513	1	4634	tags=29%, list=23%, signal=37%
MISSIAGLIA_REGULATED_BY_METHYLATION_DN	MISSIAGLIA_REGULATED_BY_METHYLATION_DN		120	0.286341	1.37295	0.0434109	0.345537	1	5738	tags=39%, list=28%, signal=54%
REACTOME_UNFOLDED_PROTEIN_RESPONSE	REACTOME_UNFOLDED_PROTEIN_RESPONSE		77	0.308629	1.37256	0.0527183	0.345303	1	1344	tags=17%, list=7%, signal=18%
BIOCARTA_STEM_PATHWAY	BIOCARTA_STEM_PATHWAY		15	0.46095	1.37185	0.118166	0.345852	1	4054	tags=33%, list=20%, signal=42%
KEGG_GLYCOSAMINOGLYCAN_DEGRADATION	KEGG_GLYCOSAMINOGLYCAN_DEGRADATION		21	0.423283	1.37176	0.106383	0.344928	1	2891	tags=29%, list=14%, signal=33%
LEE_NEURAL_CREST_STEM_CELL_UP	LEE_NEURAL_CREST_STEM_CELL_UP		146	0.274376	1.37117	0.0192308	0.345209	1	6630	tags=46%, list=32%, signal=67%
HUMMERICH_SKIN_CANCER_PROGRESSION_DN	HUMMERICH_SKIN_CANCER_PROGRESSION_DN		100	0.296771	1.37042	0.0389408	0.345883	1	5382	tags=37%, list=26%, signal=50%
DASU_IL6_SIGNALING_SCAR_UP	DASU_IL6_SIGNALING_SCAR_UP		30	0.383244	1.36996	0.0790861	0.345753	1	5007	tags=43%, list=24%, signal=57%
CHIANG_LIVER_CANCER_SUBCLASS_CTNNB1_DN	CHIANG_LIVER_CANCER_SUBCLASS_CTNNB1_DN		169	0.274353	1.36967	0.0265879	0.345317	1	4180	tags=31%, list=20%, signal=38%
NAKAMURA_CANCER_MICROENVIRONMENT_DN	NAKAMURA_CANCER_MICROENVIRONMENT_DN		46	0.347195	1.36797	0.0743945	0.348014	1	6128	tags=41%, list=30%, signal=59%
LE_NEURONAL_DIFFERENTIATION_DN	LE_NEURONAL_DIFFERENTIATION_DN		19	0.431292	1.36657	0.131716	0.350093	1	5009	tags=47%, list=24%, signal=63%
DUTERTRE_ESTRADIOL_RESPONSE_24HR_UP	DUTERTRE_ESTRADIOL_RESPONSE_24HR_UP		323	0.249896	1.36434	0.0137174	0.354114	1	5420	tags=32%, list=26%, signal=42%
SERVITJA_ISLET_HNF1A_TARGETS_UP	SERVITJA_ISLET_HNF1A_TARGETS_UP		163	0.26679	1.36245	0.0145349	0.357422	1	6685	tags=40%, list=33%, signal=60%
LIM_MAMMARY_STEM_CELL_UP	LIM_MAMMARY_STEM_CELL_UP		489	0.239346	1.36158	0.00508906	0.358235	1	5234	tags=31%, list=25%, signal=41%
MOLENAAR_TARGETS_OF_CCND1_AND_CDK4_DN	MOLENAAR_TARGETS_OF_CCND1_AND_CDK4_DN		58	0.321288	1.36025	0.0696095	0.359992	1	4122	tags=33%, list=20%, signal=41%
REACTOME_XENOBIOTICS	REACTOME_XENOBIOTICS		15	0.45564	1.35922	0.111693	0.361233	1	4728	tags=33%, list=23%, signal=43%
BIOCARTA_G2_PATHWAY	BIOCARTA_G2_PATHWAY		24	0.406482	1.35865	0.0955752	0.361419	1	5358	tags=46%, list=26%, signal=62%
SANSOM_APC_TARGETS_DN	SANSOM_APC_TARGETS_DN		363	0.245479	1.35863	0.00925926	0.360328	1	5237	tags=31%, list=26%, signal=41%
REACTOME_G_ALPHA_I_SIGNALLING_EVENTS	REACTOME_G_ALPHA_I_SIGNALLING_EVENTS		192	0.26435	1.3559	0.0242792	0.365323	1	5983	tags=35%, list=29%, signal=50%
ONDER_CDH1_TARGETS_1_UP	ONDER_CDH1_TARGETS_1_UP		140	0.278554	1.3556	0.0517504	0.36485	1	6257	tags=40%, list=30%, signal=57%
PID_FRA_PATHWAY	PID_FRA_PATHWAY		37	0.356027	1.35398	0.092869	0.36766	1	3208	tags=32%, list=16%, signal=38%
WINNEPENNINCKX_MELANOMA_METASTASIS_UP	WINNEPENNINCKX_MELANOMA_METASTASIS_UP		162	0.267396	1.35344	0.0385757	0.367763	1	4959	tags=33%, list=24%, signal=44%
VECCHI_GASTRIC_CANCER_EARLY_UP	VECCHI_GASTRIC_CANCER_EARLY_UP		420	0.243108	1.35324	0.00254453	0.367111	1	5154	tags=32%, list=25%, signal=42%
PYEON_HPV_POSITIVE_TUMORS_UP	PYEON_HPV_POSITIVE_TUMORS_UP		94	0.296759	1.35247	0.0496	0.367782	1	4392	tags=28%, list=21%, signal=35%
MACLACHLAN_BRCA1_TARGETS_DN	MACLACHLAN_BRCA1_TARGETS_DN		16	0.439476	1.35057	0.122966	0.371217	1	5197	tags=56%, list=25%, signal=75%
REACTOME_EICOSANOID_LIGAND_BINDING_RECEPTORS	REACTOME_EICOSANOID_LIGAND_BINDING_RECEPTORS		15	0.455302	1.3484	0.120594	0.375351	1	8103	tags=60%, list=39%, signal=99%
SCHLESINGER_METHYLATED_DE_NOVO_IN_CANCER	SCHLESINGER_METHYLATED_DE_NOVO_IN_CANCER		88	0.298212	1.34645	0.0524642	0.378811	1	4717	tags=34%, list=23%, signal=44%
SHETH_LIVER_CANCER_VS_TXNIP_LOSS_PAM2	SHETH_LIVER_CANCER_VS_TXNIP_LOSS_PAM2		153	0.269806	1.34634	0.0340031	0.377917	1	4103	tags=26%, list=20%, signal=32%
BIOCARTA_ARAP_PATHWAY	BIOCARTA_ARAP_PATHWAY		17	0.440193	1.3428	0.120841	0.385125	1	407	tags=18%, list=2%, signal=18%
REACTOME_PHOSPHORYLATION_OF_CD3_AND_TCR_ZETA_CHAINS	REACTOME_PHOSPHORYLATION_OF_CD3_AND_TCR_ZETA_CHAINS		15	0.434671	1.34275	0.114447	0.384109	1	6046	tags=60%, list=29%, signal=85%
MIKKELSEN_IPS_LCP_WITH_H3K4ME3	MIKKELSEN_IPS_LCP_WITH_H3K4ME3		169	0.263989	1.34261	0.0240964	0.383269	1	5667	tags=35%, list=28%, signal=48%
KAYO_CALORIE_RESTRICTION_MUSCLE_UP	KAYO_CALORIE_RESTRICTION_MUSCLE_UP		95	0.289526	1.34174	0.0488166	0.384245	1	7497	tags=51%, list=37%, signal=79%
GUILLAUMOND_KLF10_TARGETS_UP	GUILLAUMOND_KLF10_TARGETS_UP		50	0.327088	1.33997	0.0649351	0.387529	1	1853	tags=18%, list=9%, signal=20%
KANG_IMMORTALIZED_BY_TERT_DN	KANG_IMMORTALIZED_BY_TERT_DN		101	0.283746	1.33793	0.0472313	0.391564	1	6927	tags=44%, list=34%, signal=65%
POOLA_INVASIVE_BREAST_CANCER_UP	POOLA_INVASIVE_BREAST_CANCER_UP		275	0.246569	1.33686	0.0249653	0.393103	1	6098	tags=37%, list=30%, signal=52%
OUYANG_PROSTATE_CANCER_MARKERS	OUYANG_PROSTATE_CANCER_MARKERS		19	0.419363	1.33623	0.130742	0.393515	1	3221	tags=37%, list=16%, signal=44%
REACTOME_METABOLISM_OF_AMINO_ACIDS_AND_DERIVATIVES	REACTOME_METABOLISM_OF_AMINO_ACIDS_AND_DERIVATIVES		196	0.256439	1.33433	0.0282885	0.396899	1	4121	tags=26%, list=20%, signal=32%
AFFAR_YY1_TARGETS_DN	AFFAR_YY1_TARGETS_DN		232	0.252818	1.32778	0.0288184	0.411989	1	6086	tags=37%, list=30%, signal=51%
PID_HNF3BPATHWAY	PID_HNF3BPATHWAY		45	0.333657	1.32764	0.108434	0.411139	1	2669	tags=24%, list=13%, signal=28%
LEE_LIVER_CANCER_MYC_E2F1_DN	LEE_LIVER_CANCER_MYC_E2F1_DN		64	0.310217	1.32728	0.0789474	0.410848	1	5036	tags=36%, list=25%, signal=47%
MURAKAMI_UV_RESPONSE_6HR_UP	MURAKAMI_UV_RESPONSE_6HR_UP		37	0.358017	1.32707	0.111684	0.41012	1	2971	tags=27%, list=14%, signal=32%
HATADA_METHYLATED_IN_LUNG_CANCER_DN	HATADA_METHYLATED_IN_LUNG_CANCER_DN		37	0.346039	1.32703	0.0896785	0.409016	1	936	tags=19%, list=5%, signal=20%
REACTOME_CROSS_PRESENTATION_OF_SOLUBLE_EXOGENOUS_ANTIGENS_ENDOSOMES	REACTOME_CROSS_PRESENTATION_OF_SOLUBLE_EXOGENOUS_ANTIGENS_ENDOSOMES		47	0.327703	1.32647	0.0849673	0.409202	1	4030	tags=26%, list=20%, signal=32%
BURTON_ADIPOGENESIS_PEAK_AT_0HR	BURTON_ADIPOGENESIS_PEAK_AT_0HR		63	0.306233	1.32569	0.0912106	0.409937	1	4636	tags=35%, list=23%, signal=45%
BOYAULT_LIVER_CANCER_SUBCLASS_G56_DN	BOYAULT_LIVER_CANCER_SUBCLASS_G56_DN		17	0.433079	1.32465	0.143599	0.411376	1	4180	tags=35%, list=20%, signal=44%
HOFFMANN_IMMATURE_TO_MATURE_B_LYMPHOCYTE_DN	HOFFMANN_IMMATURE_TO_MATURE_B_LYMPHOCYTE_DN		50	0.326723	1.32397	0.107029	0.411938	1	3483	tags=32%, list=17%, signal=38%
VALK_AML_WITH_11Q23_REARRANGED	VALK_AML_WITH_11Q23_REARRANGED		21	0.402148	1.32299	0.128645	0.41325	1	4337	tags=38%, list=21%, signal=48%
REACTOME_ANTIGEN_PRESENTATION_FOLDING_ASSEMBLY_AND_PEPTIDE_LOADING_OF_CLASS_I_MHC	REACTOME_ANTIGEN_PRESENTATION_FOLDING_ASSEMBLY_AND_PEPTIDE_LOADING_OF_CLASS_I_MHC		20	0.412248	1.32208	0.131092	0.41447	1	6300	tags=50%, list=31%, signal=72%
REACTOME_P53_INDEPENDENT_G1_S_DNA_DAMAGE_CHECKPOINT	REACTOME_P53_INDEPENDENT_G1_S_DNA_DAMAGE_CHECKPOINT		48	0.326385	1.32106	0.0927152	0.416	1	4030	tags=27%, list=20%, signal=34%
WANG_METASTASIS_OF_BREAST_CANCER_ESR1_UP	WANG_METASTASIS_OF_BREAST_CANCER_ESR1_UP		22	0.401273	1.3203	0.1274	0.416759	1	1731	tags=23%, list=8%, signal=25%
REACTOME_COMPLEMENT_CASCADE	REACTOME_COMPLEMENT_CASCADE		29	0.367752	1.31902	0.118761	0.41873	1	4226	tags=31%, list=21%, signal=39%
DAZARD_UV_RESPONSE_CLUSTER_G4	DAZARD_UV_RESPONSE_CLUSTER_G4		21	0.399577	1.31843	0.141914	0.419158	1	7446	tags=52%, list=36%, signal=82%
PENG_LEUCINE_DEPRIVATION_UP	PENG_LEUCINE_DEPRIVATION_UP		140	0.264518	1.31803	0.0460123	0.419023	1	6239	tags=39%, list=30%, signal=56%
REACTOME_BASIGIN_INTERACTIONS	REACTOME_BASIGIN_INTERACTIONS		24	0.392733	1.31794	0.135823	0.418107	1	3511	tags=29%, list=17%, signal=35%
DELACROIX_RAR_TARGETS_UP	DELACROIX_RAR_TARGETS_UP		48	0.323455	1.31744	0.0980392	0.418298	1	6093	tags=42%, list=30%, signal=59%
WU_APOPTOSIS_BY_CDKN1A_VIA_TP53	WU_APOPTOSIS_BY_CDKN1A_VIA_TP53		55	0.31723	1.31727	0.0871711	0.417528	1	6844	tags=49%, list=33%, signal=73%
REACTOME_CELL_CYCLE_MITOTIC	REACTOME_CELL_CYCLE_MITOTIC		308	0.243749	1.31648	0.0207756	0.418359	1	2781	tags=19%, list=14%, signal=21%
XU_HGF_TARGETS_INDUCED_BY_AKT1_48HR_DN	XU_HGF_TARGETS_INDUCED_BY_AKT1_48HR_DN		27	0.37846	1.31599	0.117338	0.418481	1	4088	tags=37%, list=20%, signal=46%
REACTOME_REGULATORY_RNA_PATHWAYS	REACTOME_REGULATORY_RNA_PATHWAYS		25	0.378534	1.31564	0.125887	0.41825	1	3339	tags=32%, list=16%, signal=38%
BILANGES_SERUM_SENSITIVE_VIA_TSC1	BILANGES_SERUM_SENSITIVE_VIA_TSC1		23	0.384215	1.31495	0.124777	0.418876	1	6591	tags=52%, list=32%, signal=77%
GROSS_HYPOXIA_VIA_ELK3_ONLY_DN	GROSS_HYPOXIA_VIA_ELK3_ONLY_DN		44	0.334337	1.3148	0.108108	0.41808	1	5107	tags=41%, list=25%, signal=54%
LIU_LIVER_CANCER	LIU_LIVER_CANCER		36	0.345539	1.3115	0.116239	0.425451	1	3271	tags=28%, list=16%, signal=33%
SEITZ_NEOPLASTIC_TRANSFORMATION_BY_8P_DELETION_DN	SEITZ_NEOPLASTIC_TRANSFORMATION_BY_8P_DELETION_DN		30	0.363148	1.31017	0.13036	0.427673	1	4241	tags=40%, list=21%, signal=50%
SHIN_B_CELL_LYMPHOMA_CLUSTER_8	SHIN_B_CELL_LYMPHOMA_CLUSTER_8		36	0.351777	1.30626	0.109966	0.436696	1	3712	tags=31%, list=18%, signal=37%
BROWNE_HCMV_INFECTION_8HR_DN	BROWNE_HCMV_INFECTION_8HR_DN		47	0.32665	1.30615	0.101161	0.435817	1	4153	tags=34%, list=20%, signal=43%
REACTOME_SYNTHESIS_OF_DNA	REACTOME_SYNTHESIS_OF_DNA		90	0.282489	1.30431	0.0738462	0.439463	1	4030	tags=26%, list=20%, signal=32%
LIU_SMARCA4_TARGETS	LIU_SMARCA4_TARGETS		61	0.308234	1.30366	0.114332	0.440004	1	4033	tags=33%, list=20%, signal=41%
GENTILE_UV_HIGH_DOSE_UP	GENTILE_UV_HIGH_DOSE_UP		25	0.380811	1.30213	0.134752	0.442882	1	5907	tags=52%, list=29%, signal=73%
JAZAG_TGFB1_SIGNALING_DN	JAZAG_TGFB1_SIGNALING_DN		34	0.348755	1.30194	0.139373	0.44224	1	4543	tags=41%, list=22%, signal=53%
TERAMOTO_OPN_TARGETS_CLUSTER_7	TERAMOTO_OPN_TARGETS_CLUSTER_7		19	0.415287	1.30037	0.141397	0.445256	1	5998	tags=58%, list=29%, signal=82%
REACTOME_ELONGATION_ARREST_AND_RECOVERY	REACTOME_ELONGATION_ARREST_AND_RECOVERY		31	0.357075	1.30018	0.118761	0.444577	1	3339	tags=29%, list=16%, signal=35%
DELASERNA_MYOD_TARGETS_DN	DELASERNA_MYOD_TARGETS_DN		56	0.306765	1.30002	0.104478	0.443814	1	4643	tags=36%, list=23%, signal=46%
KOKKINAKIS_METHIONINE_DEPRIVATION_48HR_DN	KOKKINAKIS_METHIONINE_DEPRIVATION_48HR_DN		64	0.303517	1.29988	0.0987055	0.443	1	5722	tags=42%, list=28%, signal=58%
CAFFAREL_RESPONSE_TO_THC_24HR_5_DN	CAFFAREL_RESPONSE_TO_THC_24HR_5_DN		59	0.308642	1.29719	0.0919732	0.448966	1	6460	tags=47%, list=31%, signal=69%
TERAMOTO_OPN_TARGETS_CLUSTER_6	TERAMOTO_OPN_TARGETS_CLUSTER_6		27	0.369114	1.29712	0.138889	0.447938	1	4142	tags=37%, list=20%, signal=46%
BROWNE_HCMV_INFECTION_30MIN_UP	BROWNE_HCMV_INFECTION_30MIN_UP		53	0.315081	1.2966	0.0971993	0.448137	1	4346	tags=38%, list=21%, signal=48%
MIKKELSEN_MCV6_LCP_WITH_H3K27ME3	MIKKELSEN_MCV6_LCP_WITH_H3K27ME3		27	0.371027	1.29591	0.13355	0.448755	1	6718	tags=56%, list=33%, signal=82%
HOFMANN_MYELODYSPLASTIC_SYNDROM_LOW_RISK_DN	HOFMANN_MYELODYSPLASTIC_SYNDROM_LOW_RISK_DN		30	0.359225	1.29375	0.136915	0.453399	1	5008	tags=43%, list=24%, signal=57%
LI_CISPLATIN_RESISTANCE_DN	LI_CISPLATIN_RESISTANCE_DN		35	0.345511	1.29303	0.121311	0.454214	1	4069	tags=43%, list=20%, signal=53%
REACTOME_MITOTIC_PROMETAPHASE	REACTOME_MITOTIC_PROMETAPHASE		86	0.28682	1.29284	0.0907692	0.453596	1	2619	tags=22%, list=13%, signal=25%
KEGG_PYRIMIDINE_METABOLISM	KEGG_PYRIMIDINE_METABOLISM		98	0.279103	1.29128	0.0666667	0.45672	1	4873	tags=32%, list=24%, signal=41%
TIAN_TNF_SIGNALING_VIA_NFKB	TIAN_TNF_SIGNALING_VIA_NFKB		28	0.368401	1.28994	0.134615	0.459188	1	6949	tags=43%, list=34%, signal=65%
OLSSON_E2F3_TARGETS_DN	OLSSON_E2F3_TARGETS_DN		47	0.326635	1.28991	0.116393	0.458055	1	3150	tags=32%, list=15%, signal=38%
REACTOME_DNA_REPLICATION	REACTOME_DNA_REPLICATION		188	0.25272	1.28966	0.0403587	0.45751	1	2692	tags=19%, list=13%, signal=22%
KEGG_P53_SIGNALING_PATHWAY	KEGG_P53_SIGNALING_PATHWAY		68	0.300459	1.2896	0.100993	0.456484	1	5367	tags=35%, list=26%, signal=48%
FONTAINE_THYROID_TUMOR_UNCERTAIN_MALIGNANCY_DN	FONTAINE_THYROID_TUMOR_UNCERTAIN_MALIGNANCY_DN		26	0.366864	1.28952	0.120339	0.455506	1	6367	tags=42%, list=31%, signal=61%
MEISSNER_NPC_HCP_WITH_H3K4ME2	MEISSNER_NPC_HCP_WITH_H3K4ME2		485	0.225826	1.2892	0.0192802	0.455279	1	4521	tags=27%, list=22%, signal=34%
LIEN_BREAST_CARCINOMA_METAPLASTIC	LIEN_BREAST_CARCINOMA_METAPLASTIC		35	0.340874	1.28882	0.126904	0.455176	1	3423	tags=31%, list=17%, signal=38%
GAUSSMANN_MLL_AF4_FUSION_TARGETS_E_DN	GAUSSMANN_MLL_AF4_FUSION_TARGETS_E_DN		21	0.392375	1.28881	0.145078	0.454036	1	3708	tags=38%, list=18%, signal=46%
KESHELAVA_MULTIPLE_DRUG_RESISTANCE	KESHELAVA_MULTIPLE_DRUG_RESISTANCE		86	0.286779	1.28847	0.0954617	0.453749	1	3232	tags=22%, list=16%, signal=26%
KEGG_ANTIGEN_PROCESSING_AND_PRESENTATION	KEGG_ANTIGEN_PROCESSING_AND_PRESENTATION		81	0.284453	1.28821	0.0945736	0.453333	1	5961	tags=42%, list=29%, signal=59%
MIKKELSEN_MCV6_LCP_WITH_H3K4ME3	MIKKELSEN_MCV6_LCP_WITH_H3K4ME3		158	0.25879	1.28787	0.0566319	0.453058	1	6667	tags=41%, list=32%, signal=60%
NUTT_GBM_VS_AO_GLIOMA_DN	NUTT_GBM_VS_AO_GLIOMA_DN		45	0.324048	1.28735	0.108974	0.453415	1	5907	tags=36%, list=29%, signal=50%
REACTOME_MITOTIC_G2_G2_M_PHASES	REACTOME_MITOTIC_G2_G2_M_PHASES		78	0.289387	1.28704	0.103728	0.453088	1	3739	tags=24%, list=18%, signal=30%
REACTOME_SCFSKP2_MEDIATED_DEGRADATION_OF_P27_P21	REACTOME_SCFSKP2_MEDIATED_DEGRADATION_OF_P27_P21		53	0.314276	1.28639	0.113452	0.453563	1	4030	tags=26%, list=20%, signal=33%
HOOI_ST7_TARGETS_DN	HOOI_ST7_TARGETS_DN		117	0.269564	1.28637	0.0712074	0.452474	1	4746	tags=36%, list=23%, signal=46%
PID_AURORA_A_PATHWAY	PID_AURORA_A_PATHWAY		31	0.360251	1.28423	0.145025	0.457192	1	2889	tags=29%, list=14%, signal=34%
SHEDDEN_LUNG_CANCER_POOR_SURVIVAL_A6	SHEDDEN_LUNG_CANCER_POOR_SURVIVAL_A6		456	0.225894	1.28385	0.0290038	0.457084	1	5837	tags=36%, list=28%, signal=49%
TOMIDA_METASTASIS_UP	TOMIDA_METASTASIS_UP		25	0.373306	1.28264	0.156934	0.459103	1	1936	tags=24%, list=9%, signal=26%
LIU_VAV3_PROSTATE_CARCINOGENESIS_DN	LIU_VAV3_PROSTATE_CARCINOGENESIS_DN		17	0.416692	1.28197	0.158929	0.459795	1	2920	tags=24%, list=14%, signal=27%
MCCABE_HOXC6_TARGETS_CANCER_UP	MCCABE_HOXC6_TARGETS_CANCER_UP		30	0.356931	1.28191	0.149826	0.45881	1	3879	tags=33%, list=19%, signal=41%
KAAB_HEART_ATRIUM_VS_VENTRICLE_UP	KAAB_HEART_ATRIUM_VS_VENTRICLE_UP		249	0.240813	1.28053	0.0379747	0.461483	1	5792	tags=35%, list=28%, signal=49%
URS_ADIPOCYTE_DIFFERENTIATION_DN	URS_ADIPOCYTE_DIFFERENTIATION_DN		30	0.353272	1.27994	0.134483	0.461923	1	6313	tags=53%, list=31%, signal=77%
BANDRES_RESPONSE_TO_CARMUSTIN_MGMT_48HR_DN	BANDRES_RESPONSE_TO_CARMUSTIN_MGMT_48HR_DN		160	0.256718	1.27806	0.070073	0.466174	1	6702	tags=44%, list=33%, signal=64%
WANG_MLL_TARGETS	WANG_MLL_TARGETS		288	0.237707	1.27773	0.0367847	0.465909	1	6048	tags=38%, list=29%, signal=52%
SMIRNOV_RESPONSE_TO_IR_6HR_DN	SMIRNOV_RESPONSE_TO_IR_6HR_DN		114	0.267551	1.27764	0.0899225	0.465077	1	3828	tags=27%, list=19%, signal=33%
KEGG_GLYCEROPHOSPHOLIPID_METABOLISM	KEGG_GLYCEROPHOSPHOLIPID_METABOLISM		76	0.28917	1.27752	0.100156	0.464282	1	3274	tags=22%, list=16%, signal=27%
CHIANG_LIVER_CANCER_SUBCLASS_POLYSOMY7_UP	CHIANG_LIVER_CANCER_SUBCLASS_POLYSOMY7_UP		77	0.293823	1.27682	0.100471	0.464941	1	4607	tags=29%, list=22%, signal=37%
REACTOME_HEPARAN_SULFATE_HEPARIN_HS_GAG_METABOLISM	REACTOME_HEPARAN_SULFATE_HEPARIN_HS_GAG_METABOLISM		51	0.315873	1.27643	0.135325	0.464877	1	4812	tags=33%, list=23%, signal=43%
PID_PLK1_PATHWAY	PID_PLK1_PATHWAY		46	0.313709	1.276	0.133005	0.464873	1	7194	tags=54%, list=35%, signal=83%
JAEGER_METASTASIS_UP	JAEGER_METASTASIS_UP		43	0.322145	1.27525	0.124161	0.465822	1	5012	tags=44%, list=24%, signal=58%
ST_WNT_CA2_CYCLIC_GMP_PATHWAY	ST_WNT_CA2_CYCLIC_GMP_PATHWAY		20	0.39567	1.27367	0.171769	0.468983	1	7367	tags=45%, list=36%, signal=70%
SASAKI_ADULT_T_CELL_LEUKEMIA	SASAKI_ADULT_T_CELL_LEUKEMIA		175	0.250047	1.27303	0.059593	0.469644	1	3992	tags=25%, list=19%, signal=30%
LOPES_METHYLATED_IN_COLON_CANCER_UP	LOPES_METHYLATED_IN_COLON_CANCER_UP		27	0.356738	1.27282	0.165261	0.469072	1	2924	tags=37%, list=14%, signal=43%
DACOSTA_UV_RESPONSE_VIA_ERCC3_UP	DACOSTA_UV_RESPONSE_VIA_ERCC3_UP		308	0.234283	1.27268	0.0321678	0.468366	1	6162	tags=38%, list=30%, signal=54%
AIYAR_COBRA1_TARGETS_UP	AIYAR_COBRA1_TARGETS_UP		39	0.331598	1.27251	0.129784	0.467698	1	4175	tags=36%, list=20%, signal=45%
DURCHDEWALD_SKIN_CARCINOGENESIS_UP	DURCHDEWALD_SKIN_CARCINOGENESIS_UP		87	0.277449	1.2708	0.110048	0.471273	1	5700	tags=39%, list=28%, signal=54%
MANTOVANI_VIRAL_GPCR_SIGNALING_DN	MANTOVANI_VIRAL_GPCR_SIGNALING_DN		49	0.309637	1.27069	0.140753	0.470427	1	4136	tags=33%, list=20%, signal=41%
MOREIRA_RESPONSE_TO_TSA_UP	MOREIRA_RESPONSE_TO_TSA_UP		27	0.3614	1.27043	0.154639	0.469983	1	4597	tags=44%, list=22%, signal=57%
PID_INTEGRIN2_PATHWAY	PID_INTEGRIN2_PATHWAY		29	0.354095	1.2702	0.141215	0.469535	1	5517	tags=45%, list=27%, signal=61%
REACTOME_CONVERSION_FROM_APC_C_CDC20_TO_APC_C_CDH1_IN_LATE_ANAPHASE	REACTOME_CONVERSION_FROM_APC_C_CDC20_TO_APC_C_CDH1_IN_LATE_ANAPHASE		16	0.410381	1.26966	0.158082	0.469894	1	533	tags=19%, list=3%, signal=19%
WEBER_METHYLATED_HCP_IN_FIBROBLAST_DN	WEBER_METHYLATED_HCP_IN_FIBROBLAST_DN		42	0.322606	1.26811	0.116319	0.472992	1	5976	tags=43%, list=29%, signal=60%
SARTIPY_BLUNTED_BY_INSULIN_RESISTANCE_DN	SARTIPY_BLUNTED_BY_INSULIN_RESISTANCE_DN		18	0.397044	1.2677	0.160584	0.473025	1	2720	tags=28%, list=13%, signal=32%
HAHTOLA_CTCL_PATHOGENESIS	HAHTOLA_CTCL_PATHOGENESIS		16	0.419625	1.26328	0.202147	0.48409	1	5687	tags=50%, list=28%, signal=69%
PLASARI_TGFB1_SIGNALING_VIA_NFIC_10HR_DN	PLASARI_TGFB1_SIGNALING_VIA_NFIC_10HR_DN		30	0.345543	1.2632	0.182292	0.483166	1	4375	tags=30%, list=21%, signal=38%
BIOCARTA_COMP_PATHWAY	BIOCARTA_COMP_PATHWAY		18	0.399934	1.26292	0.179024	0.482866	1	374	tags=17%, list=2%, signal=17%
GRAHAM_NORMAL_QUIESCENT_VS_NORMAL_DIVIDING_DN	GRAHAM_NORMAL_QUIESCENT_VS_NORMAL_DIVIDING_DN		87	0.276568	1.2622	0.0996932	0.483718	1	6049	tags=39%, list=29%, signal=55%
HATADA_METHYLATED_IN_LUNG_CANCER_UP	HATADA_METHYLATED_IN_LUNG_CANCER_UP		389	0.225234	1.26175	0.0341207	0.483873	1	5182	tags=32%, list=25%, signal=41%
PUJANA_BREAST_CANCER_WITH_BRCA1_MUTATED_UP	PUJANA_BREAST_CANCER_WITH_BRCA1_MUTATED_UP		56	0.303689	1.25969	0.131494	0.488626	1	6271	tags=48%, list=31%, signal=69%
KEGG_GLYCOSPHINGOLIPID_BIOSYNTHESIS_GANGLIO_SERIES	KEGG_GLYCOSPHINGOLIPID_BIOSYNTHESIS_GANGLIO_SERIES		15	0.425911	1.25842	0.179673	0.49103	1	2504	tags=27%, list=12%, signal=30%
WEST_ADRENOCORTICAL_TUMOR_MARKERS_DN	WEST_ADRENOCORTICAL_TUMOR_MARKERS_DN		20	0.383796	1.25772	0.172542	0.491872	1	6831	tags=55%, list=33%, signal=82%
NIELSEN_MALIGNAT_FIBROUS_HISTIOCYTOMA_UP	NIELSEN_MALIGNAT_FIBROUS_HISTIOCYTOMA_UP		18	0.401696	1.25697	0.148673	0.492807	1	4327	tags=44%, list=21%, signal=56%
NATSUME_RESPONSE_TO_INTERFERON_BETA_DN	NATSUME_RESPONSE_TO_INTERFERON_BETA_DN		52	0.305296	1.25634	0.145136	0.493508	1	5237	tags=37%, list=26%, signal=49%
ZHAN_MULTIPLE_MYELOMA_CD1_UP	ZHAN_MULTIPLE_MYELOMA_CD1_UP		44	0.31285	1.25593	0.156928	0.493554	1	3183	tags=30%, list=16%, signal=35%
KEGG_AXON_GUIDANCE	KEGG_AXON_GUIDANCE		129	0.259169	1.2556	0.0943683	0.493339	1	4866	tags=33%, list=24%, signal=42%
GRAHAM_CML_DIVIDING_VS_NORMAL_QUIESCENT_UP	GRAHAM_CML_DIVIDING_VS_NORMAL_QUIESCENT_UP		181	0.244975	1.25514	0.0618557	0.493507	1	3723	tags=25%, list=18%, signal=31%
REACTOME_APC_C_CDC20_MEDIATED_DEGRADATION_OF_MITOTIC_PROTEINS	REACTOME_APC_C_CDC20_MEDIATED_DEGRADATION_OF_MITOTIC_PROTEINS		65	0.293583	1.25474	0.121914	0.493585	1	4030	tags=25%, list=20%, signal=31%
KEGG_VEGF_SIGNALING_PATHWAY	KEGG_VEGF_SIGNALING_PATHWAY		75	0.282391	1.25393	0.123418	0.494843	1	3460	tags=24%, list=17%, signal=29%
GREENBAUM_E2A_TARGETS_UP	GREENBAUM_E2A_TARGETS_UP		33	0.337211	1.25141	0.150847	0.500865	1	3468	tags=36%, list=17%, signal=44%
MEISSNER_NPC_HCP_WITH_H3K4ME3_AND_H3K27ME3	MEISSNER_NPC_HCP_WITH_H3K4ME3_AND_H3K27ME3		140	0.256396	1.25108	0.0919881	0.500693	1	7158	tags=49%, list=35%, signal=74%
MARKEY_RB1_ACUTE_LOF_DN	MARKEY_RB1_ACUTE_LOF_DN		228	0.239669	1.251	0.0690161	0.499833	1	2889	tags=20%, list=14%, signal=23%
SCHLOSSER_MYC_AND_SERUM_RESPONSE_SYNERGY	SCHLOSSER_MYC_AND_SERUM_RESPONSE_SYNERGY		32	0.346324	1.25056	0.165275	0.499944	1	2950	tags=34%, list=14%, signal=40%
ST_T_CELL_SIGNAL_TRANSDUCTION	ST_T_CELL_SIGNAL_TRANSDUCTION		45	0.318484	1.25049	0.158238	0.498983	1	7367	tags=44%, list=36%, signal=69%
ROLEF_GLIS3_TARGETS	ROLEF_GLIS3_TARGETS		37	0.335068	1.25014	0.157168	0.498804	1	5384	tags=43%, list=26%, signal=59%
SIG_REGULATION_OF_THE_ACTIN_CYTOSKELETON_BY_RHO_GTPASES	SIG_REGULATION_OF_THE_ACTIN_CYTOSKELETON_BY_RHO_GTPASES		35	0.336586	1.24935	0.153473	0.499739	1	5709	tags=46%, list=28%, signal=63%
KEGG_ECM_RECEPTOR_INTERACTION	KEGG_ECM_RECEPTOR_INTERACTION		83	0.276774	1.24823	0.109718	0.50186	1	6884	tags=47%, list=34%, signal=70%
YAGI_AML_RELAPSE_PROGNOSIS	YAGI_AML_RELAPSE_PROGNOSIS		35	0.326925	1.24685	0.167504	0.504731	1	1346	tags=17%, list=7%, signal=18%
ACEVEDO_FGFR1_TARGETS_IN_PROSTATE_CANCER_MODEL_DN	ACEVEDO_FGFR1_TARGETS_IN_PROSTATE_CANCER_MODEL_DN		305	0.229531	1.24648	0.0446549	0.504626	1	6197	tags=36%, list=30%, signal=50%
DELASERNA_MYOD_TARGETS_UP	DELASERNA_MYOD_TARGETS_UP		89	0.276523	1.24596	0.118361	0.504955	1	3646	tags=26%, list=18%, signal=31%
KEGG_NEUROACTIVE_LIGAND_RECEPTOR_INTERACTION	KEGG_NEUROACTIVE_LIGAND_RECEPTOR_INTERACTION		271	0.232887	1.24566	0.0513552	0.504709	1	6620	tags=41%, list=32%, signal=60%
WEBER_METHYLATED_LCP_IN_SPERM_UP	WEBER_METHYLATED_LCP_IN_SPERM_UP		15	0.419499	1.24501	0.175379	0.505434	1	6134	tags=47%, list=30%, signal=66%
GALINDO_IMMUNE_RESPONSE_TO_ENTEROTOXIN	GALINDO_IMMUNE_RESPONSE_TO_ENTEROTOXIN		83	0.276272	1.24296	0.112721	0.510195	1	5637	tags=36%, list=27%, signal=50%
GHANDHI_DIRECT_IRRADIATION_UP	GHANDHI_DIRECT_IRRADIATION_UP		106	0.267877	1.24244	0.121212	0.510584	1	3290	tags=25%, list=16%, signal=29%
REACTOME_ACYL_CHAIN_REMODELLING_OF_PC	REACTOME_ACYL_CHAIN_REMODELLING_OF_PC		22	0.371631	1.24222	0.168421	0.510113	1	2937	tags=23%, list=14%, signal=26%
REACTOME_DIABETES_PATHWAYS	REACTOME_DIABETES_PATHWAYS		129	0.25451	1.24117	0.0684932	0.512006	1	5469	tags=33%, list=27%, signal=45%
FERREIRA_EWINGS_SARCOMA_UNSTABLE_VS_STABLE_DN	FERREIRA_EWINGS_SARCOMA_UNSTABLE_VS_STABLE_DN		97	0.265085	1.23933	0.114286	0.516128	1	5504	tags=33%, list=27%, signal=45%
ISHIDA_E2F_TARGETS	ISHIDA_E2F_TARGETS		53	0.302749	1.23909	0.143791	0.515684	1	6049	tags=45%, list=29%, signal=64%
LEE_LIVER_CANCER	LEE_LIVER_CANCER		48	0.3032	1.23748	0.149329	0.51925	1	4441	tags=29%, list=22%, signal=37%
REACTOME_RESPONSE_TO_ELEVATED_PLATELET_CYTOSOLIC_CA2_	REACTOME_RESPONSE_TO_ELEVATED_PLATELET_CYTOSOLIC_CA2_		80	0.273564	1.23748	0.131796	0.518126	1	4353	tags=30%, list=21%, signal=38%
KASLER_HDAC7_TARGETS_1_UP	KASLER_HDAC7_TARGETS_1_UP		193	0.241509	1.23739	0.0778098	0.517287	1	5367	tags=33%, list=26%, signal=44%
PETROVA_ENDOTHELIUM_LYMPHATIC_VS_BLOOD_UP	PETROVA_ENDOTHELIUM_LYMPHATIC_VS_BLOOD_UP		131	0.253928	1.23713	0.0940439	0.516932	1	2920	tags=24%, list=14%, signal=27%
TIMOFEEVA_GROWTH_STRESS_VIA_STAT1_DN	TIMOFEEVA_GROWTH_STRESS_VIA_STAT1_DN		16	0.408865	1.23685	0.188552	0.516689	1	4164	tags=38%, list=20%, signal=47%
YOKOE_CANCER_TESTIS_ANTIGENS	YOKOE_CANCER_TESTIS_ANTIGENS		36	0.324962	1.23544	0.157454	0.519757	1	2836	tags=28%, list=14%, signal=32%
ONO_AML1_TARGETS_DN	ONO_AML1_TARGETS_DN		40	0.32442	1.23477	0.165261	0.520706	1	6207	tags=48%, list=30%, signal=68%
REACTOME_INHIBITION_OF_THE_PROTEOLYTIC_ACTIVITY_OF_APC_C_REQUIRED_FOR_THE_ONSET_OF_ANAPHASE_BY_MITOTIC_SPINDLE_CHECKPOINT_COMPONENTS	REACTOME_INHIBITION_OF_THE_PROTEOLYTIC_ACTIVITY_OF_APC_C_REQUIRED_FOR_THE_ONSET_OF_ANAPHASE_BY_MITOTIC_SPINDLE_CHECKPOINT_COMPONENTS		18	0.386122	1.2327	0.19224	0.52563	1	533	tags=17%, list=3%, signal=17%
REACTOME_PEPTIDE_LIGAND_BINDING_RECEPTORS	REACTOME_PEPTIDE_LIGAND_BINDING_RECEPTORS		184	0.241338	1.23197	0.0884058	0.526637	1	4993	tags=33%, list=24%, signal=43%
REACTOME_G_ALPHA_S_SIGNALLING_EVENTS	REACTOME_G_ALPHA_S_SIGNALLING_EVENTS		120	0.255008	1.23157	0.116031	0.526755	1	5322	tags=35%, list=26%, signal=47%
WEIGEL_OXIDATIVE_STRESS_RESPONSE	WEIGEL_OXIDATIVE_STRESS_RESPONSE		35	0.327743	1.23121	0.171429	0.526682	1	5120	tags=37%, list=25%, signal=49%
WEBER_METHYLATED_IN_COLON_CANCER	WEBER_METHYLATED_IN_COLON_CANCER		18	0.385014	1.23104	0.208029	0.526056	1	5670	tags=39%, list=28%, signal=54%
KOYAMA_SEMA3B_TARGETS_UP	KOYAMA_SEMA3B_TARGETS_UP		281	0.228614	1.23053	0.0638889	0.52659	1	3995	tags=26%, list=19%, signal=32%
WIELAND_UP_BY_HBV_INFECTION	WIELAND_UP_BY_HBV_INFECTION		100	0.261463	1.2302	0.127889	0.526538	1	6049	tags=40%, list=29%, signal=56%
REACTOME_METABOLISM_OF_NUCLEOTIDES	REACTOME_METABOLISM_OF_NUCLEOTIDES		72	0.273664	1.22986	0.143526	0.526417	1	4912	tags=31%, list=24%, signal=40%
KEGG_PROTEASOME	KEGG_PROTEASOME		44	0.317546	1.22738	0.181661	0.53269	1	4030	tags=30%, list=20%, signal=37%
ZWANG_DOWN_BY_2ND_EGF_PULSE	ZWANG_DOWN_BY_2ND_EGF_PULSE		269	0.230869	1.22727	0.0645604	0.531941	1	6333	tags=36%, list=31%, signal=51%
REACTOME_MICRORNA_MIRNA_BIOGENESIS	REACTOME_MICRORNA_MIRNA_BIOGENESIS		22	0.378734	1.2266	0.175131	0.53276	1	3339	tags=32%, list=16%, signal=38%
ROSS_AML_WITH_PML_RARA_FUSION	ROSS_AML_WITH_PML_RARA_FUSION		77	0.27686	1.22554	0.147011	0.534794	1	3586	tags=25%, list=17%, signal=30%
MEISSNER_NPC_ICP_WITH_H3_UNMETHYLATED	MEISSNER_NPC_ICP_WITH_H3_UNMETHYLATED		24	0.361276	1.2254	0.203704	0.534118	1	6449	tags=46%, list=31%, signal=67%
MIKKELSEN_IPS_ICP_WITH_H3K4ME3_AND_H327ME3	MIKKELSEN_IPS_ICP_WITH_H3K4ME3_AND_H327ME3		126	0.255694	1.2248	0.131222	0.534889	1	5486	tags=35%, list=27%, signal=47%
WILCOX_PRESPONSE_TO_ROGESTERONE_DN	WILCOX_PRESPONSE_TO_ROGESTERONE_DN		65	0.285876	1.22477	0.156986	0.533873	1	6326	tags=43%, list=31%, signal=62%
YAO_TEMPORAL_RESPONSE_TO_PROGESTERONE_CLUSTER_4	YAO_TEMPORAL_RESPONSE_TO_PROGESTERONE_CLUSTER_4		15	0.411031	1.22429	0.201987	0.534137	1	5384	tags=53%, list=26%, signal=72%
REACTOME_O_LINKED_GLYCOSYLATION_OF_MUCINS	REACTOME_O_LINKED_GLYCOSYLATION_OF_MUCINS		53	0.303431	1.22384	0.14992	0.534411	1	5925	tags=45%, list=29%, signal=63%
PID_IL12_2PATHWAY	PID_IL12_2PATHWAY		63	0.283892	1.22376	0.145	0.533574	1	6172	tags=46%, list=30%, signal=66%
REACTOME_REGULATION_OF_APOPTOSIS	REACTOME_REGULATION_OF_APOPTOSIS		56	0.297335	1.22334	0.166667	0.533784	1	4030	tags=25%, list=20%, signal=31%
BENPORATH_ES_2	BENPORATH_ES_2		40	0.310857	1.22284	0.166667	0.534242	1	5738	tags=45%, list=28%, signal=62%
KEGG_AUTOIMMUNE_THYROID_DISEASE	KEGG_AUTOIMMUNE_THYROID_DISEASE		50	0.299035	1.22071	0.188235	0.539442	1	6410	tags=44%, list=31%, signal=64%
MIYAGAWA_TARGETS_OF_EWSR1_ETS_FUSIONS_DN	MIYAGAWA_TARGETS_OF_EWSR1_ETS_FUSIONS_DN		221	0.234041	1.22025	0.092219	0.539745	1	7035	tags=39%, list=34%, signal=59%
DARWICHE_PAPILLOMA_PROGRESSION_RISK	DARWICHE_PAPILLOMA_PROGRESSION_RISK		73	0.277082	1.21944	0.163724	0.541197	1	4514	tags=30%, list=22%, signal=38%
PRAMOONJAGO_SOX4_TARGETS_UP	PRAMOONJAGO_SOX4_TARGETS_UP		52	0.295864	1.21838	0.162162	0.543322	1	4375	tags=33%, list=21%, signal=41%
ST_GAQ_PATHWAY	ST_GAQ_PATHWAY		28	0.344278	1.21827	0.186441	0.542604	1	1496	tags=21%, list=7%, signal=23%
HOLLEMAN_VINCRISTINE_RESISTANCE_B_ALL_DN	HOLLEMAN_VINCRISTINE_RESISTANCE_B_ALL_DN		15	0.411796	1.21744	0.223169	0.543973	1	3916	tags=53%, list=19%, signal=66%
PLASARI_NFIC_TARGETS_BASAL_DN	PLASARI_NFIC_TARGETS_BASAL_DN		18	0.394442	1.21717	0.233161	0.543624	1	3577	tags=33%, list=17%, signal=40%
ZHU_CMV_24_HR_DN	ZHU_CMV_24_HR_DN		90	0.266906	1.21703	0.139461	0.542956	1	5533	tags=36%, list=27%, signal=48%
DORMOY_ELAVL1_TARGETS	DORMOY_ELAVL1_TARGETS		17	0.394741	1.21579	0.19863	0.545655	1	6585	tags=59%, list=32%, signal=87%
EBAUER_MYOGENIC_TARGETS_OF_PAX3_FOXO1_FUSION	EBAUER_MYOGENIC_TARGETS_OF_PAX3_FOXO1_FUSION		50	0.298367	1.21553	0.167472	0.545346	1	5005	tags=38%, list=24%, signal=50%
RICKMAN_HEAD_AND_NECK_CANCER_A	RICKMAN_HEAD_AND_NECK_CANCER_A		99	0.265472	1.21511	0.138889	0.545462	1	3018	tags=25%, list=15%, signal=29%
KORKOLA_CORRELATED_WITH_POU5F1	KORKOLA_CORRELATED_WITH_POU5F1		32	0.334549	1.21458	0.19598	0.546025	1	7576	tags=66%, list=37%, signal=104%
HORIUCHI_WTAP_TARGETS_DN	HORIUCHI_WTAP_TARGETS_DN		307	0.222282	1.21434	0.0791269	0.545706	1	3777	tags=24%, list=18%, signal=29%
YAO_HOXA10_TARGETS_VIA_PROGESTERONE_UP	YAO_HOXA10_TARGETS_VIA_PROGESTERONE_UP		79	0.271626	1.21314	0.14172	0.548333	1	5606	tags=37%, list=27%, signal=50%
SERVITJA_LIVER_HNF1A_TARGETS_UP	SERVITJA_LIVER_HNF1A_TARGETS_UP		135	0.248452	1.21312	0.102041	0.547319	1	3787	tags=24%, list=18%, signal=30%
POMEROY_MEDULLOBLASTOMA_DESMOPLASIC_VS_CLASSIC_DN	POMEROY_MEDULLOBLASTOMA_DESMOPLASIC_VS_CLASSIC_DN		59	0.287521	1.2116	0.171381	0.5507	1	4706	tags=32%, list=23%, signal=42%
SERVITJA_LIVER_HNF1A_TARGETS_DN	SERVITJA_LIVER_HNF1A_TARGETS_DN		155	0.24346	1.20981	0.114413	0.555057	1	4655	tags=29%, list=23%, signal=37%
REACTOME_GLYCEROPHOSPHOLIPID_BIOSYNTHESIS	REACTOME_GLYCEROPHOSPHOLIPID_BIOSYNTHESIS		82	0.270244	1.20908	0.162121	0.556216	1	3274	tags=21%, list=16%, signal=25%
KORKOLA_EMBRYONIC_CARCINOMA_VS_SEMINOMA_DN	KORKOLA_EMBRYONIC_CARCINOMA_VS_SEMINOMA_DN		25	0.350523	1.20727	0.215146	0.560793	1	4276	tags=40%, list=21%, signal=50%
REACTOME_KERATAN_SULFATE_KERATIN_METABOLISM	REACTOME_KERATAN_SULFATE_KERATIN_METABOLISM		30	0.339006	1.20667	0.217532	0.561576	1	5710	tags=47%, list=28%, signal=65%
YU_MYC_TARGETS_UP	YU_MYC_TARGETS_UP		42	0.307735	1.2058	0.184801	0.563108	1	2747	tags=26%, list=13%, signal=30%
MARTORIATI_MDM4_TARGETS_NEUROEPITHELIUM_UP	MARTORIATI_MDM4_TARGETS_NEUROEPITHELIUM_UP		176	0.236013	1.20303	0.119597	0.570841	1	6346	tags=36%, list=31%, signal=51%
FOSTER_KDM1A_TARGETS_DN	FOSTER_KDM1A_TARGETS_DN		209	0.230811	1.20292	0.115836	0.570032	1	3665	tags=22%, list=18%, signal=27%
SU_SALIVARY_GLAND	SU_SALIVARY_GLAND		16	0.391309	1.20186	0.229927	0.572243	1	7131	tags=56%, list=35%, signal=86%
BILANGES_SERUM_SENSITIVE_GENES	BILANGES_SERUM_SENSITIVE_GENES		89	0.264139	1.20179	0.162461	0.571347	1	2637	tags=20%, list=13%, signal=23%
MULLIGHAN_NPM1_MUTATED_SIGNATURE_1_DN	MULLIGHAN_NPM1_MUTATED_SIGNATURE_1_DN		126	0.24931	1.20067	0.147335	0.573774	1	4135	tags=29%, list=20%, signal=37%
NADERI_BREAST_CANCER_PROGNOSIS_DN	NADERI_BREAST_CANCER_PROGNOSIS_DN		18	0.380435	1.19979	0.241259	0.575403	1	2277	tags=28%, list=11%, signal=31%
SCHUETZ_BREAST_CANCER_DUCTAL_INVASIVE_UP	SCHUETZ_BREAST_CANCER_DUCTAL_INVASIVE_UP		347	0.216315	1.19951	0.0953039	0.575223	1	6048	tags=35%, list=29%, signal=49%
CAMPS_COLON_CANCER_COPY_NUMBER_UP	CAMPS_COLON_CANCER_COPY_NUMBER_UP		91	0.263165	1.19934	0.143302	0.574623	1	3712	tags=26%, list=18%, signal=32%
NIELSEN_SCHWANNOMA_DN	NIELSEN_SCHWANNOMA_DN		18	0.379684	1.19836	0.25046	0.576569	1	5845	tags=44%, list=28%, signal=62%
REACTOME_INTERFERON_GAMMA_SIGNALING	REACTOME_INTERFERON_GAMMA_SIGNALING		59	0.288166	1.19833	0.186306	0.575519	1	6727	tags=53%, list=33%, signal=78%
WANG_THOC1_TARGETS_DN	WANG_THOC1_TARGETS_DN		20	0.377929	1.19798	0.228223	0.575483	1	6194	tags=50%, list=30%, signal=72%
SCHLOSSER_SERUM_RESPONSE_AUGMENTED_BY_MYC	SCHLOSSER_SERUM_RESPONSE_AUGMENTED_BY_MYC		107	0.255958	1.19781	0.153139	0.574873	1	6719	tags=39%, list=33%, signal=58%
JAZAERI_BREAST_CANCER_BRCA1_VS_BRCA2_DN	JAZAERI_BREAST_CANCER_BRCA1_VS_BRCA2_DN		42	0.308742	1.19752	0.184641	0.574674	1	5026	tags=36%, list=24%, signal=47%
AGUIRRE_PANCREATIC_CANCER_COPY_NUMBER_UP	AGUIRRE_PANCREATIC_CANCER_COPY_NUMBER_UP		296	0.220829	1.19686	0.086771	0.57563	1	5908	tags=34%, list=29%, signal=47%
REACTOME_CELL_CYCLE_CHECKPOINTS	REACTOME_CELL_CYCLE_CHECKPOINTS		111	0.252878	1.19551	0.134351	0.578724	1	4030	tags=23%, list=20%, signal=28%
KEGG_ALLOGRAFT_REJECTION	KEGG_ALLOGRAFT_REJECTION		35	0.324126	1.19547	0.22031	0.577747	1	6410	tags=51%, list=31%, signal=75%
YE_METASTATIC_LIVER_CANCER	YE_METASTATIC_LIVER_CANCER		27	0.342093	1.19527	0.21913	0.577249	1	3933	tags=33%, list=19%, signal=41%
SATO_SILENCED_BY_METHYLATION_IN_PANCREATIC_CANCER_1	SATO_SILENCED_BY_METHYLATION_IN_PANCREATIC_CANCER_1		415	0.214017	1.19491	0.0840999	0.577295	1	5158	tags=30%, list=25%, signal=39%
CONRAD_STEM_CELL	CONRAD_STEM_CELL		39	0.308197	1.19464	0.205931	0.577037	1	5189	tags=38%, list=25%, signal=51%
REACTOME_CELL_CYCLE	REACTOME_CELL_CYCLE		397	0.214006	1.19366	0.078637	0.578954	1	4088	tags=22%, list=20%, signal=27%
REACTOME_GAP_JUNCTION_ASSEMBLY	REACTOME_GAP_JUNCTION_ASSEMBLY		18	0.379787	1.19366	0.237458	0.57787	1	2644	tags=22%, list=13%, signal=25%
MYLLYKANGAS_AMPLIFICATION_HOT_SPOT_17	MYLLYKANGAS_AMPLIFICATION_HOT_SPOT_17		19	0.374057	1.19056	0.227826	0.586393	1	4564	tags=32%, list=22%, signal=41%
HELLER_SILENCED_BY_METHYLATION_DN	HELLER_SILENCED_BY_METHYLATION_DN		104	0.254389	1.1905	0.156452	0.585462	1	3723	tags=25%, list=18%, signal=30%
ROPERO_HDAC2_TARGETS	ROPERO_HDAC2_TARGETS		109	0.250489	1.18971	0.162577	0.586877	1	2984	tags=22%, list=15%, signal=26%
EBAUER_TARGETS_OF_PAX3_FOXO1_FUSION_UP	EBAUER_TARGETS_OF_PAX3_FOXO1_FUSION_UP		203	0.228886	1.18953	0.119942	0.58636	1	5728	tags=36%, list=28%, signal=49%
FONTAINE_FOLLICULAR_THYROID_ADENOMA_UP	FONTAINE_FOLLICULAR_THYROID_ADENOMA_UP		71	0.267076	1.18923	0.181965	0.5862	1	3332	tags=23%, list=16%, signal=27%
TIAN_TNF_SIGNALING_NOT_VIA_NFKB	TIAN_TNF_SIGNALING_NOT_VIA_NFKB		22	0.351995	1.18892	0.231419	0.58608	1	5561	tags=45%, list=27%, signal=62%
GILDEA_METASTASIS	GILDEA_METASTASIS		30	0.333703	1.1884	0.215168	0.586654	1	4967	tags=40%, list=24%, signal=53%
REACTOME_ACYL_CHAIN_REMODELLING_OF_PG	REACTOME_ACYL_CHAIN_REMODELLING_OF_PG		16	0.386055	1.18674	0.244123	0.590657	1	2937	tags=25%, list=14%, signal=29%
LI_WILMS_TUMOR_VS_FETAL_KIDNEY_2_UP	LI_WILMS_TUMOR_VS_FETAL_KIDNEY_2_UP		30	0.328352	1.18649	0.22521	0.590357	1	7023	tags=53%, list=34%, signal=81%
YANG_BREAST_CANCER_ESR1_BULK_DN	YANG_BREAST_CANCER_ESR1_BULK_DN		23	0.342884	1.18638	0.232598	0.589621	1	2966	tags=26%, list=14%, signal=30%
REACTOME_FORMATION_OF_THE_HIV1_EARLY_ELONGATION_COMPLEX	REACTOME_FORMATION_OF_THE_HIV1_EARLY_ELONGATION_COMPLEX		33	0.322188	1.18632	0.230503	0.588741	1	1667	tags=18%, list=8%, signal=20%
JOHANSSON_GLIOMAGENESIS_BY_PDGFB_DN	JOHANSSON_GLIOMAGENESIS_BY_PDGFB_DN		21	0.363562	1.18555	0.269759	0.590089	1	4723	tags=38%, list=23%, signal=49%
PECE_MAMMARY_STEM_CELL_DN	PECE_MAMMARY_STEM_CELL_DN		142	0.240071	1.18297	0.166667	0.59735	1	5601	tags=32%, list=27%, signal=43%
ROZANOV_MMP14_TARGETS_DN	ROZANOV_MMP14_TARGETS_DN		35	0.316979	1.18281	0.212171	0.596788	1	2610	tags=20%, list=13%, signal=23%
WATTEL_AUTONOMOUS_THYROID_ADENOMA_UP	WATTEL_AUTONOMOUS_THYROID_ADENOMA_UP		73	0.268359	1.18255	0.196291	0.596555	1	5739	tags=40%, list=28%, signal=55%
MCCLUNG_DELTA_FOSB_TARGETS_2WK	MCCLUNG_DELTA_FOSB_TARGETS_2WK		48	0.29211	1.18074	0.19338	0.601378	1	7147	tags=48%, list=35%, signal=73%
LA_MEN1_TARGETS	LA_MEN1_TARGETS		24	0.349785	1.18047	0.238908	0.601169	1	5120	tags=38%, list=25%, signal=50%
MEISSNER_BRAIN_HCP_WITH_H3K4ME2_AND_H3K27ME3	MEISSNER_BRAIN_HCP_WITH_H3K4ME2_AND_H3K27ME3		59	0.282532	1.17989	0.208754	0.601852	1	5987	tags=46%, list=29%, signal=64%
REACTOME_CYCLIN_E_ASSOCIATED_EVENTS_DURING_G1_S_TRANSITION_	REACTOME_CYCLIN_E_ASSOCIATED_EVENTS_DURING_G1_S_TRANSITION_		62	0.278475	1.17937	0.203448	0.602415	1	4211	tags=26%, list=21%, signal=32%
TSUNODA_CISPLATIN_RESISTANCE_UP	TSUNODA_CISPLATIN_RESISTANCE_UP		15	0.399786	1.17933	0.255932	0.601434	1	3106	tags=27%, list=15%, signal=31%
YAMASHITA_METHYLATED_IN_PROSTATE_CANCER	YAMASHITA_METHYLATED_IN_PROSTATE_CANCER		57	0.281187	1.17826	0.205975	0.603828	1	5127	tags=39%, list=25%, signal=51%
MIKKELSEN_ES_HCP_WITH_H3_UNMETHYLATED	MIKKELSEN_ES_HCP_WITH_H3_UNMETHYLATED		62	0.276162	1.17811	0.210016	0.603207	1	4171	tags=31%, list=20%, signal=38%
FOURNIER_ACINAR_DEVELOPMENT_LATE_DN	FOURNIER_ACINAR_DEVELOPMENT_LATE_DN		21	0.362698	1.17718	0.259631	0.605146	1	6479	tags=67%, list=32%, signal=97%
ZIRN_TRETINOIN_RESPONSE_WT1_UP	ZIRN_TRETINOIN_RESPONSE_WT1_UP		23	0.351619	1.17644	0.240484	0.606364	1	4266	tags=30%, list=21%, signal=38%
VERRECCHIA_DELAYED_RESPONSE_TO_TGFB1	VERRECCHIA_DELAYED_RESPONSE_TO_TGFB1		39	0.300395	1.1764	0.229846	0.605443	1	5461	tags=41%, list=27%, signal=56%
SHIPP_DLBCL_VS_FOLLICULAR_LYMPHOMA_UP	SHIPP_DLBCL_VS_FOLLICULAR_LYMPHOMA_UP		45	0.291178	1.17604	0.229846	0.605542	1	3464	tags=29%, list=17%, signal=35%
PENG_RAPAMYCIN_RESPONSE_UP	PENG_RAPAMYCIN_RESPONSE_UP		197	0.226354	1.17391	0.142438	0.611255	1	5703	tags=34%, list=28%, signal=47%
SU_PLACENTA	SU_PLACENTA		29	0.333992	1.17385	0.235088	0.610346	1	4603	tags=34%, list=22%, signal=44%
REACTOME_G_ALPHA_Q_SIGNALLING_EVENTS	REACTOME_G_ALPHA_Q_SIGNALLING_EVENTS		180	0.231093	1.17344	0.142438	0.610535	1	7252	tags=44%, list=35%, signal=68%
NIKOLSKY_BREAST_CANCER_17Q21_Q25_AMPLICON	NIKOLSKY_BREAST_CANCER_17Q21_Q25_AMPLICON		335	0.212927	1.17331	0.113788	0.609809	1	4922	tags=27%, list=24%, signal=35%
FRIDMAN_SENESCENCE_UP	FRIDMAN_SENESCENCE_UP		77	0.259282	1.17314	0.190779	0.609265	1	3859	tags=27%, list=19%, signal=33%
REACTOME_APC_CDC20_MEDIATED_DEGRADATION_OF_NEK2A	REACTOME_APC_CDC20_MEDIATED_DEGRADATION_OF_NEK2A		21	0.353673	1.17186	0.251773	0.612264	1	1657	tags=19%, list=8%, signal=21%
VART_KSHV_INFECTION_ANGIOGENIC_MARKERS_UP	VART_KSHV_INFECTION_ANGIOGENIC_MARKERS_UP		164	0.234277	1.1716	0.161481	0.612027	1	4789	tags=32%, list=23%, signal=42%
DAWSON_METHYLATED_IN_LYMPHOMA_TCL1	DAWSON_METHYLATED_IN_LYMPHOMA_TCL1		59	0.280436	1.17032	0.213913	0.615037	1	3373	tags=25%, list=16%, signal=30%
REACTOME_S_PHASE	REACTOME_S_PHASE		106	0.248993	1.1701	0.191964	0.614693	1	4030	tags=24%, list=20%, signal=29%
REACTOME_BIOSYNTHESIS_OF_THE_N_GLYCAN_PRECURSOR_DOLICHOL_LIPID_LINKED_OLIGOSACCHARIDE_LLO_AND_TRANSFER_TO_A_NASCENT_PROTEIN	REACTOME_BIOSYNTHESIS_OF_THE_N_GLYCAN_PRECURSOR_DOLICHOL_LIPID_LINKED_OLIGOSACCHARIDE_LLO_AND_TRANSFER_TO_A_NASCENT_PROTEIN		28	0.324766	1.17004	0.242049	0.613789	1	3445	tags=29%, list=17%, signal=34%
AFFAR_YY1_TARGETS_UP	AFFAR_YY1_TARGETS_UP		213	0.225971	1.16933	0.163408	0.615114	1	6358	tags=37%, list=31%, signal=53%
ONO_FOXP3_TARGETS_DN	ONO_FOXP3_TARGETS_DN		41	0.299648	1.16899	0.21875	0.615224	1	6243	tags=46%, list=30%, signal=66%
KEGG_RIBOSOME	KEGG_RIBOSOME		87	0.257725	1.16871	0.191358	0.615027	1	7171	tags=39%, list=35%, signal=60%
ZHANG_ANTIVIRAL_RESPONSE_TO_RIBAVIRIN_UP	ZHANG_ANTIVIRAL_RESPONSE_TO_RIBAVIRIN_UP		29	0.32716	1.16868	0.237624	0.614072	1	3158	tags=34%, list=15%, signal=41%
PEREZ_TP63_TARGETS	PEREZ_TP63_TARGETS		343	0.211646	1.16867	0.108579	0.61302	1	2971	tags=19%, list=14%, signal=22%
REACTOME_MITOTIC_M_M_G1_PHASES	REACTOME_MITOTIC_M_M_G1_PHASES		168	0.232192	1.16848	0.169565	0.612512	1	2692	tags=18%, list=13%, signal=20%
LE_NEURONAL_DIFFERENTIATION_UP	LE_NEURONAL_DIFFERENTIATION_UP		18	0.369898	1.1684	0.271777	0.611706	1	4273	tags=50%, list=21%, signal=63%
KEGG_GRAFT_VERSUS_HOST_DISEASE	KEGG_GRAFT_VERSUS_HOST_DISEASE		37	0.311098	1.16818	0.220033	0.611374	1	6410	tags=46%, list=31%, signal=67%
CAIRO_LIVER_DEVELOPMENT_UP	CAIRO_LIVER_DEVELOPMENT_UP		166	0.233588	1.16803	0.157504	0.610817	1	4692	tags=29%, list=23%, signal=37%
BIOCARTA_BARRESTIN_SRC_PATHWAY	BIOCARTA_BARRESTIN_SRC_PATHWAY		15	0.389549	1.16786	0.244733	0.61023	1	2224	tags=27%, list=11%, signal=30%
BERTUCCI_MEDULLARY_VS_DUCTAL_BREAST_CANCER_UP	BERTUCCI_MEDULLARY_VS_DUCTAL_BREAST_CANCER_UP		200	0.225768	1.16661	0.154401	0.613143	1	6798	tags=41%, list=33%, signal=60%
YANG_BCL3_TARGETS_UP	YANG_BCL3_TARGETS_UP		364	0.212335	1.16651	0.11126	0.612396	1	5358	tags=29%, list=26%, signal=39%
WANG_SMARCE1_TARGETS_UP	WANG_SMARCE1_TARGETS_UP		277	0.214824	1.1663	0.125995	0.61197	1	5292	tags=31%, list=26%, signal=42%
CHEBOTAEV_GR_TARGETS_DN	CHEBOTAEV_GR_TARGETS_DN		118	0.245834	1.16539	0.18018	0.613728	1	4647	tags=31%, list=23%, signal=39%
REACTOME_TRIGLYCERIDE_BIOSYNTHESIS	REACTOME_TRIGLYCERIDE_BIOSYNTHESIS		38	0.298819	1.16431	0.242373	0.61612	1	3274	tags=29%, list=16%, signal=34%
PID_AURORA_B_PATHWAY	PID_AURORA_B_PATHWAY		39	0.30368	1.16336	0.219344	0.618071	1	6086	tags=49%, list=30%, signal=69%
WHITFIELD_CELL_CYCLE_G2_M	WHITFIELD_CELL_CYCLE_G2_M		215	0.223894	1.16242	0.159772	0.620007	1	3015	tags=22%, list=15%, signal=25%
KEGG_BASE_EXCISION_REPAIR	KEGG_BASE_EXCISION_REPAIR		34	0.31067	1.16233	0.227113	0.61923	1	3904	tags=32%, list=19%, signal=40%
SHETH_LIVER_CANCER_VS_TXNIP_LOSS_PAM1	SHETH_LIVER_CANCER_VS_TXNIP_LOSS_PAM1		228	0.221158	1.16213	0.147727	0.618791	1	5051	tags=31%, list=25%, signal=41%
REACTOME_INCRETIN_SYNTHESIS_SECRETION_AND_INACTIVATION	REACTOME_INCRETIN_SYNTHESIS_SECRETION_AND_INACTIVATION		22	0.35185	1.16211	0.247803	0.617797	1	4271	tags=41%, list=21%, signal=52%
WANG_ESOPHAGUS_CANCER_VS_NORMAL_UP	WANG_ESOPHAGUS_CANCER_VS_NORMAL_UP		120	0.24357	1.16065	0.184049	0.621457	1	5212	tags=34%, list=25%, signal=46%
MIKKELSEN_MEF_HCP_WITH_H3_UNMETHYLATED	MIKKELSEN_MEF_HCP_WITH_H3_UNMETHYLATED		223	0.223963	1.1586	0.146479	0.626973	1	7268	tags=43%, list=35%, signal=67%
REACTOME_NCAM_SIGNALING_FOR_NEURITE_OUT_GROWTH	REACTOME_NCAM_SIGNALING_FOR_NEURITE_OUT_GROWTH		64	0.269901	1.15846	0.230525	0.626365	1	6194	tags=41%, list=30%, signal=58%
REACTOME_VIF_MEDIATED_DEGRADATION_OF_APOBEC3G	REACTOME_VIF_MEDIATED_DEGRADATION_OF_APOBEC3G		49	0.289832	1.15719	0.245819	0.629417	1	4030	tags=27%, list=20%, signal=33%
CHNG_MULTIPLE_MYELOMA_HYPERPLOID_UP	CHNG_MULTIPLE_MYELOMA_HYPERPLOID_UP		52	0.275802	1.15718	0.227273	0.628419	1	6824	tags=44%, list=33%, signal=66%
LEE_LIVER_CANCER_MYC_UP	LEE_LIVER_CANCER_MYC_UP		53	0.279519	1.15703	0.263682	0.627895	1	2796	tags=23%, list=14%, signal=26%
ALCALAY_AML_BY_NPM1_LOCALIZATION_DN	ALCALAY_AML_BY_NPM1_LOCALIZATION_DN		184	0.224891	1.157	0.175573	0.62694	1	5051	tags=29%, list=25%, signal=39%
STANELLE_E2F1_TARGETS	STANELLE_E2F1_TARGETS		29	0.323818	1.15643	0.272566	0.627764	1	6904	tags=55%, list=34%, signal=83%
GARGALOVIC_RESPONSE_TO_OXIDIZED_PHOSPHOLIPIDS_GREEN_DN	GARGALOVIC_RESPONSE_TO_OXIDIZED_PHOSPHOLIPIDS_GREEN_DN		24	0.33229	1.15599	0.243945	0.628099	1	683	tags=17%, list=3%, signal=17%
VILIMAS_NOTCH1_TARGETS_UP	VILIMAS_NOTCH1_TARGETS_UP		52	0.278076	1.1558	0.219966	0.627634	1	6125	tags=46%, list=30%, signal=66%
REACTOME_DESTABILIZATION_OF_MRNA_BY_AUF1_HNRNP_D0	REACTOME_DESTABILIZATION_OF_MRNA_BY_AUF1_HNRNP_D0		50	0.283979	1.15539	0.230274	0.627904	1	4118	tags=26%, list=20%, signal=32%
MAHADEVAN_RESPONSE_TO_MP470_DN	MAHADEVAN_RESPONSE_TO_MP470_DN		19	0.366959	1.15427	0.283478	0.630483	1	3706	tags=26%, list=18%, signal=32%
KOHOUTEK_CCNT2_TARGETS	KOHOUTEK_CCNT2_TARGETS		58	0.274189	1.15361	0.23435	0.631549	1	7351	tags=48%, list=36%, signal=75%
HUI_MAPK14_TARGETS_UP	HUI_MAPK14_TARGETS_UP		21	0.34545	1.15307	0.250435	0.632211	1	8819	tags=71%, list=43%, signal=125%
REACTOME_KINESINS	REACTOME_KINESINS		24	0.341422	1.15216	0.262799	0.634136	1	4088	tags=42%, list=20%, signal=52%
HONRADO_BREAST_CANCER_BRCA1_VS_BRCA2	HONRADO_BREAST_CANCER_BRCA1_VS_BRCA2		18	0.367073	1.15051	0.27911	0.638492	1	4372	tags=56%, list=21%, signal=71%
DACOSTA_UV_RESPONSE_VIA_ERCC3_TTD_UP	DACOSTA_UV_RESPONSE_VIA_ERCC3_TTD_UP		64	0.267799	1.14931	0.226266	0.641363	1	3336	tags=27%, list=16%, signal=32%
BIOCARTA_EPO_PATHWAY	BIOCARTA_EPO_PATHWAY		19	0.362765	1.14919	0.256732	0.640696	1	2224	tags=26%, list=11%, signal=29%
KEGG_HOMOLOGOUS_RECOMBINATION	KEGG_HOMOLOGOUS_RECOMBINATION		28	0.32576	1.14837	0.263889	0.642241	1	5084	tags=36%, list=25%, signal=47%
HSIAO_LIVER_SPECIFIC_GENES	HSIAO_LIVER_SPECIFIC_GENES		244	0.217244	1.14772	0.158931	0.643276	1	5035	tags=28%, list=25%, signal=37%
SU_TESTIS	SU_TESTIS		76	0.260215	1.14759	0.216561	0.642641	1	3537	tags=28%, list=17%, signal=33%
PURBEY_TARGETS_OF_CTBP1_NOT_SATB1_DN	PURBEY_TARGETS_OF_CTBP1_NOT_SATB1_DN		435	0.205764	1.14711	0.140236	0.643087	1	4754	tags=27%, list=23%, signal=35%
REACTOME_CDK_MEDIATED_PHOSPHORYLATION_AND_REMOVAL_OF_CDC6	REACTOME_CDK_MEDIATED_PHOSPHORYLATION_AND_REMOVAL_OF_CDC6		46	0.282293	1.14687	0.24207	0.642819	1	4030	tags=24%, list=20%, signal=30%
KIM_WT1_TARGETS_8HR_DN	KIM_WT1_TARGETS_8HR_DN		126	0.242414	1.14646	0.221003	0.643122	1	5792	tags=36%, list=28%, signal=49%
ZHANG_INTERFERON_RESPONSE	ZHANG_INTERFERON_RESPONSE		23	0.335782	1.14443	0.263773	0.64858	1	7120	tags=57%, list=35%, signal=86%
GOUYER_TATI_TARGETS_DN	GOUYER_TATI_TARGETS_DN		17	0.37141	1.14431	0.276158	0.647946	1	4103	tags=41%, list=20%, signal=51%
KORKOLA_YOLK_SAC_TUMOR	KORKOLA_YOLK_SAC_TUMOR		61	0.273393	1.14375	0.248013	0.64879	1	3071	tags=26%, list=15%, signal=31%
MATTHEWS_AP1_TARGETS	MATTHEWS_AP1_TARGETS		17	0.375102	1.14343	0.288136	0.648786	1	4396	tags=41%, list=21%, signal=52%
MIKKELSEN_MEF_ICP_WITH_H3K27ME3	MIKKELSEN_MEF_ICP_WITH_H3K27ME3		202	0.221646	1.14314	0.174286	0.648704	1	5950	tags=36%, list=29%, signal=50%
PID_TCRCALCIUMPATHWAY	PID_TCRCALCIUMPATHWAY		29	0.318284	1.14236	0.271795	0.650171	1	5561	tags=38%, list=27%, signal=52%
PEDRIOLI_MIR31_TARGETS_UP	PEDRIOLI_MIR31_TARGETS_UP		215	0.220479	1.1417	0.172028	0.651258	1	4500	tags=28%, list=22%, signal=35%
BHAT_ESR1_TARGETS_NOT_VIA_AKT1_UP	BHAT_ESR1_TARGETS_NOT_VIA_AKT1_UP		211	0.22085	1.14134	0.186416	0.651426	1	4553	tags=26%, list=22%, signal=33%
REACTOME_EXTENSION_OF_TELOMERES	REACTOME_EXTENSION_OF_TELOMERES		27	0.327951	1.14076	0.262267	0.652244	1	2692	tags=26%, list=13%, signal=30%
FERREIRA_EWINGS_SARCOMA_UNSTABLE_VS_STABLE_UP	FERREIRA_EWINGS_SARCOMA_UNSTABLE_VS_STABLE_UP		167	0.227333	1.1406	0.197657	0.651683	1	2889	tags=19%, list=14%, signal=22%
SAGIV_CD24_TARGETS_DN	SAGIV_CD24_TARGETS_DN		46	0.286548	1.13895	0.236273	0.655863	1	6257	tags=41%, list=30%, signal=59%
LEE_LIVER_CANCER_MYC_TGFA_DN	LEE_LIVER_CANCER_MYC_TGFA_DN		65	0.264601	1.13891	0.247098	0.654939	1	4622	tags=29%, list=23%, signal=38%
YAO_HOXA10_TARGETS_VIA_PROGESTERONE_DN	YAO_HOXA10_TARGETS_VIA_PROGESTERONE_DN		19	0.362361	1.13816	0.276978	0.656341	1	6162	tags=47%, list=30%, signal=68%
REACTOME_G2_M_CHECKPOINTS	REACTOME_G2_M_CHECKPOINTS		41	0.294258	1.13682	0.269027	0.659829	1	6248	tags=39%, list=30%, signal=56%
REACTOME_TRANSCRIPTION_COUPLED_NER_TC_NER	REACTOME_TRANSCRIPTION_COUPLED_NER_TC_NER		44	0.286433	1.13611	0.249153	0.661073	1	2328	tags=20%, list=11%, signal=23%
REACTOME_SCF_BETA_TRCP_MEDIATED_DEGRADATION_OF_EMI1	REACTOME_SCF_BETA_TRCP_MEDIATED_DEGRADATION_OF_EMI1		49	0.27812	1.13558	0.280066	0.661766	1	4030	tags=24%, list=20%, signal=30%
DALESSIO_TSA_RESPONSE	DALESSIO_TSA_RESPONSE		24	0.32723	1.13416	0.284746	0.665341	1	7818	tags=67%, list=38%, signal=108%
STAEGE_EWING_FAMILY_TUMOR	STAEGE_EWING_FAMILY_TUMOR		32	0.306072	1.13372	0.283737	0.665795	1	6587	tags=50%, list=32%, signal=74%
REACTOME_PEPTIDE_CHAIN_ELONGATION	REACTOME_PEPTIDE_CHAIN_ELONGATION		86	0.250659	1.13365	0.234824	0.664956	1	7171	tags=41%, list=35%, signal=62%
STEGER_ADIPOGENESIS_DN	STEGER_ADIPOGENESIS_DN		25	0.32939	1.13291	0.268293	0.666489	1	7313	tags=64%, list=36%, signal=99%
KEGG_BLADDER_CANCER	KEGG_BLADDER_CANCER		42	0.294461	1.13279	0.267797	0.665803	1	4372	tags=33%, list=21%, signal=42%
REACTOME_SRP_DEPENDENT_COTRANSLATIONAL_PROTEIN_TARGETING_TO_MEMBRANE	REACTOME_SRP_DEPENDENT_COTRANSLATIONAL_PROTEIN_TARGETING_TO_MEMBRANE		110	0.238931	1.13241	0.235659	0.666036	1	7171	tags=39%, list=35%, signal=60%
HOLLEMAN_ASPARAGINASE_RESISTANCE_ALL_UP	HOLLEMAN_ASPARAGINASE_RESISTANCE_ALL_UP		22	0.34067	1.13194	0.278746	0.666525	1	5525	tags=32%, list=27%, signal=43%
PID_SMAD2_3NUCLEARPATHWAY	PID_SMAD2_3NUCLEARPATHWAY		81	0.250256	1.13159	0.256966	0.66669	1	1444	tags=15%, list=7%, signal=16%
RODWELL_AGING_KIDNEY_UP	RODWELL_AGING_KIDNEY_UP		477	0.198001	1.13116	0.133249	0.667068	1	5864	tags=33%, list=29%, signal=45%
ABE_VEGFA_TARGETS_2HR	ABE_VEGFA_TARGETS_2HR		34	0.306036	1.13028	0.26634	0.669032	1	5775	tags=35%, list=28%, signal=49%
KRASNOSELSKAYA_ILF3_TARGETS_DN	KRASNOSELSKAYA_ILF3_TARGETS_DN		46	0.284958	1.13011	0.274637	0.668519	1	4647	tags=33%, list=23%, signal=42%
MIKKELSEN_ES_ICP_WITH_H3K4ME3_AND_H3K27ME3	MIKKELSEN_ES_ICP_WITH_H3K4ME3_AND_H3K27ME3		136	0.231006	1.12852	0.221184	0.672745	1	6895	tags=42%, list=34%, signal=63%
KEGG_FOCAL_ADHESION	KEGG_FOCAL_ADHESION		199	0.215826	1.12829	0.192197	0.672493	1	5213	tags=33%, list=25%, signal=43%
RICKMAN_METASTASIS_DN	RICKMAN_METASTASIS_DN		257	0.209521	1.12822	0.172365	0.671661	1	5214	tags=30%, list=25%, signal=40%
DAZARD_RESPONSE_TO_UV_NHEK_UP	DAZARD_RESPONSE_TO_UV_NHEK_UP		241	0.211527	1.12798	0.198864	0.671382	1	5908	tags=34%, list=29%, signal=47%
REACTOME_HS_GAG_BIOSYNTHESIS	REACTOME_HS_GAG_BIOSYNTHESIS		30	0.314396	1.12647	0.305026	0.675365	1	3648	tags=30%, list=18%, signal=36%
REACTOME_GLUCAGON_TYPE_LIGAND_RECEPTORS	REACTOME_GLUCAGON_TYPE_LIGAND_RECEPTORS		33	0.303981	1.12632	0.265677	0.674823	1	5623	tags=42%, list=27%, signal=58%
CHIANG_LIVER_CANCER_SUBCLASS_INTERFERON_DN	CHIANG_LIVER_CANCER_SUBCLASS_INTERFERON_DN		51	0.273357	1.12606	0.252073	0.674625	1	3924	tags=31%, list=19%, signal=39%
KEGG_RIBOFLAVIN_METABOLISM	KEGG_RIBOFLAVIN_METABOLISM		16	0.373044	1.12542	0.317844	0.675681	1	459	tags=19%, list=2%, signal=19%
KOKKINAKIS_METHIONINE_DEPRIVATION_96HR_DN	KOKKINAKIS_METHIONINE_DEPRIVATION_96HR_DN		75	0.255718	1.12422	0.257504	0.678677	1	5894	tags=37%, list=29%, signal=52%
LEE_LIVER_CANCER_E2F1_DN	LEE_LIVER_CANCER_E2F1_DN		64	0.259499	1.1239	0.26461	0.678711	1	5036	tags=31%, list=25%, signal=41%
MEINHOLD_OVARIAN_CANCER_LOW_GRADE_DN	MEINHOLD_OVARIAN_CANCER_LOW_GRADE_DN		20	0.346952	1.1236	0.295255	0.678666	1	6564	tags=45%, list=32%, signal=66%
DING_LUNG_CANCER_MUTATED_SIGNIFICANTLY	DING_LUNG_CANCER_MUTATED_SIGNIFICANTLY		26	0.326988	1.12352	0.309315	0.677856	1	4564	tags=38%, list=22%, signal=49%
FERRANDO_TAL1_NEIGHBORS	FERRANDO_TAL1_NEIGHBORS		20	0.349191	1.12268	0.300664	0.679578	1	8400	tags=60%, list=41%, signal=101%
KEGG_PROTEIN_EXPORT	KEGG_PROTEIN_EXPORT		23	0.332831	1.12106	0.314721	0.683972	1	2321	tags=26%, list=11%, signal=29%
PEREZ_TP53_AND_TP63_TARGETS	PEREZ_TP53_AND_TP63_TARGETS		202	0.21752	1.12089	0.233333	0.683471	1	3069	tags=19%, list=15%, signal=22%
LE_SKI_TARGETS_UP	LE_SKI_TARGETS_UP		17	0.363494	1.12019	0.323308	0.684722	1	3222	tags=35%, list=16%, signal=42%
REACTOME_PROSTACYCLIN_SIGNALLING_THROUGH_PROSTACYCLIN_RECEPTOR	REACTOME_PROSTACYCLIN_SIGNALLING_THROUGH_PROSTACYCLIN_RECEPTOR		19	0.352399	1.12004	0.313253	0.684195	1	1573	tags=21%, list=8%, signal=23%
TANG_SENESCENCE_TP53_TARGETS_UP	TANG_SENESCENCE_TP53_TARGETS_UP		33	0.30203	1.11893	0.302207	0.686904	1	6745	tags=45%, list=33%, signal=68%
WALLACE_PROSTATE_CANCER_RACE_UP	WALLACE_PROSTATE_CANCER_RACE_UP		287	0.205541	1.11774	0.203626	0.689779	1	7768	tags=43%, list=38%, signal=67%
GHO_ATF5_TARGETS_DN	GHO_ATF5_TARGETS_DN		16	0.368281	1.11694	0.323843	0.691477	1	6669	tags=56%, list=32%, signal=83%
HARRIS_HYPOXIA	HARRIS_HYPOXIA		81	0.249531	1.11601	0.268371	0.693589	1	3859	tags=30%, list=19%, signal=36%
BHATTACHARYA_EMBRYONIC_STEM_CELL	BHATTACHARYA_EMBRYONIC_STEM_CELL		89	0.245268	1.11563	0.269891	0.69381	1	5390	tags=36%, list=26%, signal=49%
SUH_COEXPRESSED_WITH_ID1_AND_ID2_UP	SUH_COEXPRESSED_WITH_ID1_AND_ID2_UP		19	0.352938	1.11525	0.305654	0.694048	1	828	tags=16%, list=4%, signal=16%
YAN_ESCAPE_FROM_ANOIKIS	YAN_ESCAPE_FROM_ANOIKIS		23	0.325832	1.11499	0.305699	0.693842	1	6790	tags=48%, list=33%, signal=71%
ABE_VEGFA_TARGETS_30MIN	ABE_VEGFA_TARGETS_30MIN		29	0.307296	1.11448	0.298456	0.694561	1	3023	tags=21%, list=15%, signal=24%
TANAKA_METHYLATED_IN_ESOPHAGEAL_CARCINOMA	TANAKA_METHYLATED_IN_ESOPHAGEAL_CARCINOMA		103	0.242557	1.11403	0.255814	0.695053	1	5311	tags=34%, list=26%, signal=46%
VALK_AML_WITH_CEBPA	VALK_AML_WITH_CEBPA		35	0.298386	1.11367	0.302207	0.695243	1	4118	tags=31%, list=20%, signal=39%
BIOCARTA_CSK_PATHWAY	BIOCARTA_CSK_PATHWAY		22	0.336079	1.11239	0.29877	0.698508	1	6046	tags=45%, list=29%, signal=64%
BIOCARTA_ERYTH_PATHWAY	BIOCARTA_ERYTH_PATHWAY		15	0.365561	1.11187	0.3157	0.699282	1	4353	tags=40%, list=21%, signal=51%
PID_DELTANP63PATHWAY	PID_DELTANP63PATHWAY		47	0.274875	1.11087	0.283478	0.701582	1	5237	tags=34%, list=26%, signal=46%
ZHU_CMV_ALL_DN	ZHU_CMV_ALL_DN		127	0.230654	1.11064	0.279456	0.701275	1	4186	tags=26%, list=20%, signal=32%
ZWANG_EGF_INTERVAL_UP	ZWANG_EGF_INTERVAL_UP		97	0.240954	1.11053	0.264574	0.700607	1	6001	tags=33%, list=29%, signal=46%
AZARE_NEOPLASTIC_TRANSFORMATION_BY_STAT3_DN	AZARE_NEOPLASTIC_TRANSFORMATION_BY_STAT3_DN		121	0.232622	1.1103	0.261417	0.700334	1	5159	tags=31%, list=25%, signal=42%
VECCHI_GASTRIC_CANCER_ADVANCED_VS_EARLY_UP	VECCHI_GASTRIC_CANCER_ADVANCED_VS_EARLY_UP		173	0.218042	1.10953	0.235971	0.701838	1	5820	tags=36%, list=28%, signal=50%
MAGRANGEAS_MULTIPLE_MYELOMA_IGG_VS_IGA_DN	MAGRANGEAS_MULTIPLE_MYELOMA_IGG_VS_IGA_DN		24	0.326653	1.10951	0.316327	0.700856	1	3270	tags=29%, list=16%, signal=35%
REACTOME_LIGAND_GATED_ION_CHANNEL_TRANSPORT	REACTOME_LIGAND_GATED_ION_CHANNEL_TRANSPORT		21	0.338527	1.10947	0.304196	0.699943	1	6620	tags=52%, list=32%, signal=77%
GRAESSMANN_RESPONSE_TO_MC_AND_SERUM_DEPRIVATION_DN	GRAESSMANN_RESPONSE_TO_MC_AND_SERUM_DEPRIVATION_DN		82	0.244926	1.10916	0.290064	0.700005	1	4597	tags=28%, list=22%, signal=36%
BLUM_RESPONSE_TO_SALIRASIB_DN	BLUM_RESPONSE_TO_SALIRASIB_DN		342	0.201294	1.10881	0.21981	0.700174	1	5837	tags=33%, list=28%, signal=45%
WELCSH_BRCA1_TARGETS_DN	WELCSH_BRCA1_TARGETS_DN		141	0.222724	1.10864	0.244648	0.69969	1	4733	tags=27%, list=23%, signal=35%
RODWELL_AGING_KIDNEY_NO_BLOOD_UP	RODWELL_AGING_KIDNEY_NO_BLOOD_UP		217	0.212603	1.10799	0.233236	0.700834	1	3676	tags=25%, list=18%, signal=31%
REACTOME_INTERFERON_ALPHA_BETA_SIGNALING	REACTOME_INTERFERON_ALPHA_BETA_SIGNALING		62	0.2621	1.10793	0.294215	0.700021	1	7233	tags=48%, list=35%, signal=74%
KIM_LRRC3B_TARGETS	KIM_LRRC3B_TARGETS		30	0.30768	1.10677	0.294326	0.702874	1	5961	tags=50%, list=29%, signal=70%
BIOCARTA_IL12_PATHWAY	BIOCARTA_IL12_PATHWAY		21	0.334736	1.10629	0.336093	0.703434	1	6093	tags=67%, list=30%, signal=95%
ODONNELL_METASTASIS_DN	ODONNELL_METASTASIS_DN		24	0.32418	1.10418	0.321691	0.709503	1	2678	tags=25%, list=13%, signal=29%
ONDER_CDH1_SIGNALING_VIA_CTNNB1	ONDER_CDH1_SIGNALING_VIA_CTNNB1		82	0.249063	1.10338	0.28433	0.711122	1	4665	tags=30%, list=23%, signal=39%
HAN_JNK_SINGALING_DN	HAN_JNK_SINGALING_DN		39	0.286612	1.10333	0.294118	0.710254	1	4868	tags=36%, list=24%, signal=47%
ENGELMANN_CANCER_PROGENITORS_DN	ENGELMANN_CANCER_PROGENITORS_DN		69	0.2535	1.10247	0.282371	0.712196	1	4103	tags=28%, list=20%, signal=34%
LEE_AGING_NEOCORTEX_DN	LEE_AGING_NEOCORTEX_DN		79	0.253124	1.1023	0.296355	0.71172	1	6315	tags=43%, list=31%, signal=62%
NAKAMURA_TUMOR_ZONE_PERIPHERAL_VS_CENTRAL_UP	NAKAMURA_TUMOR_ZONE_PERIPHERAL_VS_CENTRAL_UP		282	0.20295	1.10208	0.234795	0.71147	1	5940	tags=34%, list=29%, signal=47%
MULLIGHAN_NPM1_SIGNATURE_3_DN	MULLIGHAN_NPM1_SIGNATURE_3_DN		162	0.219117	1.10202	0.244411	0.710615	1	4401	tags=28%, list=21%, signal=35%
JOHNSTONE_PARVB_TARGETS_2_UP	JOHNSTONE_PARVB_TARGETS_2_UP		136	0.2263	1.10152	0.263314	0.71122	1	5197	tags=30%, list=25%, signal=40%
KAMMINGA_SENESCENCE	KAMMINGA_SENESCENCE		40	0.286392	1.10114	0.309883	0.71154	1	861	tags=15%, list=4%, signal=16%
WANG_CLIM2_TARGETS_UP	WANG_CLIM2_TARGETS_UP		257	0.206584	1.1008	0.228142	0.711655	1	4807	tags=27%, list=23%, signal=35%
NOUSHMEHR_GBM_SILENCED_BY_METHYLATION	NOUSHMEHR_GBM_SILENCED_BY_METHYLATION		50	0.271927	1.10034	0.307571	0.712167	1	5149	tags=38%, list=25%, signal=51%
VERRECCHIA_RESPONSE_TO_TGFB1_C5	VERRECCHIA_RESPONSE_TO_TGFB1_C5		21	0.33574	1.09944	0.340388	0.714128	1	5461	tags=52%, list=27%, signal=71%
SHI_SPARC_TARGETS_UP	SHI_SPARC_TARGETS_UP		24	0.327632	1.09878	0.325041	0.715298	1	329	tags=13%, list=2%, signal=13%
VALK_AML_CLUSTER_9	VALK_AML_CLUSTER_9		35	0.293844	1.0983	0.303279	0.715909	1	3602	tags=31%, list=18%, signal=38%
SWEET_KRAS_TARGETS_UP	SWEET_KRAS_TARGETS_UP		83	0.243406	1.0969	0.297674	0.719549	1	6338	tags=39%, list=31%, signal=56%
NEMETH_INFLAMMATORY_RESPONSE_LPS_DN	NEMETH_INFLAMMATORY_RESPONSE_LPS_DN		32	0.297139	1.09621	0.315702	0.720911	1	5252	tags=31%, list=26%, signal=42%
PURBEY_TARGETS_OF_CTBP1_AND_SATB1_UP	PURBEY_TARGETS_OF_CTBP1_AND_SATB1_UP		85	0.241342	1.09609	0.286408	0.72031	1	4211	tags=27%, list=21%, signal=34%
COLINA_TARGETS_OF_4EBP1_AND_4EBP2	COLINA_TARGETS_OF_4EBP1_AND_4EBP2		355	0.199253	1.09597	0.237057	0.719659	1	3699	tags=23%, list=18%, signal=27%
LIU_PROSTATE_CANCER_UP	LIU_PROSTATE_CANCER_UP		94	0.23685	1.09567	0.291262	0.719659	1	3706	tags=23%, list=18%, signal=28%
RIZ_ERYTHROID_DIFFERENTIATION_CCNE1	RIZ_ERYTHROID_DIFFERENTIATION_CCNE1		40	0.285661	1.09538	0.313821	0.719683	1	1444	tags=18%, list=7%, signal=19%
PANGAS_TUMOR_SUPPRESSION_BY_SMAD1_AND_SMAD5_UP	PANGAS_TUMOR_SUPPRESSION_BY_SMAD1_AND_SMAD5_UP		132	0.223697	1.09499	0.280952	0.720029	1	7812	tags=48%, list=38%, signal=77%
LEE_AGING_NEOCORTEX_UP	LEE_AGING_NEOCORTEX_UP		88	0.236175	1.09497	0.285942	0.719063	1	3106	tags=19%, list=15%, signal=23%
REACTOME_GASTRIN_CREB_SIGNALLING_PATHWAY_VIA_PKC_AND_MAPK	REACTOME_GASTRIN_CREB_SIGNALLING_PATHWAY_VIA_PKC_AND_MAPK		201	0.211166	1.09489	0.252959	0.718317	1	7252	tags=43%, list=35%, signal=66%
JOSEPH_RESPONSE_TO_SODIUM_BUTYRATE_UP	JOSEPH_RESPONSE_TO_SODIUM_BUTYRATE_UP		31	0.299092	1.09453	0.327055	0.71851	1	3404	tags=29%, list=17%, signal=35%
REACTOME_AUTODEGRADATION_OF_THE_E3_UBIQUITIN_LIGASE_COP1	REACTOME_AUTODEGRADATION_OF_THE_E3_UBIQUITIN_LIGASE_COP1		47	0.274308	1.09447	0.324104	0.717698	1	4030	tags=23%, list=20%, signal=29%
HELLER_HDAC_TARGETS_SILENCED_BY_METHYLATION_UP	HELLER_HDAC_TARGETS_SILENCED_BY_METHYLATION_UP		450	0.194435	1.09341	0.219608	0.720187	1	5181	tags=29%, list=25%, signal=38%
REACTOME_CYTOCHROME_P450_ARRANGED_BY_SUBSTRATE_TYPE	REACTOME_CYTOCHROME_P450_ARRANGED_BY_SUBSTRATE_TYPE		50	0.271254	1.09232	0.322951	0.72289	1	5161	tags=32%, list=25%, signal=43%
PARK_TRETINOIN_RESPONSE_AND_PML_RARA_FUSION	PARK_TRETINOIN_RESPONSE_AND_PML_RARA_FUSION		30	0.301087	1.09213	0.32737	0.722515	1	2691	tags=23%, list=13%, signal=27%
REACTOME_ORC1_REMOVAL_FROM_CHROMATIN	REACTOME_ORC1_REMOVAL_FROM_CHROMATIN		65	0.25516	1.09213	0.317434	0.721508	1	4030	tags=23%, list=20%, signal=29%
NAGY_TFTC_COMPONENTS_HUMAN	NAGY_TFTC_COMPONENTS_HUMAN		19	0.338513	1.09146	0.34767	0.722837	1	6009	tags=37%, list=29%, signal=52%
CONCANNON_APOPTOSIS_BY_EPOXOMICIN_UP	CONCANNON_APOPTOSIS_BY_EPOXOMICIN_UP		238	0.207288	1.09094	0.270804	0.7236	1	3774	tags=23%, list=18%, signal=27%
HERNANDEZ_MITOTIC_ARREST_BY_DOCETAXEL_1_DN	HERNANDEZ_MITOTIC_ARREST_BY_DOCETAXEL_1_DN		38	0.289195	1.0908	0.309836	0.723116	1	3859	tags=29%, list=19%, signal=36%
MIKKELSEN_MEF_ICP_WITH_H3K4ME3_AND_H3K27ME3	MIKKELSEN_MEF_ICP_WITH_H3K4ME3_AND_H3K27ME3		38	0.283192	1.09073	0.321252	0.72233	1	6513	tags=45%, list=32%, signal=65%
LEE_TARGETS_OF_PTCH1_AND_SUFU_DN	LEE_TARGETS_OF_PTCH1_AND_SUFU_DN		83	0.243846	1.09008	0.28481	0.723477	1	6495	tags=40%, list=32%, signal=58%
REACTOME_P53_DEPENDENT_G1_DNA_DAMAGE_RESPONSE	REACTOME_P53_DEPENDENT_G1_DNA_DAMAGE_RESPONSE		53	0.266408	1.0894	0.289644	0.724726	1	4030	tags=23%, list=20%, signal=28%
REACTOME_GAP_JUNCTION_TRAFFICKING	REACTOME_GAP_JUNCTION_TRAFFICKING		27	0.309002	1.08824	0.328231	0.727625	1	2644	tags=22%, list=13%, signal=25%
GRAHAM_CML_DIVIDING_VS_NORMAL_QUIESCENT_DN	GRAHAM_CML_DIVIDING_VS_NORMAL_QUIESCENT_DN		94	0.23756	1.08758	0.2896	0.72884	1	3222	tags=22%, list=16%, signal=26%
GU_PDEF_TARGETS_UP	GU_PDEF_TARGETS_UP		71	0.246987	1.08707	0.31401	0.7296	1	7645	tags=54%, list=37%, signal=85%
SANSOM_APC_MYC_TARGETS	SANSOM_APC_MYC_TARGETS		217	0.209703	1.08657	0.279539	0.730282	1	4583	tags=24%, list=22%, signal=31%
VALK_AML_CLUSTER_12	VALK_AML_CLUSTER_12		30	0.303527	1.0862	0.3367	0.730519	1	5245	tags=40%, list=26%, signal=54%
VART_KSHV_INFECTION_ANGIOGENIC_MARKERS_DN	VART_KSHV_INFECTION_ANGIOGENIC_MARKERS_DN		137	0.22209	1.086	0.294201	0.730159	1	4794	tags=31%, list=23%, signal=40%
PETROVA_PROX1_TARGETS_UP	PETROVA_PROX1_TARGETS_UP		28	0.314646	1.08588	0.337288	0.72958	1	4634	tags=36%, list=23%, signal=46%
PID_SHP2_PATHWAY	PID_SHP2_PATHWAY		58	0.256062	1.08561	0.297907	0.729471	1	4651	tags=34%, list=23%, signal=44%
GRAESSMANN_APOPTOSIS_BY_SERUM_DEPRIVATION_DN	GRAESSMANN_APOPTOSIS_BY_SERUM_DEPRIVATION_DN		230	0.204312	1.0852	0.27762	0.729814	1	4648	tags=27%, list=23%, signal=34%
ONGUSAHA_TP53_TARGETS	ONGUSAHA_TP53_TARGETS		38	0.285834	1.08461	0.336026	0.7308	1	2966	tags=26%, list=14%, signal=31%
BIOCARTA_TOB1_PATHWAY	BIOCARTA_TOB1_PATHWAY		19	0.333303	1.08394	0.354167	0.732078	1	6046	tags=42%, list=29%, signal=60%
VALK_AML_CLUSTER_16	VALK_AML_CLUSTER_16		26	0.309936	1.0834	0.342014	0.73288	1	4664	tags=35%, list=23%, signal=45%
WIERENGA_STAT5A_TARGETS_GROUP1	WIERENGA_STAT5A_TARGETS_GROUP1		135	0.224572	1.08285	0.297839	0.733722	1	6364	tags=35%, list=31%, signal=50%
FIGUEROA_AML_METHYLATION_CLUSTER_1_DN	FIGUEROA_AML_METHYLATION_CLUSTER_1_DN		46	0.267654	1.08201	0.337209	0.735554	1	6538	tags=50%, list=32%, signal=73%
BERENJENO_TRANSFORMED_BY_RHOA_DN	BERENJENO_TRANSFORMED_BY_RHOA_DN		394	0.194929	1.082	0.249344	0.734587	1	4668	tags=26%, list=23%, signal=34%
HOFMANN_MYELODYSPLASTIC_SYNDROM_RISK_UP	HOFMANN_MYELODYSPLASTIC_SYNDROM_RISK_UP		24	0.31498	1.08133	0.352941	0.735799	1	5299	tags=46%, list=26%, signal=62%
BROWNE_HCMV_INFECTION_4HR_DN	BROWNE_HCMV_INFECTION_4HR_DN		253	0.202475	1.08033	0.267586	0.738245	1	4897	tags=28%, list=24%, signal=36%
CAIRO_LIVER_DEVELOPMENT_DN	CAIRO_LIVER_DEVELOPMENT_DN		222	0.20573	1.07989	0.279601	0.738774	1	5505	tags=32%, list=27%, signal=44%
MCBRYAN_PUBERTAL_BREAST_6_7WK_DN	MCBRYAN_PUBERTAL_BREAST_6_7WK_DN		78	0.242247	1.07856	0.331179	0.742268	1	3559	tags=24%, list=17%, signal=29%
HELLER_SILENCED_BY_METHYLATION_UP	HELLER_SILENCED_BY_METHYLATION_UP		278	0.199652	1.07834	0.265668	0.741987	1	4450	tags=27%, list=22%, signal=34%
REACTOME_CHEMOKINE_RECEPTORS_BIND_CHEMOKINES	REACTOME_CHEMOKINE_RECEPTORS_BIND_CHEMOKINES		55	0.260209	1.07812	0.335484	0.741754	1	4993	tags=36%, list=24%, signal=48%
HEIDENBLAD_AMPLICON_12P11_12_DN	HEIDENBLAD_AMPLICON_12P11_12_DN		30	0.298188	1.07795	0.352041	0.741315	1	6149	tags=43%, list=30%, signal=62%
GENTILE_UV_LOW_DOSE_UP	GENTILE_UV_LOW_DOSE_UP		27	0.307983	1.07779	0.35524	0.740837	1	4092	tags=33%, list=20%, signal=42%
REACTOME_ACYL_CHAIN_REMODELLING_OF_PI	REACTOME_ACYL_CHAIN_REMODELLING_OF_PI		15	0.358059	1.0773	0.371728	0.741484	1	2937	tags=27%, list=14%, signal=31%
REACTOME_TRANSPORT_OF_INORGANIC_CATIONS_ANIONS_AND_AMINO_ACIDS_OLIGOPEPTIDES	REACTOME_TRANSPORT_OF_INORGANIC_CATIONS_ANIONS_AND_AMINO_ACIDS_OLIGOPEPTIDES		93	0.231533	1.07562	0.318108	0.746066	1	3594	tags=24%, list=18%, signal=29%
KINSEY_TARGETS_OF_EWSR1_FLII_FUSION_DN	KINSEY_TARGETS_OF_EWSR1_FLII_FUSION_DN		323	0.198107	1.07514	0.271164	0.746683	1	5205	tags=29%, list=25%, signal=38%
REACTOME_ACTIVATION_OF_GENES_BY_ATF4	REACTOME_ACTIVATION_OF_GENES_BY_ATF4		24	0.316182	1.07495	0.351119	0.746317	1	3882	tags=29%, list=19%, signal=36%
BIDUS_METASTASIS_DN	BIDUS_METASTASIS_DN		155	0.215319	1.07449	0.302222	0.746811	1	3441	tags=21%, list=17%, signal=25%
REACTOME_AUTODEGRADATION_OF_CDH1_BY_CDH1_APC_C	REACTOME_AUTODEGRADATION_OF_CDH1_BY_CDH1_APC_C		56	0.260181	1.07441	0.333876	0.746076	1	4030	tags=23%, list=20%, signal=29%
SA_TRKA_RECEPTOR	SA_TRKA_RECEPTOR		17	0.343818	1.0738	0.357394	0.747081	1	6486	tags=53%, list=32%, signal=77%
BANDRES_RESPONSE_TO_CARMUSTIN_MGMT_24HR_DN	BANDRES_RESPONSE_TO_CARMUSTIN_MGMT_24HR_DN		33	0.289549	1.07363	0.335559	0.746648	1	2832	tags=27%, list=14%, signal=32%
BERTUCCI_INVASIVE_CARCINOMA_DUCTAL_VS_LOBULAR_UP	BERTUCCI_INVASIVE_CARCINOMA_DUCTAL_VS_LOBULAR_UP		24	0.315461	1.07123	0.354344	0.753824	1	5631	tags=46%, list=27%, signal=63%
SABATES_COLORECTAL_ADENOMA_DN	SABATES_COLORECTAL_ADENOMA_DN		283	0.198807	1.07116	0.290634	0.753063	1	5984	tags=34%, list=29%, signal=48%
WUNDER_INFLAMMATORY_RESPONSE_AND_CHOLESTEROL_UP	WUNDER_INFLAMMATORY_RESPONSE_AND_CHOLESTEROL_UP		56	0.259395	1.07102	0.339506	0.752537	1	5293	tags=34%, list=26%, signal=46%
KEGG_PRIMARY_IMMUNODEFICIENCY	KEGG_PRIMARY_IMMUNODEFICIENCY		35	0.288148	1.07101	0.353141	0.751564	1	6046	tags=46%, list=29%, signal=65%
DARWICHE_SQUAMOUS_CELL_CARCINOMA_DN	DARWICHE_SQUAMOUS_CELL_CARCINOMA_DN		177	0.20958	1.07038	0.312139	0.75272	1	5809	tags=34%, list=28%, signal=48%
HOWLIN_PUBERTAL_MAMMARY_GLAND	HOWLIN_PUBERTAL_MAMMARY_GLAND		68	0.248578	1.06963	0.329564	0.754346	1	4346	tags=29%, list=21%, signal=37%
REACTOME_PROCESSIVE_SYNTHESIS_ON_THE_LAGGING_STRAND	REACTOME_PROCESSIVE_SYNTHESIS_ON_THE_LAGGING_STRAND		15	0.358127	1.0694	0.378092	0.754171	1	3855	tags=33%, list=19%, signal=41%
REACTOME_RECRUITMENT_OF_MITOTIC_CENTROSOME_PROTEINS_AND_COMPLEXES	REACTOME_RECRUITMENT_OF_MITOTIC_CENTROSOME_PROTEINS_AND_COMPLEXES		63	0.256151	1.0692	0.35489	0.753875	1	3739	tags=22%, list=18%, signal=27%
SHEDDEN_LUNG_CANCER_GOOD_SURVIVAL_A12	SHEDDEN_LUNG_CANCER_GOOD_SURVIVAL_A12		293	0.199059	1.06878	0.298772	0.754334	1	5678	tags=31%, list=28%, signal=42%
REACTOME_REGULATION_OF_ORNITHINE_DECARBOXYLASE_ODC	REACTOME_REGULATION_OF_ORNITHINE_DECARBOXYLASE_ODC		48	0.267681	1.06873	0.35034	0.753495	1	4030	tags=23%, list=20%, signal=28%
BIOCARTA_SPRY_PATHWAY	BIOCARTA_SPRY_PATHWAY		18	0.335797	1.06794	0.377224	0.755258	1	4372	tags=33%, list=21%, signal=42%
JAZAG_TGFB1_SIGNALING_VIA_SMAD4_UP	JAZAG_TGFB1_SIGNALING_VIA_SMAD4_UP		108	0.225339	1.06788	0.312989	0.754455	1	4562	tags=26%, list=22%, signal=33%
MIKKELSEN_IPS_HCP_WITH_H3_UNMETHYLATED	MIKKELSEN_IPS_HCP_WITH_H3_UNMETHYLATED		78	0.240662	1.06706	0.339009	0.756262	1	7742	tags=45%, list=38%, signal=72%
BILD_HRAS_ONCOGENIC_SIGNATURE	BILD_HRAS_ONCOGENIC_SIGNATURE		257	0.198407	1.06695	0.301724	0.75563	1	3706	tags=22%, list=18%, signal=27%
PID_INTEGRIN3_PATHWAY	PID_INTEGRIN3_PATHWAY		43	0.275966	1.06606	0.349315	0.757721	1	3775	tags=30%, list=18%, signal=37%
WALLACE_PROSTATE_CANCER_UP	WALLACE_PROSTATE_CANCER_UP		20	0.330149	1.06605	0.384473	0.756759	1	5810	tags=35%, list=28%, signal=49%
VERHAAK_GLIOBLASTOMA_PRONEURAL	VERHAAK_GLIOBLASTOMA_PRONEURAL		210	0.205577	1.06422	0.317143	0.761985	1	7249	tags=42%, list=35%, signal=64%
WHITE_NEUROBLASTOMA_WITH_1P36.3_DELETION	WHITE_NEUROBLASTOMA_WITH_1P36.3_DELETION		20	0.327023	1.06347	0.3902	0.763566	1	4845	tags=35%, list=24%, signal=46%
MCBRYAN_PUBERTAL_BREAST_3_4WK_UP	MCBRYAN_PUBERTAL_BREAST_3_4WK_UP		214	0.204871	1.06328	0.318941	0.763166	1	3221	tags=21%, list=16%, signal=25%
WESTON_VEGFA_TARGETS_12HR	WESTON_VEGFA_TARGETS_12HR		35	0.283859	1.06316	0.345576	0.762576	1	3214	tags=31%, list=16%, signal=37%
REACTOME_SEMAPHORIN_INTERACTIONS	REACTOME_SEMAPHORIN_INTERACTIONS		64	0.253094	1.06312	0.339564	0.761711	1	5141	tags=34%, list=25%, signal=46%
REACTOME_APC_C_CDC20_MEDIATED_DEGRADATION_OF_CYCLIN_B	REACTOME_APC_C_CDC20_MEDIATED_DEGRADATION_OF_CYCLIN_B		19	0.333963	1.06247	0.360146	0.762964	1	533	tags=16%, list=3%, signal=16%
MAHADEVAN_GIST_MORPHOLOGICAL_SWITCH	MAHADEVAN_GIST_MORPHOLOGICAL_SWITCH		15	0.362574	1.06213	0.385563	0.7631	1	3208	tags=40%, list=16%, signal=47%
REACTOME_STEROID_HORMONES	REACTOME_STEROID_HORMONES		29	0.297394	1.06086	0.38342	0.76644	1	6880	tags=48%, list=34%, signal=73%
VANHARANTA_UTERINE_FIBROID_UP	VANHARANTA_UTERINE_FIBROID_UP		44	0.265749	1.06008	0.349233	0.768016	1	8391	tags=57%, list=41%, signal=96%
REACTOME_INHIBITION_OF_INSULIN_SECRETION_BY_ADRENALINE_NORADRENALINE	REACTOME_INHIBITION_OF_INSULIN_SECRETION_BY_ADRENALINE_NORADRENALINE		25	0.304839	1.05968	0.381786	0.768383	1	724	tags=12%, list=4%, signal=12%
BIOCARTA_ERK_PATHWAY	BIOCARTA_ERK_PATHWAY		28	0.295156	1.05959	0.356766	0.767691	1	6486	tags=43%, list=32%, signal=63%
REACTOME_DESTABILIZATION_OF_MRNA_BY_BRF1	REACTOME_DESTABILIZATION_OF_MRNA_BY_BRF1		17	0.345475	1.05955	0.382504	0.766831	1	4165	tags=35%, list=20%, signal=44%
KAUFFMANN_DNA_REPLICATION_GENES	KAUFFMANN_DNA_REPLICATION_GENES		146	0.214065	1.05932	0.323881	0.766555	1	5778	tags=30%, list=28%, signal=42%
KYNG_ENVIRONMENTAL_STRESS_RESPONSE_UP	KYNG_ENVIRONMENTAL_STRESS_RESPONSE_UP		56	0.248751	1.05878	0.346972	0.767381	1	5525	tags=41%, list=27%, signal=56%
HAHTOLA_SEZARY_SYNDROM_DN	HAHTOLA_SEZARY_SYNDROM_DN		39	0.273374	1.05872	0.365079	0.766595	1	6106	tags=41%, list=30%, signal=58%
WIKMAN_ASBESTOS_LUNG_CANCER_DN	WIKMAN_ASBESTOS_LUNG_CANCER_DN		27	0.305971	1.05825	0.38422	0.767249	1	5171	tags=30%, list=25%, signal=40%
HOELZEL_NF1_TARGETS_UP	HOELZEL_NF1_TARGETS_UP		135	0.215322	1.05781	0.344828	0.767678	1	4664	tags=27%, list=23%, signal=34%
JOHANSSON_GLIOMAGENESIS_BY_PDGFB_UP	JOHANSSON_GLIOMAGENESIS_BY_PDGFB_UP		57	0.25363	1.05707	0.349914	0.769194	1	3723	tags=26%, list=18%, signal=32%
ST_GA12_PATHWAY	ST_GA12_PATHWAY		23	0.316744	1.05694	0.366972	0.768658	1	2352	tags=22%, list=11%, signal=25%
WANG_HCP_PROSTATE_CANCER	WANG_HCP_PROSTATE_CANCER		110	0.222269	1.05512	0.346667	0.773786	1	5194	tags=33%, list=25%, signal=44%
WOO_LIVER_CANCER_RECURRENCE_UP	WOO_LIVER_CANCER_RECURRENCE_UP		105	0.226061	1.05505	0.336523	0.773032	1	4636	tags=28%, list=23%, signal=35%
WESTON_VEGFA_TARGETS	WESTON_VEGFA_TARGETS		108	0.225903	1.05491	0.367925	0.772533	1	3214	tags=22%, list=16%, signal=26%
HOLLEMAN_VINCRISTINE_RESISTANCE_ALL_DN	HOLLEMAN_VINCRISTINE_RESISTANCE_ALL_DN		19	0.337565	1.0547	0.389286	0.772276	1	3916	tags=37%, list=19%, signal=45%
COATES_MACROPHAGE_M1_VS_M2_DN	COATES_MACROPHAGE_M1_VS_M2_DN		77	0.239203	1.05439	0.355322	0.772362	1	4548	tags=27%, list=22%, signal=35%
REACTOME_AMINO_ACID_TRANSPORT_ACROSS_THE_PLASMA_MEMBRANE	REACTOME_AMINO_ACID_TRANSPORT_ACROSS_THE_PLASMA_MEMBRANE		31	0.290687	1.05407	0.382799	0.772448	1	3335	tags=26%, list=16%, signal=31%
SCHAEFFER_PROSTATE_DEVELOPMENT_12HR_DN	SCHAEFFER_PROSTATE_DEVELOPMENT_12HR_DN		57	0.254263	1.0539	0.360601	0.772043	1	7023	tags=46%, list=34%, signal=69%
NIKOLSKY_BREAST_CANCER_12Q24_AMPLICON	NIKOLSKY_BREAST_CANCER_12Q24_AMPLICON		15	0.352705	1.05359	0.398625	0.772159	1	6453	tags=60%, list=31%, signal=87%
SMID_BREAST_CANCER_RELAPSE_IN_BONE_UP	SMID_BREAST_CANCER_RELAPSE_IN_BONE_UP		96	0.230566	1.05355	0.365741	0.771297	1	4761	tags=32%, list=23%, signal=42%
LEE_EARLY_T_LYMPHOCYTE_DN	LEE_EARLY_T_LYMPHOCYTE_DN		56	0.25426	1.05239	0.360331	0.774187	1	6044	tags=43%, list=29%, signal=61%
DACOSTA_ERCC3_ALLELE_XPCS_VS_TTD_UP	DACOSTA_ERCC3_ALLELE_XPCS_VS_TTD_UP		28	0.295473	1.05232	0.372852	0.773458	1	4138	tags=32%, list=20%, signal=40%
REACTOME_G0_AND_EARLY_G1	REACTOME_G0_AND_EARLY_G1		23	0.311537	1.05204	0.380702	0.773416	1	3039	tags=26%, list=15%, signal=31%
ROZANOV_MMP14_TARGETS_UP	ROZANOV_MMP14_TARGETS_UP		266	0.198774	1.05172	0.329609	0.773486	1	3637	tags=23%, list=18%, signal=28%
FIRESTEIN_CTNNB1_PATHWAY	FIRESTEIN_CTNNB1_PATHWAY		33	0.282624	1.0506	0.384365	0.776316	1	1453	tags=15%, list=7%, signal=16%
MATZUK_MALE_REPRODUCTION_SERTOLI	MATZUK_MALE_REPRODUCTION_SERTOLI		28	0.295252	1.05055	0.373264	0.775521	1	6246	tags=43%, list=30%, signal=62%
FOSTER_KDM1A_TARGETS_UP	FOSTER_KDM1A_TARGETS_UP		261	0.196662	1.04994	0.351541	0.776595	1	5151	tags=28%, list=25%, signal=37%
KEGG_HUNTINGTONS_DISEASE	KEGG_HUNTINGTONS_DISEASE		172	0.208391	1.04971	0.362275	0.776404	1	5457	tags=29%, list=27%, signal=39%
FIGUEROA_AML_METHYLATION_CLUSTER_6_DN	FIGUEROA_AML_METHYLATION_CLUSTER_6_DN		35	0.284165	1.04866	0.38018	0.778927	1	7215	tags=49%, list=35%, signal=75%
LEIN_MIDBRAIN_MARKERS	LEIN_MIDBRAIN_MARKERS		80	0.233798	1.04849	0.369028	0.778542	1	3006	tags=23%, list=15%, signal=26%
ZHONG_RESPONSE_TO_AZACITIDINE_AND_TSA_UP	ZHONG_RESPONSE_TO_AZACITIDINE_AND_TSA_UP		182	0.204302	1.04816	0.352354	0.778735	1	5901	tags=33%, list=29%, signal=46%
KEGG_HEDGEHOG_SIGNALING_PATHWAY	KEGG_HEDGEHOG_SIGNALING_PATHWAY		56	0.252557	1.048	0.371681	0.778326	1	6197	tags=43%, list=30%, signal=61%
JAZAG_TGFB1_SIGNALING_VIA_SMAD4_DN	JAZAG_TGFB1_SIGNALING_VIA_SMAD4_DN		66	0.245548	1.04781	0.357964	0.778046	1	5686	tags=41%, list=28%, signal=56%
TAKEDA_TARGETS_OF_NUP98_HOXA9_FUSION_16D_UP	TAKEDA_TARGETS_OF_NUP98_HOXA9_FUSION_16D_UP		170	0.209064	1.04777	0.360584	0.777222	1	4015	tags=24%, list=20%, signal=30%
OSADA_ASCL1_TARGETS_UP	OSADA_ASCL1_TARGETS_UP		46	0.261265	1.04744	0.366013	0.777401	1	6444	tags=43%, list=31%, signal=63%
BERENJENO_TRANSFORMED_BY_RHOA_REVERSIBLY_DN	BERENJENO_TRANSFORMED_BY_RHOA_REVERSIBLY_DN		28	0.296424	1.04685	0.379725	0.77843	1	5554	tags=36%, list=27%, signal=49%
HUANG_FOXA2_TARGETS_DN	HUANG_FOXA2_TARGETS_DN		36	0.281371	1.04682	0.376645	0.77752	1	5367	tags=33%, list=26%, signal=45%
MAEKAWA_ATF2_TARGETS	MAEKAWA_ATF2_TARGETS		24	0.302709	1.0468	0.398214	0.776629	1	6254	tags=46%, list=30%, signal=66%
CAVARD_LIVER_CANCER_MALIGNANT_VS_BENIGN	CAVARD_LIVER_CANCER_MALIGNANT_VS_BENIGN		31	0.289991	1.04677	0.387858	0.775817	1	4583	tags=39%, list=22%, signal=50%
WANG_BARRETTS_ESOPHAGUS_UP	WANG_BARRETTS_ESOPHAGUS_UP		50	0.256663	1.04658	0.361386	0.775497	1	2584	tags=20%, list=13%, signal=23%
RAY_TUMORIGENESIS_BY_ERBB2_CDC25A_UP	RAY_TUMORIGENESIS_BY_ERBB2_CDC25A_UP		104	0.220384	1.04506	0.368341	0.779656	1	1466	tags=13%, list=7%, signal=14%
DAUER_STAT3_TARGETS_UP	DAUER_STAT3_TARGETS_UP		49	0.257961	1.04479	0.39701	0.779616	1	5743	tags=37%, list=28%, signal=51%
MAHAJAN_RESPONSE_TO_IL1A_UP	MAHAJAN_RESPONSE_TO_IL1A_UP		81	0.236158	1.04454	0.373065	0.779482	1	4260	tags=28%, list=21%, signal=36%
LIU_CDX2_TARGETS_UP	LIU_CDX2_TARGETS_UP		36	0.275887	1.04278	0.40033	0.784362	1	5580	tags=42%, list=27%, signal=57%
KOYAMA_SEMA3B_TARGETS_DN	KOYAMA_SEMA3B_TARGETS_DN		398	0.185715	1.04228	0.327979	0.785123	1	3540	tags=21%, list=17%, signal=24%
REACTOME_PLATELET_AGGREGATION_PLUG_FORMATION	REACTOME_PLATELET_AGGREGATION_PLUG_FORMATION		35	0.283337	1.04216	0.401015	0.784562	1	3270	tags=29%, list=16%, signal=34%
REACTOME_FORMATION_OF_RNA_POL_II_ELONGATION_COMPLEX_	REACTOME_FORMATION_OF_RNA_POL_II_ELONGATION_COMPLEX_		43	0.2665	1.04214	0.386252	0.783674	1	1895	tags=16%, list=9%, signal=18%
DEBIASI_APOPTOSIS_BY_REOVIRUS_INFECTION_DN	DEBIASI_APOPTOSIS_BY_REOVIRUS_INFECTION_DN		285	0.19453	1.04205	0.362759	0.783027	1	3074	tags=19%, list=15%, signal=22%
REACTOME_SIGNALING_BY_ROBO_RECEPTOR	REACTOME_SIGNALING_BY_ROBO_RECEPTOR		29	0.295968	1.04146	0.391597	0.784085	1	4714	tags=38%, list=23%, signal=49%
LEIN_CEREBELLUM_MARKERS	LEIN_CEREBELLUM_MARKERS		83	0.229701	1.04116	0.374808	0.784098	1	3252	tags=27%, list=16%, signal=31%
REACTOME_DNA_STRAND_ELONGATION	REACTOME_DNA_STRAND_ELONGATION		30	0.286216	1.0411	0.40785	0.783335	1	3956	tags=27%, list=19%, signal=33%
NADLER_OBESITY_UP	NADLER_OBESITY_UP		61	0.244041	1.04072	0.376254	0.783674	1	3464	tags=21%, list=17%, signal=26%
BROWNE_HCMV_INFECTION_48HR_DN	BROWNE_HCMV_INFECTION_48HR_DN		500	0.18238	1.04051	0.35443	0.783376	1	5255	tags=28%, list=26%, signal=37%
LAMB_CCND1_TARGETS	LAMB_CCND1_TARGETS		19	0.327517	1.04034	0.401434	0.783013	1	838	tags=16%, list=4%, signal=16%
BYSTRYKH_HEMATOPOIESIS_STEM_CELL_SCP2_QTL_TRANS	BYSTRYKH_HEMATOPOIESIS_STEM_CELL_SCP2_QTL_TRANS		25	0.303538	1.04025	0.401447	0.782393	1	4879	tags=40%, list=24%, signal=52%
CHARAFE_BREAST_CANCER_LUMINAL_VS_BASAL_UP	CHARAFE_BREAST_CANCER_LUMINAL_VS_BASAL_UP		374	0.187498	1.04019	0.336525	0.781632	1	2432	tags=15%, list=12%, signal=17%
WORSCHECH_TUMOR_EVASION_AND_TOLEROGENICITY_UP	WORSCHECH_TUMOR_EVASION_AND_TOLEROGENICITY_UP		30	0.286591	1.04003	0.40678	0.781227	1	2274	tags=23%, list=11%, signal=26%
GERHOLD_ADIPOGENESIS_DN	GERHOLD_ADIPOGENESIS_DN		64	0.244452	1.04	0.396104	0.780371	1	6570	tags=39%, list=32%, signal=57%
GARGALOVIC_RESPONSE_TO_OXIDIZED_PHOSPHOLIPIDS_BLUE_DN	GARGALOVIC_RESPONSE_TO_OXIDIZED_PHOSPHOLIPIDS_BLUE_DN		60	0.245771	1.03992	0.405864	0.77965	1	2092	tags=17%, list=10%, signal=19%
KANG_AR_TARGETS_DN	KANG_AR_TARGETS_DN		19	0.322177	1.03969	0.412186	0.779457	1	4353	tags=32%, list=21%, signal=40%
MIKKELSEN_MCV6_ICP_WITH_H3K4ME3_AND_H3K27ME3	MIKKELSEN_MCV6_ICP_WITH_H3K4ME3_AND_H3K27ME3		34	0.282163	1.03957	0.384486	0.778921	1	6286	tags=47%, list=31%, signal=68%
WILLIAMS_ESR2_TARGETS_UP	WILLIAMS_ESR2_TARGETS_UP		28	0.29521	1.03935	0.390411	0.778661	1	1352	tags=18%, list=7%, signal=19%
GENTLES_LEUKEMIC_STEM_CELL_DN	GENTLES_LEUKEMIC_STEM_CELL_DN		19	0.325495	1.03839	0.415929	0.780873	1	3470	tags=32%, list=17%, signal=38%
POTTI_CYTOXAN_SENSITIVITY	POTTI_CYTOXAN_SENSITIVITY		34	0.284806	1.03826	0.381342	0.78034	1	3641	tags=29%, list=18%, signal=36%
BIOCARTA_AMI_PATHWAY	BIOCARTA_AMI_PATHWAY		20	0.327948	1.03816	0.403141	0.779758	1	3765	tags=35%, list=18%, signal=43%
KEGG_PARKINSONS_DISEASE	KEGG_PARKINSONS_DISEASE		113	0.21886	1.03811	0.358118	0.778997	1	3100	tags=19%, list=15%, signal=22%
NIKOLSKY_BREAST_CANCER_7Q21_Q22_AMPLICON	NIKOLSKY_BREAST_CANCER_7Q21_Q22_AMPLICON		75	0.235875	1.03799	0.383148	0.778462	1	5744	tags=32%, list=28%, signal=44%
CORRE_MULTIPLE_MYELOMA_DN	CORRE_MULTIPLE_MYELOMA_DN		59	0.2413	1.03772	0.389718	0.778441	1	4139	tags=31%, list=20%, signal=38%
DER_IFN_GAMMA_RESPONSE_UP	DER_IFN_GAMMA_RESPONSE_UP		71	0.241495	1.03726	0.413735	0.779096	1	6727	tags=42%, list=33%, signal=63%
MEISSNER_BRAIN_HCP_WITH_H3_UNMETHYLATED	MEISSNER_BRAIN_HCP_WITH_H3_UNMETHYLATED		36	0.274458	1.03711	0.395349	0.778612	1	7268	tags=56%, list=35%, signal=86%
LIU_PROSTATE_CANCER_DN	LIU_PROSTATE_CANCER_DN		475	0.183842	1.03628	0.363286	0.780444	1	4420	tags=24%, list=22%, signal=30%
WINTER_HYPOXIA_UP	WINTER_HYPOXIA_UP		92	0.229479	1.03531	0.376723	0.78274	1	3607	tags=28%, list=18%, signal=34%
KAMIKUBO_MYELOID_CEBPA_NETWORK	KAMIKUBO_MYELOID_CEBPA_NETWORK		28	0.291732	1.03503	0.398601	0.782752	1	2749	tags=25%, list=13%, signal=29%
PID_AVB3_INTEGRIN_PATHWAY	PID_AVB3_INTEGRIN_PATHWAY		75	0.235267	1.03432	0.399007	0.784196	1	5253	tags=33%, list=26%, signal=45%
TAKAO_RESPONSE_TO_UVB_RADIATION_UP	TAKAO_RESPONSE_TO_UVB_RADIATION_UP		86	0.228357	1.03306	0.390966	0.787468	1	4691	tags=29%, list=23%, signal=38%
SARRIO_EPITHELIAL_MESENCHYMAL_TRANSITION_UP	SARRIO_EPITHELIAL_MESENCHYMAL_TRANSITION_UP		178	0.203917	1.03297	0.391429	0.786807	1	4943	tags=29%, list=24%, signal=37%
GROSS_HYPOXIA_VIA_ELK3_DN	GROSS_HYPOXIA_VIA_ELK3_DN		156	0.207039	1.03294	0.384273	0.785955	1	3270	tags=19%, list=16%, signal=22%
WINZEN_DEGRADED_VIA_KHSRP	WINZEN_DEGRADED_VIA_KHSRP		99	0.219569	1.03274	0.404946	0.785683	1	4092	tags=26%, list=20%, signal=33%
WANG_TNF_TARGETS	WANG_TNF_TARGETS		24	0.303489	1.03267	0.423573	0.785002	1	6409	tags=54%, list=31%, signal=79%
ZHANG_PROLIFERATING_VS_QUIESCENT	ZHANG_PROLIFERATING_VS_QUIESCENT		51	0.249441	1.03245	0.401033	0.784842	1	4403	tags=25%, list=21%, signal=32%
HU_GENOTOXIN_ACTION_DIRECT_VS_INDIRECT_4HR	HU_GENOTOXIN_ACTION_DIRECT_VS_INDIRECT_4HR		37	0.27392	1.03171	0.430034	0.786432	1	5518	tags=35%, list=27%, signal=48%
BIOCARTA_CYTOKINE_PATHWAY	BIOCARTA_CYTOKINE_PATHWAY		21	0.315643	1.03144	0.410256	0.786407	1	3789	tags=29%, list=18%, signal=35%
HOFMANN_CELL_LYMPHOMA_DN	HOFMANN_CELL_LYMPHOMA_DN		39	0.270545	1.03119	0.407216	0.786301	1	4260	tags=36%, list=21%, signal=45%
REACTOME_NUCLEOTIDE_EXCISION_REPAIR	REACTOME_NUCLEOTIDE_EXCISION_REPAIR		49	0.25295	1.03092	0.377327	0.786237	1	2328	tags=18%, list=11%, signal=21%
MIKKELSEN_ES_HCP_WITH_H3K27ME3	MIKKELSEN_ES_HCP_WITH_H3K27ME3		41	0.262707	1.03053	0.404362	0.786669	1	2445	tags=17%, list=12%, signal=19%
HUMMERICH_MALIGNANT_SKIN_TUMOR_DN	HUMMERICH_MALIGNANT_SKIN_TUMOR_DN		18	0.326642	1.03045	0.426316	0.786005	1	2699	tags=28%, list=13%, signal=32%
TAKEDA_TARGETS_OF_NUP98_HOXA9_FUSION_16D_DN	TAKEDA_TARGETS_OF_NUP98_HOXA9_FUSION_16D_DN		135	0.209672	1.03034	0.401799	0.78547	1	3951	tags=24%, list=19%, signal=29%
MAHADEVAN_IMATINIB_RESISTANCE_DN	MAHADEVAN_IMATINIB_RESISTANCE_DN		20	0.317051	1.02986	0.412727	0.786159	1	5171	tags=35%, list=25%, signal=47%
GRAHAM_CML_QUIESCENT_VS_NORMAL_QUIESCENT_UP	GRAHAM_CML_QUIESCENT_VS_NORMAL_QUIESCENT_UP		87	0.224388	1.02965	0.402124	0.785959	1	6049	tags=38%, list=29%, signal=54%
PID_HES_HEYPATHWAY	PID_HES_HEYPATHWAY		48	0.258669	1.02771	0.40429	0.791604	1	3391	tags=21%, list=17%, signal=25%
LIN_APC_TARGETS	LIN_APC_TARGETS		77	0.234778	1.02727	0.423438	0.792105	1	6003	tags=34%, list=29%, signal=48%
SUZUKI_RESPONSE_TO_TSA_AND_DECITABINE_1A	SUZUKI_RESPONSE_TO_TSA_AND_DECITABINE_1A		22	0.302401	1.02708	0.440972	0.791782	1	4754	tags=36%, list=23%, signal=47%
KIM_GASTRIC_CANCER_CHEMOSENSITIVITY	KIM_GASTRIC_CANCER_CHEMOSENSITIVITY		102	0.217911	1.02691	0.389394	0.791415	1	6318	tags=33%, list=31%, signal=48%
KEGG_GLYOXYLATE_AND_DICARBOXYLATE_METABOLISM	KEGG_GLYOXYLATE_AND_DICARBOXYLATE_METABOLISM		16	0.336732	1.02599	0.416967	0.793574	1	2160	tags=25%, list=11%, signal=28%
ST_B_CELL_ANTIGEN_RECEPTOR	ST_B_CELL_ANTIGEN_RECEPTOR		40	0.260252	1.02591	0.401667	0.792952	1	3460	tags=23%, list=17%, signal=27%
KEGG_CELL_CYCLE	KEGG_CELL_CYCLE		124	0.214835	1.02566	0.403904	0.792837	1	3039	tags=20%, list=15%, signal=24%
BERTUCCI_MEDULLARY_VS_DUCTAL_BREAST_CANCER_DN	BERTUCCI_MEDULLARY_VS_DUCTAL_BREAST_CANCER_DN		168	0.204941	1.02531	0.391796	0.793077	1	6766	tags=38%, list=33%, signal=55%
BOQUEST_STEM_CELL_CULTURED_VS_FRESH_DN	BOQUEST_STEM_CELL_CULTURED_VS_FRESH_DN		31	0.283041	1.02503	0.426871	0.793102	1	4070	tags=29%, list=20%, signal=36%
RORIE_TARGETS_OF_EWSR1_FLI1_FUSION_DN	RORIE_TARGETS_OF_EWSR1_FLI1_FUSION_DN		30	0.287065	1.02449	0.42517	0.794008	1	4963	tags=33%, list=24%, signal=44%
SPIRA_SMOKERS_LUNG_CANCER_DN	SPIRA_SMOKERS_LUNG_CANCER_DN		22	0.302266	1.02444	0.413153	0.793285	1	4706	tags=32%, list=23%, signal=41%
BENPORATH_ES_CORE_NINE_CORRELATED	BENPORATH_ES_CORE_NINE_CORRELATED		100	0.216983	1.02363	0.404908	0.795164	1	6758	tags=39%, list=33%, signal=58%
LI_INDUCED_T_TO_NATURAL_KILLER_UP	LI_INDUCED_T_TO_NATURAL_KILLER_UP		307	0.188772	1.0235	0.406504	0.794667	1	3946	tags=22%, list=19%, signal=27%
HERNANDEZ_MITOTIC_ARREST_BY_DOCETAXEL_2_UP	HERNANDEZ_MITOTIC_ARREST_BY_DOCETAXEL_2_UP		64	0.237656	1.02283	0.429012	0.795942	1	3185	tags=22%, list=16%, signal=26%
ZHANG_TLX_TARGETS_36HR_UP	ZHANG_TLX_TARGETS_36HR_UP		220	0.195503	1.02281	0.420228	0.795096	1	4924	tags=28%, list=24%, signal=36%
INGA_TP53_TARGETS	INGA_TP53_TARGETS		17	0.337109	1.02272	0.426621	0.794452	1	4818	tags=41%, list=23%, signal=54%
CERIBELLI_GENES_INACTIVE_AND_BOUND_BY_NFY	CERIBELLI_GENES_INACTIVE_AND_BOUND_BY_NFY		39	0.271121	1.02269	0.433276	0.793662	1	8237	tags=62%, list=40%, signal=103%
KEGG_NATURAL_KILLER_CELL_MEDIATED_CYTOTOXICITY	KEGG_NATURAL_KILLER_CELL_MEDIATED_CYTOTOXICITY		131	0.209598	1.02207	0.416149	0.794775	1	6615	tags=38%, list=32%, signal=56%
OHM_METHYLATED_IN_ADULT_CANCERS	OHM_METHYLATED_IN_ADULT_CANCERS		27	0.295627	1.02197	0.43058	0.794191	1	4449	tags=30%, list=22%, signal=38%
GAUSSMANN_MLL_AF4_FUSION_TARGETS_G_UP	GAUSSMANN_MLL_AF4_FUSION_TARGETS_G_UP		231	0.193341	1.02142	0.409655	0.795077	1	3286	tags=21%, list=16%, signal=24%
SIMBULAN_PARP1_TARGETS_UP	SIMBULAN_PARP1_TARGETS_UP		31	0.282638	1.02137	0.446309	0.794316	1	6319	tags=45%, list=31%, signal=65%
REACTOME_INFLUENZA_VIRAL_RNA_TRANSCRIPTION_AND_REPLICATION	REACTOME_INFLUENZA_VIRAL_RNA_TRANSCRIPTION_AND_REPLICATION		102	0.220521	1.02098	0.429688	0.794694	1	7171	tags=39%, list=35%, signal=60%
YAO_TEMPORAL_RESPONSE_TO_PROGESTERONE_CLUSTER_14	YAO_TEMPORAL_RESPONSE_TO_PROGESTERONE_CLUSTER_14		142	0.205529	1.02051	0.406154	0.795361	1	2554	tags=18%, list=12%, signal=21%
AMIT_EGF_RESPONSE_480_MCF10A	AMIT_EGF_RESPONSE_480_MCF10A		43	0.261884	1.01976	0.400673	0.79693	1	7229	tags=51%, list=35%, signal=79%
OKAWA_NEUROBLASTOMA_1P36_31_DELETION	OKAWA_NEUROBLASTOMA_1P36_31_DELETION		22	0.306287	1.01958	0.444073	0.796627	1	4845	tags=32%, list=24%, signal=42%
RICKMAN_HEAD_AND_NECK_CANCER_D	RICKMAN_HEAD_AND_NECK_CANCER_D		33	0.276895	1.01936	0.417219	0.796442	1	2824	tags=27%, list=14%, signal=32%
SUZUKI_AMPLIFIED_IN_ORAL_CANCER	SUZUKI_AMPLIFIED_IN_ORAL_CANCER		16	0.326583	1.01932	0.439791	0.79566	1	4372	tags=44%, list=21%, signal=56%
CHEN_HOXA5_TARGETS_9HR_DN	CHEN_HOXA5_TARGETS_9HR_DN		41	0.267289	1.01928	0.43543	0.794885	1	4938	tags=34%, list=24%, signal=45%
REACTOME_MRNA_CAPPING	REACTOME_MRNA_CAPPING		29	0.284297	1.01897	0.411565	0.79507	1	1667	tags=17%, list=8%, signal=19%
PLASARI_TGFB1_TARGETS_10HR_UP	PLASARI_TGFB1_TARGETS_10HR_UP		198	0.197995	1.01869	0.44209	0.795076	1	5606	tags=34%, list=27%, signal=47%
KEEN_RESPONSE_TO_ROSIGLITAZONE_DN	KEEN_RESPONSE_TO_ROSIGLITAZONE_DN		103	0.219425	1.01781	0.419907	0.796968	1	4665	tags=29%, list=23%, signal=37%
KEGG_ARACHIDONIC_ACID_METABOLISM	KEGG_ARACHIDONIC_ACID_METABOLISM		57	0.245932	1.0177	0.41046	0.796438	1	4547	tags=30%, list=22%, signal=38%
SATO_SILENCED_EPIGENETICALLY_IN_PANCREATIC_CANCER	SATO_SILENCED_EPIGENETICALLY_IN_PANCREATIC_CANCER		48	0.251343	1.01598	0.421311	0.80113	1	4966	tags=35%, list=24%, signal=47%
STAMBOLSKY_BOUND_BY_MUTATED_TP53	STAMBOLSKY_BOUND_BY_MUTATED_TP53		18	0.320096	1.01589	0.443841	0.800512	1	667	tags=17%, list=3%, signal=17%
MATZUK_SPERMATOGONIA	MATZUK_SPERMATOGONIA		24	0.302905	1.01477	0.464481	0.803283	1	6194	tags=42%, list=30%, signal=60%
GRAHAM_NORMAL_QUIESCENT_VS_NORMAL_DIVIDING_UP	GRAHAM_NORMAL_QUIESCENT_VS_NORMAL_DIVIDING_UP		66	0.233598	1.01445	0.429268	0.803468	1	3191	tags=23%, list=16%, signal=27%
KEGG_BASAL_CELL_CARCINOMA	KEGG_BASAL_CELL_CARCINOMA		55	0.246237	1.01432	0.424483	0.802987	1	6295	tags=45%, list=31%, signal=65%
HOSHIDA_LIVER_CANCER_LATE_RECURRENCE_UP	HOSHIDA_LIVER_CANCER_LATE_RECURRENCE_UP		62	0.238963	1.01396	0.432647	0.803233	1	4651	tags=32%, list=23%, signal=42%
PEPPER_CHRONIC_LYMPHOCYTIC_LEUKEMIA_UP	PEPPER_CHRONIC_LYMPHOCYTIC_LEUKEMIA_UP		33	0.275485	1.0139	0.43594	0.802546	1	2928	tags=24%, list=14%, signal=28%
BURTON_ADIPOGENESIS_7	BURTON_ADIPOGENESIS_7		51	0.243699	1.01372	0.44586	0.802235	1	3762	tags=25%, list=18%, signal=31%
TSENG_IRS1_TARGETS_UP	TSENG_IRS1_TARGETS_UP		113	0.21579	1.01334	0.426404	0.8026	1	4271	tags=25%, list=21%, signal=31%
VALK_AML_CLUSTER_15	VALK_AML_CLUSTER_15		30	0.282803	1.01169	0.427336	0.807129	1	4118	tags=33%, list=20%, signal=42%
SASAI_RESISTANCE_TO_NEOPLASTIC_TRANSFROMATION	SASAI_RESISTANCE_TO_NEOPLASTIC_TRANSFROMATION		50	0.249449	1.01133	0.438449	0.807334	1	3775	tags=30%, list=18%, signal=37%
SAKAI_CHRONIC_HEPATITIS_VS_LIVER_CANCER_DN	SAKAI_CHRONIC_HEPATITIS_VS_LIVER_CANCER_DN		36	0.268126	1.0101	0.442596	0.810313	1	5422	tags=39%, list=26%, signal=53%
GARY_CD5_TARGETS_UP	GARY_CD5_TARGETS_UP		469	0.177921	1.00983	0.426735	0.810307	1	6207	tags=32%, list=30%, signal=44%
HUNSBERGER_EXERCISE_REGULATED_GENES	HUNSBERGER_EXERCISE_REGULATED_GENES		31	0.272835	1.0096	0.433962	0.810176	1	4243	tags=32%, list=21%, signal=41%
RIGGI_EWING_SARCOMA_PROGENITOR_UP	RIGGI_EWING_SARCOMA_PROGENITOR_UP		420	0.180003	1.00903	0.436842	0.811114	1	4664	tags=26%, list=23%, signal=33%
REACTOME_PHOSPHORYLATION_OF_THE_APC_C	REACTOME_PHOSPHORYLATION_OF_THE_APC_C		17	0.327983	1.00795	0.450909	0.813723	1	929	tags=18%, list=5%, signal=18%
BEIER_GLIOMA_STEM_CELL_UP	BEIER_GLIOMA_STEM_CELL_UP		37	0.265148	1.00784	0.442105	0.81322	1	3630	tags=24%, list=18%, signal=29%
WANG_BARRETTS_ESOPHAGUS_AND_ESOPHAGUS_CANCER_UP	WANG_BARRETTS_ESOPHAGUS_AND_ESOPHAGUS_CANCER_UP		26	0.291401	1.00783	0.453608	0.812351	1	6537	tags=50%, list=32%, signal=73%
TAVOR_CEBPA_TARGETS_DN	TAVOR_CEBPA_TARGETS_DN		30	0.27727	1.0075	0.447412	0.812536	1	3443	tags=27%, list=17%, signal=32%
BIOCARTA_CCR3_PATHWAY	BIOCARTA_CCR3_PATHWAY		23	0.29938	1.00723	0.450777	0.812506	1	3215	tags=26%, list=16%, signal=31%
CHOW_RASSF1_TARGETS_DN	CHOW_RASSF1_TARGETS_DN		29	0.278507	1.00551	0.477311	0.817101	1	2288	tags=21%, list=11%, signal=23%
YAUCH_HEDGEHOG_SIGNALING_PARACRINE_UP	YAUCH_HEDGEHOG_SIGNALING_PARACRINE_UP		146	0.204887	1.00524	0.438185	0.8171	1	5754	tags=32%, list=28%, signal=44%
ZEMBUTSU_SENSITIVITY_TO_CYCLOPHOSPHAMIDE	ZEMBUTSU_SENSITIVITY_TO_CYCLOPHOSPHAMIDE		18	0.323481	1.0052	0.450751	0.81634	1	3137	tags=33%, list=15%, signal=39%
CHEN_ETV5_TARGETS_SERTOLI	CHEN_ETV5_TARGETS_SERTOLI		20	0.308848	1.0046	0.438944	0.817409	1	4327	tags=25%, list=21%, signal=32%
YAO_TEMPORAL_RESPONSE_TO_PROGESTERONE_CLUSTER_13	YAO_TEMPORAL_RESPONSE_TO_PROGESTERONE_CLUSTER_13		172	0.197019	1.0044	0.450683	0.817178	1	6203	tags=35%, list=30%, signal=50%
WANG_LSD1_TARGETS_DN	WANG_LSD1_TARGETS_DN		39	0.260816	1.00425	0.460396	0.816797	1	6495	tags=46%, list=32%, signal=67%
HU_GENOTOXIC_DAMAGE_24HR	HU_GENOTOXIC_DAMAGE_24HR		35	0.266185	1.00377	0.458265	0.817543	1	5616	tags=40%, list=27%, signal=55%
KEGG_VIBRIO_CHOLERAE_INFECTION	KEGG_VIBRIO_CHOLERAE_INFECTION		54	0.243885	1.00349	0.44031	0.817522	1	4562	tags=33%, list=22%, signal=43%
BHATI_G2M_ARREST_BY_2METHOXYESTRADIOL_DN	BHATI_G2M_ARREST_BY_2METHOXYESTRADIOL_DN		127	0.207512	1.0025	0.442901	0.819869	1	4434	tags=28%, list=22%, signal=36%
SHIPP_DLBCL_VS_FOLLICULAR_LYMPHOMA_DN	SHIPP_DLBCL_VS_FOLLICULAR_LYMPHOMA_DN		44	0.256866	1.00246	0.472727	0.819107	1	6046	tags=43%, list=29%, signal=61%
SU_PANCREAS	SU_PANCREAS		53	0.243863	1.00217	0.44688	0.81914	1	7140	tags=51%, list=35%, signal=78%
REACTOME_RNA_POL_III_CHAIN_ELONGATION	REACTOME_RNA_POL_III_CHAIN_ELONGATION		17	0.33015	1.00167	0.460102	0.819831	1	137	tags=12%, list=1%, signal=12%
LEE_CALORIE_RESTRICTION_MUSCLE_UP	LEE_CALORIE_RESTRICTION_MUSCLE_UP		42	0.258339	1.00109	0.446254	0.820821	1	4631	tags=31%, list=23%, signal=40%
KEGG_HEMATOPOIETIC_CELL_LINEAGE	KEGG_HEMATOPOIETIC_CELL_LINEAGE		84	0.222371	1.00101	0.457547	0.820203	1	5120	tags=26%, list=25%, signal=35%
SHEDDEN_LUNG_CANCER_GOOD_SURVIVAL_A5	SHEDDEN_LUNG_CANCER_GOOD_SURVIVAL_A5		70	0.229938	1.00087	0.447115	0.819744	1	6469	tags=41%, list=32%, signal=60%
REACTOME_LAGGING_STRAND_SYNTHESIS	REACTOME_LAGGING_STRAND_SYNTHESIS		19	0.314792	1.00031	0.452579	0.820626	1	3855	tags=32%, list=19%, signal=39%
KEGG_CALCIUM_SIGNALING_PATHWAY	KEGG_CALCIUM_SIGNALING_PATHWAY		177	0.196818	1.00025	0.457849	0.819931	1	7429	tags=44%, list=36%, signal=68%
PID_SYNDECAN_4_PATHWAY	PID_SYNDECAN_4_PATHWAY		32	0.275834	0.99998	0.44898	0.819942	1	5456	tags=34%, list=27%, signal=47%
BROWNE_HCMV_INFECTION_6HR_UP	BROWNE_HCMV_INFECTION_6HR_UP		68	0.233352	0.999586	0.471318	0.820313	1	5636	tags=38%, list=27%, signal=53%
POMEROY_MEDULLOBLASTOMA_PROGNOSIS_DN	POMEROY_MEDULLOBLASTOMA_PROGNOSIS_DN		43	0.248817	0.999514	0.47774	0.819672	1	5618	tags=40%, list=27%, signal=54%
RASHI_RESPONSE_TO_IONIZING_RADIATION_1	RASHI_RESPONSE_TO_IONIZING_RADIATION_1		44	0.249438	0.999177	0.456522	0.81986	1	6580	tags=34%, list=32%, signal=50%
BIOCARTA_HIF_PATHWAY	BIOCARTA_HIF_PATHWAY		15	0.338964	0.998405	0.45979	0.821493	1	2288	tags=27%, list=11%, signal=30%
BIOCARTA_INTEGRIN_PATHWAY	BIOCARTA_INTEGRIN_PATHWAY		38	0.2646	0.998376	0.442373	0.82069	1	4161	tags=29%, list=20%, signal=36%
VANTVEER_BREAST_CANCER_ESR1_DN	VANTVEER_BREAST_CANCER_ESR1_DN		239	0.190822	0.99818	0.448468	0.82045	1	4266	tags=24%, list=21%, signal=30%
PARK_HSC_MARKERS	PARK_HSC_MARKERS		44	0.250683	0.997716	0.468189	0.821068	1	3656	tags=27%, list=18%, signal=33%
PANGAS_TUMOR_SUPPRESSION_BY_SMAD1_AND_SMAD5_DN	PANGAS_TUMOR_SUPPRESSION_BY_SMAD1_AND_SMAD5_DN		157	0.200164	0.997616	0.452632	0.820516	1	3401	tags=18%, list=17%, signal=22%
RIGGINS_TAMOXIFEN_RESISTANCE_UP	RIGGINS_TAMOXIFEN_RESISTANCE_UP		66	0.232571	0.997218	0.459375	0.820916	1	4761	tags=32%, list=23%, signal=41%
ZHONG_SECRETOME_OF_LUNG_CANCER_AND_FIBROBLAST	ZHONG_SECRETOME_OF_LUNG_CANCER_AND_FIBROBLAST		132	0.203893	0.99582	0.481818	0.824629	1	5266	tags=31%, list=26%, signal=42%
ZHANG_TLX_TARGETS_UP	ZHANG_TLX_TARGETS_UP		89	0.222046	0.995772	0.476575	0.823904	1	6423	tags=38%, list=31%, signal=55%
MURAKAMI_UV_RESPONSE_24HR	MURAKAMI_UV_RESPONSE_24HR		20	0.312181	0.994384	0.480565	0.827687	1	2499	tags=25%, list=12%, signal=28%
ZHAN_VARIABLE_EARLY_DIFFERENTIATION_GENES_UP	ZHAN_VARIABLE_EARLY_DIFFERENTIATION_GENES_UP		15	0.339367	0.993961	0.478723	0.828176	1	5965	tags=53%, list=29%, signal=75%
KAYO_AGING_MUSCLE_UP	KAYO_AGING_MUSCLE_UP		242	0.18786	0.993931	0.469828	0.827392	1	6589	tags=37%, list=32%, signal=54%
REACTOME_CDT1_ASSOCIATION_WITH_THE_CDC6_ORC_ORIGIN_COMPLEX	REACTOME_CDT1_ASSOCIATION_WITH_THE_CDC6_ORC_ORIGIN_COMPLEX		54	0.240495	0.992758	0.468293	0.83027	1	4030	tags=22%, list=20%, signal=28%
WAKASUGI_HAVE_ZNF143_BINDING_SITES	WAKASUGI_HAVE_ZNF143_BINDING_SITES		58	0.234597	0.992647	0.464812	0.829755	1	4546	tags=24%, list=22%, signal=31%
KEGG_INTESTINAL_IMMUNE_NETWORK_FOR_IGA_PRODUCTION	KEGG_INTESTINAL_IMMUNE_NETWORK_FOR_IGA_PRODUCTION		46	0.250721	0.992169	0.480737	0.830379	1	7637	tags=48%, list=37%, signal=76%
PASINI_SUZ12_TARGETS_UP	PASINI_SUZ12_TARGETS_UP		111	0.207882	0.99184	0.479365	0.8306	1	4485	tags=27%, list=22%, signal=34%
REACTOME_MUSCLE_CONTRACTION	REACTOME_MUSCLE_CONTRACTION		46	0.245116	0.991489	0.452119	0.830842	1	4514	tags=30%, list=22%, signal=39%
PID_CD8TCRDOWNSTREAMPATHWAY	PID_CD8TCRDOWNSTREAMPATHWAY		65	0.23427	0.991319	0.463415	0.830546	1	6172	tags=38%, list=30%, signal=55%
HARRIS_BRAIN_CANCER_PROGENITORS	HARRIS_BRAIN_CANCER_PROGENITORS		44	0.246166	0.991283	0.467769	0.829783	1	3148	tags=23%, list=15%, signal=27%
REACTOME_RNA_POL_II_PRE_TRANSCRIPTION_EVENTS	REACTOME_RNA_POL_II_PRE_TRANSCRIPTION_EVENTS		59	0.232402	0.990922	0.459966	0.830072	1	1895	tags=14%, list=9%, signal=15%
ZHANG_TARGETS_OF_EWSR1_FLI1_FUSION	ZHANG_TARGETS_OF_EWSR1_FLI1_FUSION		88	0.218381	0.990212	0.454402	0.831548	1	3834	tags=22%, list=19%, signal=26%
REACTOME_METABOLISM_OF_CARBOHYDRATES	REACTOME_METABOLISM_OF_CARBOHYDRATES		234	0.187397	0.989695	0.480576	0.832326	1	5822	tags=32%, list=28%, signal=44%
TENEDINI_MEGAKARYOCYTE_MARKERS	TENEDINI_MEGAKARYOCYTE_MARKERS		66	0.230955	0.989547	0.478328	0.831924	1	6705	tags=38%, list=33%, signal=56%
MUELLER_PLURINET	MUELLER_PLURINET		299	0.182834	0.987913	0.492286	0.836341	1	4102	tags=23%, list=20%, signal=28%
REACTOME_NA_CL_DEPENDENT_NEUROTRANSMITTER_TRANSPORTERS	REACTOME_NA_CL_DEPENDENT_NEUROTRANSMITTER_TRANSPORTERS		17	0.319642	0.987883	0.471664	0.835557	1	5255	tags=41%, list=26%, signal=55%
REACTOME_CHONDROITIN_SULFATE_DERMATAN_SULFATE_METABOLISM	REACTOME_CHONDROITIN_SULFATE_DERMATAN_SULFATE_METABOLISM		47	0.247925	0.987819	0.461409	0.834899	1	3610	tags=23%, list=18%, signal=28%
ZHENG_GLIOBLASTOMA_PLASTICITY_DN	ZHENG_GLIOBLASTOMA_PLASTICITY_DN		58	0.236313	0.987669	0.461783	0.834523	1	2884	tags=19%, list=14%, signal=22%
VERHAAK_GLIOBLASTOMA_NEURAL	VERHAAK_GLIOBLASTOMA_NEURAL		210	0.189073	0.987553	0.485675	0.834021	1	5517	tags=28%, list=27%, signal=37%
GROSS_HYPOXIA_VIA_ELK3_UP	GROSS_HYPOXIA_VIA_ELK3_UP		209	0.19021	0.987257	0.477143	0.834131	1	4995	tags=29%, list=24%, signal=38%
SUNG_METASTASIS_STROMA_UP	SUNG_METASTASIS_STROMA_UP		110	0.207625	0.986618	0.472012	0.835334	1	5618	tags=33%, list=27%, signal=45%
LIN_MELANOMA_COPY_NUMBER_UP	LIN_MELANOMA_COPY_NUMBER_UP		71	0.228239	0.985461	0.493528	0.83825	1	4855	tags=30%, list=24%, signal=39%
DARWICHE_PAPILLOMA_RISK_LOW_UP	DARWICHE_PAPILLOMA_RISK_LOW_UP		162	0.195897	0.984789	0.482659	0.839527	1	3573	tags=21%, list=17%, signal=25%
REACTOME_P130CAS_LINKAGE_TO_MAPK_SIGNALING_FOR_INTEGRINS	REACTOME_P130CAS_LINKAGE_TO_MAPK_SIGNALING_FOR_INTEGRINS		15	0.325472	0.983799	0.466102	0.841821	1	3270	tags=40%, list=16%, signal=48%
WILLIAMS_ESR1_TARGETS_UP	WILLIAMS_ESR1_TARGETS_UP		25	0.287036	0.983695	0.485149	0.841285	1	7208	tags=52%, list=35%, signal=80%
HUTTMANN_B_CLL_POOR_SURVIVAL_UP	HUTTMANN_B_CLL_POOR_SURVIVAL_UP		271	0.183396	0.983497	0.5	0.84103	1	6112	tags=33%, list=30%, signal=46%
HELLER_HDAC_TARGETS_UP	HELLER_HDAC_TARGETS_UP		311	0.181284	0.982288	0.52	0.843907	1	6345	tags=35%, list=31%, signal=50%
KEGG_PURINE_METABOLISM	KEGG_PURINE_METABOLISM		159	0.197248	0.981559	0.503597	0.845323	1	5013	tags=26%, list=24%, signal=34%
KEGG_REGULATION_OF_ACTIN_CYTOSKELETON	KEGG_REGULATION_OF_ACTIN_CYTOSKELETON		212	0.188344	0.981467	0.494845	0.844752	1	5141	tags=29%, list=25%, signal=38%
ZHANG_TLX_TARGETS_60HR_DN	ZHANG_TLX_TARGETS_60HR_DN		277	0.180436	0.980501	0.510753	0.847004	1	5683	tags=30%, list=28%, signal=40%
LEE_AGING_CEREBELLUM_DN	LEE_AGING_CEREBELLUM_DN		85	0.217848	0.980398	0.487961	0.846464	1	3962	tags=21%, list=19%, signal=26%
MURAKAMI_UV_RESPONSE_1HR_UP	MURAKAMI_UV_RESPONSE_1HR_UP		17	0.314702	0.980247	0.486239	0.846081	1	2337	tags=18%, list=11%, signal=20%
YAGI_AML_WITH_T_8_21_TRANSLOCATION	YAGI_AML_WITH_T_8_21_TRANSLOCATION		366	0.177197	0.97969	0.518724	0.846989	1	5439	tags=27%, list=26%, signal=37%
REACTOME_A_TETRASACCHARIDE_LINKER_SEQUENCE_IS_REQUIRED_FOR_GAG_SYNTHESIS	REACTOME_A_TETRASACCHARIDE_LINKER_SEQUENCE_IS_REQUIRED_FOR_GAG_SYNTHESIS		25	0.285138	0.979429	0.487273	0.846959	1	6594	tags=48%, list=32%, signal=71%
CERVERA_SDHB_TARGETS_1_DN	CERVERA_SDHB_TARGETS_1_DN		37	0.258036	0.978881	0.467532	0.84785	1	5479	tags=38%, list=27%, signal=52%
KEGG_VIRAL_MYOCARDITIS	KEGG_VIRAL_MYOCARDITIS		68	0.224493	0.977467	0.487521	0.851416	1	8775	tags=60%, list=43%, signal=105%
VERRECCHIA_RESPONSE_TO_TGFB1_C1	VERRECCHIA_RESPONSE_TO_TGFB1_C1		19	0.311546	0.977186	0.480374	0.851452	1	3222	tags=26%, list=16%, signal=31%
DARWICHE_PAPILLOMA_RISK_HIGH_DN	DARWICHE_PAPILLOMA_RISK_HIGH_DN		176	0.190986	0.976963	0.514837	0.851283	1	5744	tags=34%, list=28%, signal=46%
REACTOME_MRNA_SPLICING_MINOR_PATHWAY	REACTOME_MRNA_SPLICING_MINOR_PATHWAY		42	0.251149	0.97695	0.483592	0.850462	1	3940	tags=26%, list=19%, signal=32%
KEGG_CYTOKINE_CYTOKINE_RECEPTOR_INTERACTION	KEGG_CYTOKINE_CYTOKINE_RECEPTOR_INTERACTION		265	0.182283	0.976478	0.51325	0.851165	1	4993	tags=29%, list=24%, signal=37%
MATZUK_IMPLANTATION_AND_UTERINE	MATZUK_IMPLANTATION_AND_UTERINE		22	0.295724	0.975997	0.505245	0.851803	1	6129	tags=45%, list=30%, signal=65%
REACTOME_TRAF6_MEDIATED_IRF7_ACTIVATION	REACTOME_TRAF6_MEDIATED_IRF7_ACTIVATION		30	0.275527	0.975494	0.493399	0.852536	1	1589	tags=17%, list=8%, signal=18%
ROY_WOUND_BLOOD_VESSEL_UP	ROY_WOUND_BLOOD_VESSEL_UP		49	0.243213	0.975249	0.518883	0.852435	1	6836	tags=47%, list=33%, signal=70%
VANTVEER_BREAST_CANCER_POOR_PROGNOSIS	VANTVEER_BREAST_CANCER_POOR_PROGNOSIS		54	0.237388	0.974188	0.509524	0.854875	1	6679	tags=37%, list=33%, signal=55%
MOHANKUMAR_TLX1_TARGETS_DN	MOHANKUMAR_TLX1_TARGETS_DN		186	0.189416	0.974164	0.509063	0.854087	1	2731	tags=16%, list=13%, signal=18%
MCCLUNG_COCAINE_REWARD_5D	MCCLUNG_COCAINE_REWARD_5D		79	0.220759	0.973544	0.493399	0.855228	1	6037	tags=34%, list=29%, signal=48%
NIKOLSKY_OVERCONNECTED_IN_BREAST_CANCER	NIKOLSKY_OVERCONNECTED_IN_BREAST_CANCER		22	0.289312	0.972736	0.496587	0.856967	1	7769	tags=50%, list=38%, signal=80%
YOSHIOKA_LIVER_CANCER_EARLY_RECURRENCE_DN	YOSHIOKA_LIVER_CANCER_EARLY_RECURRENCE_DN		63	0.229326	0.972685	0.511551	0.856262	1	4540	tags=27%, list=22%, signal=35%
KASLER_HDAC7_TARGETS_2_DN	KASLER_HDAC7_TARGETS_2_DN		32	0.26525	0.972613	0.482332	0.855603	1	4375	tags=31%, list=21%, signal=40%
CUI_GLUCOSE_DEPRIVATION	CUI_GLUCOSE_DEPRIVATION		59	0.2329	0.972269	0.521382	0.855818	1	7168	tags=42%, list=35%, signal=65%
KEGG_DNA_REPLICATION	KEGG_DNA_REPLICATION		36	0.258842	0.971562	0.498403	0.857156	1	3956	tags=25%, list=19%, signal=31%
RIZ_ERYTHROID_DIFFERENTIATION_12HR	RIZ_ERYTHROID_DIFFERENTIATION_12HR		43	0.251235	0.971172	0.513644	0.857594	1	3493	tags=26%, list=17%, signal=31%
RICKMAN_TUMOR_DIFFERENTIATED_MODERATELY_VS_POORLY_DN	RICKMAN_TUMOR_DIFFERENTIATED_MODERATELY_VS_POORLY_DN		15	0.326318	0.970957	0.501838	0.857415	1	3226	tags=27%, list=16%, signal=32%
REACTOME_FACTORS_INVOLVED_IN_MEGAKARYOCYTE_DEVELOPMENT_AND_PLATELET_PRODUCTION	REACTOME_FACTORS_INVOLVED_IN_MEGAKARYOCYTE_DEVELOPMENT_AND_PLATELET_PRODUCTION		127	0.202388	0.970772	0.498547	0.857103	1	5631	tags=31%, list=27%, signal=43%
HOFFMANN_SMALL_PRE_BII_TO_IMMATURE_B_LYMPHOCYTE_DN	HOFFMANN_SMALL_PRE_BII_TO_IMMATURE_B_LYMPHOCYTE_DN		50	0.239379	0.970187	0.480456	0.858059	1	5342	tags=38%, list=26%, signal=51%
MULLIGAN_NTF3_SIGNALING_VIA_INSR_AND_IGF1R_UP	MULLIGAN_NTF3_SIGNALING_VIA_INSR_AND_IGF1R_UP		23	0.291104	0.969914	0.506066	0.858057	1	2058	tags=26%, list=10%, signal=29%
KEGG_RNA_POLYMERASE	KEGG_RNA_POLYMERASE		29	0.272025	0.969681	0.497297	0.857947	1	1600	tags=17%, list=8%, signal=19%
BIOCARTA_G1_PATHWAY	BIOCARTA_G1_PATHWAY		28	0.273999	0.969281	0.517544	0.858354	1	6719	tags=46%, list=33%, signal=69%
ICHIBA_GRAFT_VERSUS_HOST_DISEASE_D7_UP	ICHIBA_GRAFT_VERSUS_HOST_DISEASE_D7_UP		106	0.20635	0.968634	0.509834	0.859595	1	5661	tags=34%, list=28%, signal=47%
SANCHEZ_MDM2_TARGETS	SANCHEZ_MDM2_TARGETS		15	0.323047	0.968224	0.5	0.860027	1	2750	tags=20%, list=13%, signal=23%
REACTOME_SYNTHESIS_OF_PC	REACTOME_SYNTHESIS_OF_PC		18	0.311568	0.967456	0.5	0.861563	1	2966	tags=22%, list=14%, signal=26%
NIKOLSKY_BREAST_CANCER_20Q11_AMPLICON	NIKOLSKY_BREAST_CANCER_20Q11_AMPLICON		31	0.270612	0.967004	0.494253	0.862135	1	4245	tags=32%, list=21%, signal=41%
HERNANDEZ_MITOTIC_ARREST_BY_DOCETAXEL_2_DN	HERNANDEZ_MITOTIC_ARREST_BY_DOCETAXEL_2_DN		19	0.30018	0.966752	0.474359	0.862057	1	2936	tags=26%, list=14%, signal=31%
FERRANDO_T_ALL_WITH_MLL_ENL_FUSION_DN	FERRANDO_T_ALL_WITH_MLL_ENL_FUSION_DN		87	0.214346	0.966486	0.542071	0.862027	1	4522	tags=26%, list=22%, signal=34%
REACTOME_PERK_REGULATED_GENE_EXPRESSION	REACTOME_PERK_REGULATED_GENE_EXPRESSION		27	0.275165	0.966034	0.505843	0.862576	1	3882	tags=26%, list=19%, signal=32%
SCHAEFFER_PROSTATE_DEVELOPMENT_48HR_DN	SCHAEFFER_PROSTATE_DEVELOPMENT_48HR_DN		427	0.172169	0.966021	0.532216	0.861757	1	5609	tags=30%, list=27%, signal=40%
DEBOSSCHER_NFKB_TARGETS_REPRESSED_BY_GLUCOCORTICOIDS	DEBOSSCHER_NFKB_TARGETS_REPRESSED_BY_GLUCOCORTICOIDS		24	0.280197	0.9658	0.511667	0.861641	1	3023	tags=25%, list=15%, signal=29%
HINATA_NFKB_TARGETS_FIBROBLAST_UP	HINATA_NFKB_TARGETS_FIBROBLAST_UP		84	0.215045	0.965773	0.513557	0.860859	1	3475	tags=23%, list=17%, signal=27%
MIYAGAWA_TARGETS_OF_EWSR1_ETS_FUSIONS_UP	MIYAGAWA_TARGETS_OF_EWSR1_ETS_FUSIONS_UP		254	0.18162	0.965472	0.542069	0.860916	1	4006	tags=23%, list=20%, signal=28%
SCHAEFFER_SOX9_TARGETS_IN_PROSTATE_DEVELOPMENT_DN	SCHAEFFER_SOX9_TARGETS_IN_PROSTATE_DEVELOPMENT_DN		45	0.244474	0.964918	0.506622	0.861759	1	3723	tags=24%, list=18%, signal=30%
BASSO_B_LYMPHOCYTE_NETWORK	BASSO_B_LYMPHOCYTE_NETWORK		143	0.196314	0.964322	0.523878	0.862741	1	3558	tags=21%, list=17%, signal=25%
TONKS_TARGETS_OF_RUNX1_RUNX1T1_FUSION_SUSTAINED_IN_MONOCYTE_UP	TONKS_TARGETS_OF_RUNX1_RUNX1T1_FUSION_SUSTAINED_IN_MONOCYTE_UP		21	0.293434	0.963086	0.522414	0.865685	1	4728	tags=38%, list=23%, signal=49%
BOYLAN_MULTIPLE_MYELOMA_PCA1_UP	BOYLAN_MULTIPLE_MYELOMA_PCA1_UP		100	0.207783	0.96252	0.508527	0.866603	1	3101	tags=23%, list=15%, signal=27%
ACEVEDO_LIVER_CANCER_WITH_H3K27ME3_DN	ACEVEDO_LIVER_CANCER_WITH_H3K27ME3_DN		214	0.184081	0.961453	0.567449	0.869132	1	7519	tags=44%, list=37%, signal=69%
GRADE_COLON_VS_RECTAL_CANCER_DN	GRADE_COLON_VS_RECTAL_CANCER_DN		56	0.234297	0.96136	0.519164	0.868574	1	1395	tags=14%, list=7%, signal=15%
KEGG_CARDIAC_MUSCLE_CONTRACTION	KEGG_CARDIAC_MUSCLE_CONTRACTION		73	0.218144	0.96042	0.548742	0.870715	1	6596	tags=44%, list=32%, signal=64%
REACTOME_REGULATION_OF_MRNA_STABILITY_BY_PROTEINS_THAT_BIND_AU_RICH_ELEMENTS	REACTOME_REGULATION_OF_MRNA_STABILITY_BY_PROTEINS_THAT_BIND_AU_RICH_ELEMENTS		81	0.216365	0.960217	0.538961	0.870506	1	4165	tags=23%, list=20%, signal=29%
KEGG_FRUCTOSE_AND_MANNOSE_METABOLISM	KEGG_FRUCTOSE_AND_MANNOSE_METABOLISM		34	0.262097	0.958874	0.503344	0.873746	1	1875	tags=18%, list=9%, signal=19%
BLUM_RESPONSE_TO_SALIRASIB_UP	BLUM_RESPONSE_TO_SALIRASIB_UP		245	0.180092	0.957795	0.564655	0.876224	1	4832	tags=24%, list=24%, signal=32%
BRACHAT_RESPONSE_TO_CAMPTOTHECIN_UP	BRACHAT_RESPONSE_TO_CAMPTOTHECIN_UP		28	0.272857	0.956657	0.526667	0.878964	1	4729	tags=36%, list=23%, signal=46%
MURAKAMI_UV_RESPONSE_6HR_DN	MURAKAMI_UV_RESPONSE_6HR_DN		21	0.296814	0.95657	0.510135	0.878373	1	2499	tags=24%, list=12%, signal=27%
PID_HNF3APATHWAY	PID_HNF3APATHWAY		44	0.239866	0.956458	0.556131	0.877852	1	2022	tags=18%, list=10%, signal=20%
BOYAULT_LIVER_CANCER_SUBCLASS_G23_UP	BOYAULT_LIVER_CANCER_SUBCLASS_G23_UP		52	0.227947	0.955939	0.519135	0.878588	1	1722	tags=15%, list=8%, signal=17%
MADAN_DPPA4_TARGETS	MADAN_DPPA4_TARGETS		45	0.239087	0.955363	0.518581	0.87952	1	6296	tags=40%, list=31%, signal=58%
LEE_NAIVE_T_LYMPHOCYTE	LEE_NAIVE_T_LYMPHOCYTE		19	0.299635	0.955342	0.52437	0.87872	1	2398	tags=26%, list=12%, signal=30%
BIOCARTA_STATHMIN_PATHWAY	BIOCARTA_STATHMIN_PATHWAY		19	0.303943	0.95509	0.532833	0.87865	1	6206	tags=53%, list=30%, signal=75%
REACTOME_OTHER_SEMAPHORIN_INTERACTIONS	REACTOME_OTHER_SEMAPHORIN_INTERACTIONS		15	0.323192	0.955072	0.50692	0.877862	1	4177	tags=33%, list=20%, signal=42%
REACTOME_G1_S_TRANSITION	REACTOME_G1_S_TRANSITION		106	0.20313	0.954984	0.523592	0.877272	1	4211	tags=23%, list=21%, signal=28%
ROME_INSULIN_TARGETS_IN_MUSCLE_DN	ROME_INSULIN_TARGETS_IN_MUSCLE_DN		191	0.186536	0.952451	0.568741	0.884334	1	4295	tags=23%, list=21%, signal=28%
CHANDRAN_METASTASIS_UP	CHANDRAN_METASTASIS_UP		214	0.182898	0.95164	0.574746	0.886052	1	6470	tags=31%, list=32%, signal=45%
REACTOME_LIPOPROTEIN_METABOLISM	REACTOME_LIPOPROTEIN_METABOLISM		28	0.26896	0.951265	0.536424	0.886363	1	6855	tags=43%, list=33%, signal=64%
NIELSEN_LIPOSARCOMA_DN	NIELSEN_LIPOSARCOMA_DN		19	0.29624	0.951195	0.52807	0.885731	1	3554	tags=32%, list=17%, signal=38%
PLASARI_TGFB1_SIGNALING_VIA_NFIC_1HR_UP	PLASARI_TGFB1_SIGNALING_VIA_NFIC_1HR_UP		33	0.261424	0.950627	0.548987	0.886644	1	7768	tags=52%, list=38%, signal=83%
HELLEBREKERS_SILENCED_DURING_TUMOR_ANGIOGENESIS	HELLEBREKERS_SILENCED_DURING_TUMOR_ANGIOGENESIS		80	0.210497	0.950082	0.547546	0.887426	1	2471	tags=19%, list=12%, signal=21%
REACTOME_FORMATION_OF_TRANSCRIPTION_COUPLED_NER_TC_NER_REPAIR_COMPLEX	REACTOME_FORMATION_OF_TRANSCRIPTION_COUPLED_NER_TC_NER_REPAIR_COMPLEX		29	0.266712	0.949194	0.522887	0.889278	1	2328	tags=17%, list=11%, signal=19%
TRAYNOR_RETT_SYNDROM_UP	TRAYNOR_RETT_SYNDROM_UP		43	0.239244	0.949142	0.54323	0.888582	1	6614	tags=44%, list=32%, signal=65%
CHIARADONNA_NEOPLASTIC_TRANSFORMATION_KRAS_UP	CHIARADONNA_NEOPLASTIC_TRANSFORMATION_KRAS_UP		125	0.197332	0.948893	0.564254	0.888457	1	4353	tags=23%, list=21%, signal=29%
SMID_BREAST_CANCER_LUMINAL_A_UP	SMID_BREAST_CANCER_LUMINAL_A_UP		84	0.211302	0.948428	0.562091	0.889031	1	6802	tags=44%, list=33%, signal=66%
ASTON_MAJOR_DEPRESSIVE_DISORDER_UP	ASTON_MAJOR_DEPRESSIVE_DISORDER_UP		48	0.235746	0.94791	0.541301	0.889762	1	3964	tags=27%, list=19%, signal=33%
GROSS_HYPOXIA_VIA_ELK3_ONLY_UP	GROSS_HYPOXIA_VIA_ELK3_ONLY_UP		33	0.256553	0.94652	0.534031	0.893192	1	1525	tags=12%, list=7%, signal=13%
TARTE_PLASMA_CELL_VS_PLASMABLAST_UP	TARTE_PLASMA_CELL_VS_PLASMABLAST_UP		389	0.170118	0.946056	0.637701	0.893719	1	6861	tags=35%, list=33%, signal=52%
PURBEY_TARGETS_OF_CTBP1_NOT_SATB1_UP	PURBEY_TARGETS_OF_CTBP1_NOT_SATB1_UP		340	0.171054	0.945586	0.61631	0.894311	1	5133	tags=26%, list=25%, signal=35%
MARKEY_RB1_CHRONIC_LOF_UP	MARKEY_RB1_CHRONIC_LOF_UP		115	0.1967	0.945255	0.559809	0.894452	1	6590	tags=36%, list=32%, signal=52%
KEGG_N_GLYCAN_BIOSYNTHESIS	KEGG_N_GLYCAN_BIOSYNTHESIS		46	0.2418	0.945024	0.544144	0.894277	1	3445	tags=24%, list=17%, signal=29%
YAUCH_HEDGEHOG_SIGNALING_PARACRINE_DN	YAUCH_HEDGEHOG_SIGNALING_PARACRINE_DN		261	0.178429	0.944802	0.598303	0.89405	1	5825	tags=31%, list=28%, signal=43%
REACTOME_NONSENSE_MEDIATED_DECAY_ENHANCED_BY_THE_EXON_JUNCTION_COMPLEX	REACTOME_NONSENSE_MEDIATED_DECAY_ENHANCED_BY_THE_EXON_JUNCTION_COMPLEX		107	0.20117	0.944387	0.564065	0.894452	1	7171	tags=37%, list=35%, signal=57%
MARTORIATI_MDM4_TARGETS_FETAL_LIVER_UP	MARTORIATI_MDM4_TARGETS_FETAL_LIVER_UP		227	0.179363	0.944223	0.574859	0.894107	1	4945	tags=28%, list=24%, signal=37%
REACTOME_CLASS_B_2_SECRETIN_FAMILY_RECEPTORS	REACTOME_CLASS_B_2_SECRETIN_FAMILY_RECEPTORS		87	0.205954	0.943071	0.550376	0.896776	1	5793	tags=38%, list=28%, signal=53%
MARCHINI_TRABECTEDIN_RESISTANCE_DN	MARCHINI_TRABECTEDIN_RESISTANCE_DN		49	0.233048	0.941675	0.563981	0.900161	1	5395	tags=37%, list=26%, signal=50%
SHETH_LIVER_CANCER_VS_TXNIP_LOSS_PAM5	SHETH_LIVER_CANCER_VS_TXNIP_LOSS_PAM5		94	0.206328	0.940746	0.566188	0.902121	1	4924	tags=29%, list=24%, signal=38%
STOSSI_RESPONSE_TO_ESTRADIOL	STOSSI_RESPONSE_TO_ESTRADIOL		50	0.228357	0.940524	0.577966	0.901937	1	7190	tags=48%, list=35%, signal=74%
REACTOME_MYOGENESIS	REACTOME_MYOGENESIS		28	0.271069	0.93945	0.5533	0.904289	1	1787	tags=18%, list=9%, signal=20%
ABRAHAM_ALPC_VS_MULTIPLE_MYELOMA_DN	ABRAHAM_ALPC_VS_MULTIPLE_MYELOMA_DN		19	0.29335	0.938735	0.540107	0.905614	1	4621	tags=37%, list=23%, signal=47%
BIOCARTA_SHH_PATHWAY	BIOCARTA_SHH_PATHWAY		16	0.310809	0.938385	0.52847	0.905811	1	4917	tags=38%, list=24%, signal=49%
MCCLUNG_CREB1_TARGETS_UP	MCCLUNG_CREB1_TARGETS_UP		100	0.202849	0.938248	0.572337	0.905353	1	6805	tags=37%, list=33%, signal=55%
ZHAN_MULTIPLE_MYELOMA_UP	ZHAN_MULTIPLE_MYELOMA_UP		64	0.219416	0.937752	0.563725	0.906026	1	2950	tags=19%, list=14%, signal=22%
WIERENGA_STAT5A_TARGETS_UP	WIERENGA_STAT5A_TARGETS_UP		216	0.179249	0.937657	0.619739	0.905471	1	5661	tags=28%, list=28%, signal=39%
ENK_UV_RESPONSE_EPIDERMIS_UP	ENK_UV_RESPONSE_EPIDERMIS_UP		291	0.173503	0.937278	0.643525	0.905817	1	3032	tags=17%, list=15%, signal=19%
DEURIG_T_CELL_PROLYMPHOCYTIC_LEUKEMIA_UP	DEURIG_T_CELL_PROLYMPHOCYTIC_LEUKEMIA_UP		362	0.167648	0.934709	0.649664	0.912791	1	3475	tags=18%, list=17%, signal=21%
WESTON_VEGFA_TARGETS_6HR	WESTON_VEGFA_TARGETS_6HR		59	0.224867	0.934671	0.593851	0.91203	1	3208	tags=25%, list=16%, signal=30%
REACTOME_ACETYLCHOLINE_BINDING_AND_DOWNSTREAM_EVENTS	REACTOME_ACETYLCHOLINE_BINDING_AND_DOWNSTREAM_EVENTS		15	0.318314	0.93458	0.534805	0.911442	1	4696	tags=33%, list=23%, signal=43%
HELLER_HDAC_TARGETS_SILENCED_BY_METHYLATION_DN	HELLER_HDAC_TARGETS_SILENCED_BY_METHYLATION_DN		279	0.174723	0.933546	0.633053	0.913808	1	5448	tags=27%, list=27%, signal=36%
HUMMEL_BURKITTS_LYMPHOMA_DN	HUMMEL_BURKITTS_LYMPHOMA_DN		15	0.314679	0.932296	0.560892	0.916851	1	3222	tags=33%, list=16%, signal=40%
ASTIER_INTEGRIN_SIGNALING	ASTIER_INTEGRIN_SIGNALING		59	0.219393	0.932292	0.564593	0.916001	1	3732	tags=22%, list=18%, signal=27%
KEGG_ARGININE_AND_PROLINE_METABOLISM	KEGG_ARGININE_AND_PROLINE_METABOLISM		54	0.227484	0.931905	0.568595	0.91626	1	1825	tags=17%, list=9%, signal=18%
MCDOWELL_ACUTE_LUNG_INJURY_DN	MCDOWELL_ACUTE_LUNG_INJURY_DN		48	0.231691	0.931805	0.557047	0.915726	1	5594	tags=31%, list=27%, signal=43%
TURASHVILI_BREAST_DUCTAL_CARCINOMA_VS_DUCTAL_NORMAL_UP	TURASHVILI_BREAST_DUCTAL_CARCINOMA_VS_DUCTAL_NORMAL_UP		44	0.236333	0.931219	0.55814	0.916648	1	5012	tags=30%, list=24%, signal=39%
DOANE_RESPONSE_TO_ANDROGEN_DN	DOANE_RESPONSE_TO_ANDROGEN_DN		241	0.175177	0.931084	0.634483	0.916198	1	6271	tags=30%, list=31%, signal=43%
PID_AMB2_NEUTROPHILS_PATHWAY	PID_AMB2_NEUTROPHILS_PATHWAY		41	0.239154	0.931015	0.56564	0.915561	1	5627	tags=37%, list=27%, signal=50%
HAN_JNK_SINGALING_UP	HAN_JNK_SINGALING_UP		34	0.252684	0.930018	0.561433	0.917721	1	7380	tags=47%, list=36%, signal=73%
REACTOME_G1_S_SPECIFIC_TRANSCRIPTION	REACTOME_G1_S_SPECIFIC_TRANSCRIPTION		17	0.297852	0.928877	0.545455	0.920343	1	6243	tags=53%, list=30%, signal=76%
MILI_PSEUDOPODIA_CHEMOTAXIS_DN	MILI_PSEUDOPODIA_CHEMOTAXIS_DN		456	0.165341	0.928123	0.69448	0.92181	1	3376	tags=18%, list=16%, signal=21%
WENG_POR_DOSAGE	WENG_POR_DOSAGE		21	0.278438	0.927772	0.546931	0.922013	1	213	tags=10%, list=1%, signal=10%
PID_BETACATENIN_NUC_PATHWAY	PID_BETACATENIN_NUC_PATHWAY		79	0.207914	0.926848	0.598437	0.923976	1	3518	tags=20%, list=17%, signal=24%
DAIRKEE_CANCER_PRONE_RESPONSE_E2	DAIRKEE_CANCER_PRONE_RESPONSE_E2		28	0.26045	0.926616	0.573557	0.923817	1	3416	tags=25%, list=17%, signal=30%
CHANG_POU5F1_TARGETS_UP	CHANG_POU5F1_TARGETS_UP		15	0.308111	0.925854	0.57022	0.92533	1	7888	tags=67%, list=38%, signal=108%
BIOCARTA_RHO_PATHWAY	BIOCARTA_RHO_PATHWAY		32	0.256722	0.925791	0.55312	0.924658	1	6195	tags=38%, list=30%, signal=54%
SONG_TARGETS_OF_IE86_CMV_PROTEIN	SONG_TARGETS_OF_IE86_CMV_PROTEIN		60	0.21673	0.925604	0.581667	0.924383	1	3966	tags=25%, list=19%, signal=31%
MARCINIAK_ER_STRESS_RESPONSE_VIA_CHOP	MARCINIAK_ER_STRESS_RESPONSE_VIA_CHOP		25	0.265681	0.92529	0.569204	0.924468	1	182	tags=8%, list=1%, signal=8%
HOQUE_METHYLATED_IN_CANCER	HOQUE_METHYLATED_IN_CANCER		56	0.219064	0.925154	0.595197	0.924045	1	3704	tags=27%, list=18%, signal=33%
NAKAYAMA_FGF2_TARGETS	NAKAYAMA_FGF2_TARGETS		29	0.259556	0.924919	0.556351	0.923924	1	6987	tags=52%, list=34%, signal=78%
WORSCHECH_TUMOR_REJECTION_UP	WORSCHECH_TUMOR_REJECTION_UP		55	0.223381	0.92446	0.600969	0.924449	1	6371	tags=36%, list=31%, signal=53%
KORKOLA_YOLK_SAC_TUMOR_UP	KORKOLA_YOLK_SAC_TUMOR_UP		20	0.28272	0.923981	0.556553	0.924979	1	2082	tags=20%, list=10%, signal=22%
TSENG_ADIPOGENIC_POTENTIAL_UP	TSENG_ADIPOGENIC_POTENTIAL_UP		30	0.258212	0.923949	0.567663	0.924226	1	6162	tags=40%, list=30%, signal=57%
GERY_CEBP_TARGETS	GERY_CEBP_TARGETS		124	0.191825	0.923862	0.61086	0.923618	1	4684	tags=27%, list=23%, signal=35%
KAMMINGA_EZH2_TARGETS	KAMMINGA_EZH2_TARGETS		41	0.239263	0.923305	0.58421	0.924409	1	1940	tags=17%, list=9%, signal=19%
GAUSSMANN_MLL_AF4_FUSION_TARGETS_E_UP	GAUSSMANN_MLL_AF4_FUSION_TARGETS_E_UP		97	0.1981	0.923231	0.590491	0.923778	1	6511	tags=38%, list=32%, signal=56%
MIKKELSEN_NPC_LCP_WITH_H3K4ME3	MIKKELSEN_NPC_LCP_WITH_H3K4ME3		56	0.222278	0.923108	0.605136	0.923272	1	4876	tags=32%, list=24%, signal=42%
REACTOME_DEVELOPMENTAL_BIOLOGY	REACTOME_DEVELOPMENTAL_BIOLOGY		386	0.165812	0.922286	0.682058	0.924868	1	5465	tags=29%, list=27%, signal=39%
REACTOME_AXON_GUIDANCE	REACTOME_AXON_GUIDANCE		241	0.173958	0.922259	0.653521	0.924104	1	5465	tags=31%, list=27%, signal=42%
KAN_RESPONSE_TO_ARSENIC_TRIOXIDE	KAN_RESPONSE_TO_ARSENIC_TRIOXIDE		122	0.191474	0.922098	0.611621	0.923737	1	5881	tags=33%, list=29%, signal=46%
LABBE_TARGETS_OF_TGFB1_AND_WNT3A_UP	LABBE_TARGETS_OF_TGFB1_AND_WNT3A_UP		110	0.193741	0.921396	0.628086	0.924954	1	5341	tags=29%, list=26%, signal=39%
FIRESTEIN_PROLIFERATION	FIRESTEIN_PROLIFERATION		174	0.180123	0.921232	0.65449	0.924587	1	2005	tags=12%, list=10%, signal=13%
VISALA_RESPONSE_TO_HEAT_SHOCK_AND_AGING_UP	VISALA_RESPONSE_TO_HEAT_SHOCK_AND_AGING_UP		15	0.314035	0.920643	0.568493	0.925484	1	2009	tags=20%, list=10%, signal=22%
ZHANG_BREAST_CANCER_PROGENITORS_DN	ZHANG_BREAST_CANCER_PROGENITORS_DN		144	0.186344	0.920281	0.641593	0.925704	1	5331	tags=28%, list=26%, signal=37%
DARWICHE_PAPILLOMA_RISK_LOW_DN	DARWICHE_PAPILLOMA_RISK_LOW_DN		161	0.183151	0.919385	0.630882	0.927527	1	5744	tags=34%, list=28%, signal=47%
REACTOME_RIG_I_MDA5_MEDIATED_INDUCTION_OF_IFN_ALPHA_BETA_PATHWAYS	REACTOME_RIG_I_MDA5_MEDIATED_INDUCTION_OF_IFN_ALPHA_BETA_PATHWAYS		72	0.212409	0.918763	0.621711	0.92848	1	1589	tags=14%, list=8%, signal=15%
LEE_LIVER_CANCER_SURVIVAL_UP	LEE_LIVER_CANCER_SURVIVAL_UP		180	0.180311	0.91876	0.646628	0.92764	1	5361	tags=30%, list=26%, signal=40%
CHENG_IMPRINTED_BY_ESTRADIOL	CHENG_IMPRINTED_BY_ESTRADIOL		110	0.196593	0.918109	0.619483	0.928731	1	4296	tags=25%, list=21%, signal=31%
TONG_INTERACT_WITH_PTTG1	TONG_INTERACT_WITH_PTTG1		57	0.217953	0.91745	0.608197	0.929777	1	5916	tags=37%, list=29%, signal=52%
HOELZEL_NF1_TARGETS_DN	HOELZEL_NF1_TARGETS_DN		112	0.193024	0.91723	0.619414	0.929613	1	6728	tags=45%, list=33%, signal=66%
CAIRO_HEPATOBLASTOMA_POOR_SURVIVAL	CAIRO_HEPATOBLASTOMA_POOR_SURVIVAL		16	0.29966	0.916828	0.557292	0.929925	1	6563	tags=50%, list=32%, signal=73%
CHEMELLO_SOLEUS_VS_EDL_MYOFIBERS_DN	CHEMELLO_SOLEUS_VS_EDL_MYOFIBERS_DN		19	0.286604	0.914996	0.552158	0.934524	1	7603	tags=58%, list=37%, signal=92%
NGUYEN_NOTCH1_TARGETS_DN	NGUYEN_NOTCH1_TARGETS_DN		86	0.202835	0.914562	0.631083	0.934918	1	4673	tags=27%, list=23%, signal=34%
BURTON_ADIPOGENESIS_2	BURTON_ADIPOGENESIS_2		72	0.207978	0.913416	0.639752	0.937528	1	5639	tags=33%, list=27%, signal=46%
TAKEDA_TARGETS_OF_NUP98_HOXA9_FUSION_10D_UP	TAKEDA_TARGETS_OF_NUP98_HOXA9_FUSION_10D_UP		191	0.178745	0.91237	0.679433	0.93983	1	4015	tags=22%, list=20%, signal=27%
DURAND_STROMA_MAX_UP	DURAND_STROMA_MAX_UP		295	0.168706	0.912158	0.70096	0.939612	1	5152	tags=27%, list=25%, signal=36%
MOOTHA_GLYCOLYSIS	MOOTHA_GLYCOLYSIS		21	0.275669	0.911889	0.565766	0.93954	1	1467	tags=19%, list=7%, signal=20%
BOGNI_TREATMENT_RELATED_MYELOID_LEUKEMIA_UP	BOGNI_TREATMENT_RELATED_MYELOID_LEUKEMIA_UP		30	0.251984	0.911784	0.584175	0.938966	1	5716	tags=37%, list=28%, signal=51%
REACTOME_PHASE1_FUNCTIONALIZATION_OF_COMPOUNDS	REACTOME_PHASE1_FUNCTIONALIZATION_OF_COMPOUNDS		69	0.209471	0.911303	0.621971	0.939508	1	3023	tags=19%, list=15%, signal=22%
SMID_BREAST_CANCER_RELAPSE_IN_BRAIN_UP	SMID_BREAST_CANCER_RELAPSE_IN_BRAIN_UP		39	0.236762	0.910625	0.594915	0.94064	1	5380	tags=41%, list=26%, signal=55%
PID_BETACATENIN_DEG_PATHWAY	PID_BETACATENIN_DEG_PATHWAY		18	0.288149	0.910516	0.565056	0.940114	1	346	tags=11%, list=2%, signal=11%
REACTOME_BILE_ACID_AND_BILE_SALT_METABOLISM	REACTOME_BILE_ACID_AND_BILE_SALT_METABOLISM		27	0.258429	0.910462	0.591453	0.939428	1	5756	tags=44%, list=28%, signal=62%
REACTOME_AMINO_ACID_AND_OLIGOPEPTIDE_SLC_TRANSPORTERS	REACTOME_AMINO_ACID_AND_OLIGOPEPTIDE_SLC_TRANSPORTERS		49	0.225161	0.910285	0.586751	0.939083	1	3335	tags=22%, list=16%, signal=27%
OLSSON_E2F3_TARGETS_UP	OLSSON_E2F3_TARGETS_UP		28	0.260799	0.910137	0.588968	0.938664	1	5777	tags=36%, list=28%, signal=50%
KYNG_ENVIRONMENTAL_STRESS_RESPONSE_NOT_BY_GAMMA_IN_WS	KYNG_ENVIRONMENTAL_STRESS_RESPONSE_NOT_BY_GAMMA_IN_WS		33	0.248175	0.909904	0.59596	0.93848	1	5513	tags=36%, list=27%, signal=50%
HANSON_HRAS_SIGNALING_VIA_NFKB	HANSON_HRAS_SIGNALING_VIA_NFKB		22	0.274332	0.909126	0.601387	0.939893	1	3382	tags=27%, list=16%, signal=33%
ZHAN_LATE_DIFFERENTIATION_GENES_DN	ZHAN_LATE_DIFFERENTIATION_GENES_DN		16	0.306278	0.908821	0.576299	0.939926	1	4521	tags=31%, list=22%, signal=40%
BRUINS_UVC_RESPONSE_VIA_TP53_GROUP_D	BRUINS_UVC_RESPONSE_VIA_TP53_GROUP_D		276	0.168557	0.908169	0.71409	0.941046	1	5212	tags=26%, list=25%, signal=35%
MATZUK_CENTRAL_FOR_FEMALE_FERTILITY	MATZUK_CENTRAL_FOR_FEMALE_FERTILITY		29	0.253718	0.907535	0.59507	0.942017	1	5618	tags=38%, list=27%, signal=52%
TARTE_PLASMA_CELL_VS_PLASMABLAST_DN	TARTE_PLASMA_CELL_VS_PLASMABLAST_DN		308	0.166708	0.907222	0.713104	0.942055	1	4091	tags=22%, list=20%, signal=27%
HUANG_GATA2_TARGETS_DN	HUANG_GATA2_TARGETS_DN		71	0.209709	0.907156	0.623288	0.941391	1	2498	tags=15%, list=12%, signal=18%
ZHOU_INFLAMMATORY_RESPONSE_LPS_UP	ZHOU_INFLAMMATORY_RESPONSE_LPS_UP		405	0.160983	0.906941	0.729304	0.941171	1	5542	tags=29%, list=27%, signal=39%
JI_RESPONSE_TO_FSH_UP	JI_RESPONSE_TO_FSH_UP		74	0.206779	0.90597	0.660099	0.943079	1	4290	tags=27%, list=21%, signal=34%
MATZUK_MEIOTIC_AND_DNA_REPAIR	MATZUK_MEIOTIC_AND_DNA_REPAIR		39	0.237831	0.905341	0.619835	0.944064	1	5960	tags=36%, list=29%, signal=50%
XU_HGF_SIGNALING_NOT_VIA_AKT1_6HR	XU_HGF_SIGNALING_NOT_VIA_AKT1_6HR		26	0.259157	0.905329	0.583184	0.943258	1	6836	tags=38%, list=33%, signal=58%
LINDGREN_BLADDER_CANCER_CLUSTER_2B	LINDGREN_BLADDER_CANCER_CLUSTER_2B		386	0.161726	0.905055	0.759527	0.943197	1	6153	tags=32%, list=30%, signal=44%
GOLDRATH_ANTIGEN_RESPONSE	GOLDRATH_ANTIGEN_RESPONSE		345	0.164079	0.904756	0.708389	0.943207	1	6367	tags=34%, list=31%, signal=48%
BENPORATH_MYC_TARGETS_WITH_EBOX	BENPORATH_MYC_TARGETS_WITH_EBOX		227	0.172708	0.904523	0.715481	0.943039	1	6690	tags=34%, list=33%, signal=50%
WOTTON_RUNX_TARGETS_DN	WOTTON_RUNX_TARGETS_DN		29	0.253026	0.904317	0.608014	0.942791	1	3443	tags=28%, list=17%, signal=33%
REACTOME_M_G1_TRANSITION	REACTOME_M_G1_TRANSITION		78	0.203679	0.903583	0.653973	0.94398	1	4030	tags=21%, list=20%, signal=25%
MISSIAGLIA_REGULATED_BY_METHYLATION_UP	MISSIAGLIA_REGULATED_BY_METHYLATION_UP		125	0.189391	0.90277	0.686335	0.945439	1	3214	tags=20%, list=16%, signal=24%
KEGG_DORSO_VENTRAL_AXIS_FORMATION	KEGG_DORSO_VENTRAL_AXIS_FORMATION		24	0.264345	0.90261	0.593368	0.945076	1	5189	tags=33%, list=25%, signal=45%
NIKOLSKY_BREAST_CANCER_17Q11_Q21_AMPLICON	NIKOLSKY_BREAST_CANCER_17Q11_Q21_AMPLICON		130	0.188429	0.902405	0.667697	0.944833	1	4419	tags=28%, list=22%, signal=35%
APPIERTO_RESPONSE_TO_FENRETINIDE_UP	APPIERTO_RESPONSE_TO_FENRETINIDE_UP		38	0.234102	0.902357	0.620926	0.944137	1	1328	tags=13%, list=6%, signal=14%
NADLER_OBESITY_DN	NADLER_OBESITY_DN		48	0.226702	0.902332	0.609797	0.943373	1	3649	tags=23%, list=18%, signal=28%
PID_CASPASE_PATHWAY	PID_CASPASE_PATHWAY		52	0.219424	0.902312	0.634461	0.942601	1	4500	tags=27%, list=22%, signal=34%
DANG_REGULATED_BY_MYC_UP	DANG_REGULATED_BY_MYC_UP		70	0.205002	0.901798	0.625397	0.943259	1	3940	tags=24%, list=19%, signal=30%
BROWNE_HCMV_INFECTION_1HR_DN	BROWNE_HCMV_INFECTION_1HR_DN		221	0.171002	0.901651	0.725968	0.942853	1	4913	tags=27%, list=24%, signal=35%
MARTENS_BOUND_BY_PML_RARA_FUSION	MARTENS_BOUND_BY_PML_RARA_FUSION		447	0.160509	0.901509	0.763192	0.942426	1	4973	tags=24%, list=24%, signal=31%
GRADE_COLON_AND_RECTAL_CANCER_DN	GRADE_COLON_AND_RECTAL_CANCER_DN		98	0.194443	0.90144	0.667702	0.941803	1	7117	tags=42%, list=35%, signal=64%
YAO_TEMPORAL_RESPONSE_TO_PROGESTERONE_CLUSTER_12	YAO_TEMPORAL_RESPONSE_TO_PROGESTERONE_CLUSTER_12		79	0.203026	0.901389	0.640254	0.941113	1	6221	tags=34%, list=30%, signal=49%
LIEN_BREAST_CARCINOMA_METAPLASTIC_VS_DUCTAL_UP	LIEN_BREAST_CARCINOMA_METAPLASTIC_VS_DUCTAL_UP		83	0.202276	0.900649	0.64869	0.942339	1	5517	tags=31%, list=27%, signal=43%
FUKUSHIMA_TNFSF11_TARGETS	FUKUSHIMA_TNFSF11_TARGETS		16	0.303054	0.900131	0.56239	0.943002	1	3391	tags=25%, list=17%, signal=30%
NAGY_STAGA_COMPONENTS_HUMAN	NAGY_STAGA_COMPONENTS_HUMAN		15	0.305781	0.89974	0.569597	0.943277	1	6009	tags=33%, list=29%, signal=47%
PETROVA_ENDOTHELIUM_LYMPHATIC_VS_BLOOD_DN	PETROVA_ENDOTHELIUM_LYMPHATIC_VS_BLOOD_DN		162	0.179232	0.899543	0.701299	0.942992	1	3992	tags=22%, list=19%, signal=27%
BILD_MYC_ONCOGENIC_SIGNATURE	BILD_MYC_ONCOGENIC_SIGNATURE		203	0.172807	0.899498	0.710983	0.942295	1	2728	tags=16%, list=13%, signal=18%
KEGG_ABC_TRANSPORTERS	KEGG_ABC_TRANSPORTERS		44	0.228236	0.899271	0.618271	0.942093	1	4430	tags=27%, list=22%, signal=35%
LIU_IL13_MEMORY_MODEL_UP	LIU_IL13_MEMORY_MODEL_UP		17	0.287636	0.89901	0.591474	0.942018	1	3682	tags=35%, list=18%, signal=43%
KANNAN_TP53_TARGETS_UP	KANNAN_TP53_TARGETS_UP		58	0.215239	0.898799	0.6304	0.941812	1	4092	tags=26%, list=20%, signal=32%
KEGG_GLYCEROLIPID_METABOLISM	KEGG_GLYCEROLIPID_METABOLISM		49	0.222997	0.898317	0.607321	0.942324	1	4111	tags=27%, list=20%, signal=33%
REACTOME_SMOOTH_MUSCLE_CONTRACTION	REACTOME_SMOOTH_MUSCLE_CONTRACTION		23	0.268026	0.89786	0.632203	0.94277	1	3434	tags=26%, list=17%, signal=31%
KEGG_CYSTEINE_AND_METHIONINE_METABOLISM	KEGG_CYSTEINE_AND_METHIONINE_METABOLISM		34	0.242131	0.896982	0.616299	0.944382	1	6812	tags=50%, list=33%, signal=75%
TAVAZOIE_METASTASIS	TAVAZOIE_METASTASIS		105	0.190355	0.896638	0.676101	0.944527	1	5174	tags=30%, list=25%, signal=39%
REACTOME_MITOTIC_G1_G1_S_PHASES	REACTOME_MITOTIC_G1_G1_S_PHASES		130	0.186255	0.896591	0.686854	0.943839	1	4211	tags=22%, list=21%, signal=27%
REACTOME_CELL_DEATH_SIGNALLING_VIA_NRAGE_NRIF_AND_NADE	REACTOME_CELL_DEATH_SIGNALLING_VIA_NRAGE_NRIF_AND_NADE		58	0.21566	0.896352	0.606154	0.943692	1	6186	tags=34%, list=30%, signal=49%
DARWICHE_PAPILLOMA_RISK_HIGH_UP	DARWICHE_PAPILLOMA_RISK_HIGH_UP		147	0.182282	0.89627	0.682515	0.943099	1	6570	tags=37%, list=32%, signal=55%
LEIN_LOCALIZED_TO_PROXIMAL_DENDRITES	LEIN_LOCALIZED_TO_PROXIMAL_DENDRITES		36	0.241662	0.896078	0.614334	0.942829	1	5801	tags=33%, list=28%, signal=46%
HANN_RESISTANCE_TO_BCL2_INHIBITOR_DN	HANN_RESISTANCE_TO_BCL2_INHIBITOR_DN		47	0.227698	0.896071	0.640678	0.942032	1	6593	tags=49%, list=32%, signal=72%
SCHRAETS_MLL_TARGETS_DN	SCHRAETS_MLL_TARGETS_DN		33	0.241515	0.895989	0.625436	0.941459	1	4139	tags=27%, list=20%, signal=34%
BRUINS_UVC_RESPONSE_VIA_TP53_GROUP_C	BRUINS_UVC_RESPONSE_VIA_TP53_GROUP_C		92	0.193562	0.895709	0.666144	0.941412	1	2955	tags=20%, list=14%, signal=23%
PID_NETRIN_PATHWAY	PID_NETRIN_PATHWAY		32	0.24718	0.895375	0.614357	0.941549	1	2921	tags=22%, list=14%, signal=25%
SATO_SILENCED_BY_METHYLATION_IN_PANCREATIC_CANCER_2	SATO_SILENCED_BY_METHYLATION_IN_PANCREATIC_CANCER_2		47	0.224161	0.895006	0.646566	0.941755	1	5994	tags=38%, list=29%, signal=54%
BASSO_CD40_SIGNALING_DN	BASSO_CD40_SIGNALING_DN		66	0.208051	0.893936	0.648026	0.943959	1	5576	tags=27%, list=27%, signal=37%
HOEGERKORP_CD44_TARGETS_DIRECT_UP	HOEGERKORP_CD44_TARGETS_DIRECT_UP		26	0.261284	0.893224	0.613014	0.945088	1	4673	tags=27%, list=23%, signal=35%
BAKKER_FOXO3_TARGETS_DN	BAKKER_FOXO3_TARGETS_DN		185	0.175448	0.892744	0.695652	0.945598	1	1733	tags=12%, list=8%, signal=13%
MULLIGHAN_NPM1_MUTATED_SIGNATURE_2_DN	MULLIGHAN_NPM1_MUTATED_SIGNATURE_2_DN		77	0.200541	0.89265	0.65655	0.945053	1	4389	tags=26%, list=21%, signal=33%
REACTOME_OLFACTORY_SIGNALING_PATHWAY	REACTOME_OLFACTORY_SIGNALING_PATHWAY		316	0.16256	0.892317	0.782493	0.945118	1	5884	tags=25%, list=29%, signal=35%
PURBEY_TARGETS_OF_CTBP1_AND_SATB1_DN	PURBEY_TARGETS_OF_CTBP1_AND_SATB1_DN		178	0.175521	0.89224	0.694153	0.94449	1	4570	tags=22%, list=22%, signal=28%
TARTE_PLASMA_CELL_VS_B_LYMPHOCYTE_UP	TARTE_PLASMA_CELL_VS_B_LYMPHOCYTE_UP		76	0.200754	0.891717	0.643312	0.945163	1	5212	tags=29%, list=25%, signal=39%
LEE_LIVER_CANCER_MYC_E2F1_UP	LEE_LIVER_CANCER_MYC_E2F1_UP		56	0.214877	0.891575	0.670382	0.944758	1	5517	tags=34%, list=27%, signal=46%
PID_ERA_GENOMIC_PATHWAY	PID_ERA_GENOMIC_PATHWAY		64	0.207618	0.891509	0.673667	0.944145	1	5393	tags=30%, list=26%, signal=40%
PID_TRKRPATHWAY	PID_TRKRPATHWAY		62	0.210804	0.891094	0.681892	0.944448	1	2289	tags=18%, list=11%, signal=20%
REACTOME_HS_GAG_DEGRADATION	REACTOME_HS_GAG_DEGRADATION		20	0.273998	0.890518	0.621622	0.945184	1	3610	tags=25%, list=18%, signal=30%
REACTOME_LOSS_OF_NLP_FROM_MITOTIC_CENTROSOMES	REACTOME_LOSS_OF_NLP_FROM_MITOTIC_CENTROSOMES		56	0.215734	0.890515	0.679811	0.944387	1	1915	tags=13%, list=9%, signal=14%
PID_ATR_PATHWAY	PID_ATR_PATHWAY		39	0.237529	0.889978	0.633508	0.945056	1	3039	tags=21%, list=15%, signal=24%
TERAO_AOX4_TARGETS_SKIN_DN	TERAO_AOX4_TARGETS_SKIN_DN		26	0.25662	0.88876	0.621129	0.947564	1	3787	tags=23%, list=18%, signal=28%
DIRMEIER_LMP1_RESPONSE_LATE_UP	DIRMEIER_LMP1_RESPONSE_LATE_UP		57	0.210562	0.888727	0.677966	0.946852	1	3879	tags=21%, list=19%, signal=26%
REACTOME_TELOMERE_MAINTENANCE	REACTOME_TELOMERE_MAINTENANCE		73	0.202116	0.887626	0.671053	0.949053	1	3893	tags=25%, list=19%, signal=30%
BHATI_G2M_ARREST_BY_2METHOXYESTRADIOL_UP	BHATI_G2M_ARREST_BY_2METHOXYESTRADIOL_UP		121	0.183399	0.887422	0.710487	0.948797	1	6172	tags=34%, list=30%, signal=48%
REACTOME_ASSEMBLY_OF_THE_PRE_REPLICATIVE_COMPLEX	REACTOME_ASSEMBLY_OF_THE_PRE_REPLICATIVE_COMPLEX		63	0.210377	0.886827	0.667195	0.949574	1	4030	tags=21%, list=20%, signal=26%
REACTOME_CHROMOSOME_MAINTENANCE	REACTOME_CHROMOSOME_MAINTENANCE		116	0.184397	0.886467	0.690184	0.949751	1	5229	tags=28%, list=25%, signal=38%
GROSS_HYPOXIA_VIA_HIF1A_UP	GROSS_HYPOXIA_VIA_HIF1A_UP		77	0.200505	0.886257	0.672026	0.949521	1	3345	tags=19%, list=16%, signal=23%
DARWICHE_SKIN_TUMOR_PROMOTER_DN	DARWICHE_SKIN_TUMOR_PROMOTER_DN		182	0.174629	0.885558	0.729198	0.950578	1	6616	tags=36%, list=32%, signal=52%
REACTOME_CLASS_I_MHC_MEDIATED_ANTIGEN_PROCESSING_PRESENTATION	REACTOME_CLASS_I_MHC_MEDIATED_ANTIGEN_PROCESSING_PRESENTATION		236	0.169122	0.885527	0.751437	0.949854	1	4359	tags=22%, list=21%, signal=27%
PARK_TRETINOIN_RESPONSE_AND_RARA_PLZF_FUSION	PARK_TRETINOIN_RESPONSE_AND_RARA_PLZF_FUSION		22	0.26919	0.885397	0.609403	0.949389	1	2767	tags=23%, list=13%, signal=26%
WU_HBX_TARGETS_1_UP	WU_HBX_TARGETS_1_UP		15	0.29792	0.885162	0.609672	0.94922	1	4092	tags=27%, list=20%, signal=33%
SUZUKI_RESPONSE_TO_TSA_AND_DECITABINE_1B	SUZUKI_RESPONSE_TO_TSA_AND_DECITABINE_1B		23	0.261034	0.884668	0.620451	0.949738	1	4263	tags=30%, list=21%, signal=38%
ALTEMEIER_RESPONSE_TO_LPS_WITH_MECHANICAL_VENTILATION	ALTEMEIER_RESPONSE_TO_LPS_WITH_MECHANICAL_VENTILATION		127	0.179862	0.884584	0.718224	0.949172	1	3771	tags=20%, list=18%, signal=24%
REACTOME_SYNTHESIS_OF_PA	REACTOME_SYNTHESIS_OF_PA		27	0.255745	0.884453	0.648148	0.948704	1	8173	tags=52%, list=40%, signal=86%
REACTOME_AMINE_DERIVED_HORMONES	REACTOME_AMINE_DERIVED_HORMONES		15	0.294272	0.883996	0.622807	0.949121	1	4121	tags=33%, list=20%, signal=42%
REACTOME_GRB2_SOS_PROVIDES_LINKAGE_TO_MAPK_SIGNALING_FOR_INTERGRINS_	REACTOME_GRB2_SOS_PROVIDES_LINKAGE_TO_MAPK_SIGNALING_FOR_INTERGRINS_		15	0.2981	0.883158	0.602812	0.950561	1	3270	tags=33%, list=16%, signal=40%
CAIRO_HEPATOBLASTOMA_DN	CAIRO_HEPATOBLASTOMA_DN		267	0.165641	0.882444	0.777305	0.951611	1	5034	tags=25%, list=25%, signal=32%
WEST_ADRENOCORTICAL_TUMOR_UP	WEST_ADRENOCORTICAL_TUMOR_UP		292	0.161934	0.882186	0.788406	0.95148	1	6566	tags=33%, list=32%, signal=47%
IWANAGA_CARCINOGENESIS_BY_KRAS_PTEN_DN	IWANAGA_CARCINOGENESIS_BY_KRAS_PTEN_DN		350	0.160004	0.88204	0.804613	0.951062	1	5102	tags=24%, list=25%, signal=32%
REACTOME_DNA_REPAIR	REACTOME_DNA_REPAIR		105	0.190215	0.881834	0.718654	0.950833	1	3904	tags=21%, list=19%, signal=26%
LOPEZ_MBD_TARGETS_IMPRINTED_AND_X_LINKED	LOPEZ_MBD_TARGETS_IMPRINTED_AND_X_LINKED		17	0.286295	0.881762	0.631016	0.950221	1	6676	tags=53%, list=33%, signal=78%
LEE_LIVER_CANCER_DENA_DN	LEE_LIVER_CANCER_DENA_DN		74	0.19977	0.881709	0.664516	0.949577	1	5482	tags=31%, list=27%, signal=42%
OHGUCHI_LIVER_HNF4A_TARGETS_DN	OHGUCHI_LIVER_HNF4A_TARGETS_DN		147	0.180584	0.88154	0.728614	0.94923	1	4418	tags=25%, list=22%, signal=32%
GARCIA_TARGETS_OF_FLI1_AND_DAX1_UP	GARCIA_TARGETS_OF_FLI1_AND_DAX1_UP		57	0.210388	0.88126	0.687204	0.949189	1	4647	tags=28%, list=23%, signal=36%
BIOCARTA_CASPASE_PATHWAY	BIOCARTA_CASPASE_PATHWAY		23	0.266587	0.881117	0.630397	0.948753	1	6763	tags=39%, list=33%, signal=58%
MOOTHA_VOXPHOS	MOOTHA_VOXPHOS		87	0.196586	0.881034	0.693396	0.948199	1	5457	tags=30%, list=27%, signal=41%
REACTOME_HOST_INTERACTIONS_OF_HIV_FACTORS	REACTOME_HOST_INTERACTIONS_OF_HIV_FACTORS		120	0.182712	0.880667	0.722787	0.948391	1	5620	tags=28%, list=27%, signal=39%
LEIN_NEURON_MARKERS	LEIN_NEURON_MARKERS		69	0.201354	0.880379	0.666121	0.94838	1	4530	tags=28%, list=22%, signal=35%
PID_INTEGRIN5_PATHWAY	PID_INTEGRIN5_PATHWAY		17	0.280738	0.879909	0.64726	0.94879	1	1078	tags=18%, list=5%, signal=19%
TSAI_RESPONSE_TO_RADIATION_THERAPY	TSAI_RESPONSE_TO_RADIATION_THERAPY		32	0.239915	0.87956	0.643678	0.948912	1	2867	tags=19%, list=14%, signal=22%
KEGG_TYPE_I_DIABETES_MELLITUS	KEGG_TYPE_I_DIABETES_MELLITUS		41	0.227816	0.879332	0.6752	0.94871	1	6410	tags=44%, list=31%, signal=64%
GAL_LEUKEMIC_STEM_CELL_DN	GAL_LEUKEMIC_STEM_CELL_DN		242	0.165862	0.878171	0.791316	0.950946	1	2918	tags=17%, list=14%, signal=19%
YAO_TEMPORAL_RESPONSE_TO_PROGESTERONE_CLUSTER_1	YAO_TEMPORAL_RESPONSE_TO_PROGESTERONE_CLUSTER_1		68	0.204138	0.878147	0.701613	0.950231	1	5504	tags=29%, list=27%, signal=40%
BIOCARTA_NGF_PATHWAY	BIOCARTA_NGF_PATHWAY		18	0.280632	0.877683	0.646643	0.950642	1	6589	tags=50%, list=32%, signal=74%
VARELA_ZMPSTE24_TARGETS_UP	VARELA_ZMPSTE24_TARGETS_UP		40	0.226562	0.876389	0.671353	0.953182	1	5381	tags=30%, list=26%, signal=41%
MORI_SMALL_PRE_BII_LYMPHOCYTE_UP	MORI_SMALL_PRE_BII_LYMPHOCYTE_UP		86	0.190361	0.875112	0.729231	0.955742	1	3577	tags=22%, list=17%, signal=27%
REACTOME_HDL_MEDIATED_LIPID_TRANSPORT	REACTOME_HDL_MEDIATED_LIPID_TRANSPORT		15	0.292538	0.874849	0.610619	0.95559	1	2567	tags=20%, list=13%, signal=23%
BEGUM_TARGETS_OF_PAX3_FOXO1_FUSION_DN	BEGUM_TARGETS_OF_PAX3_FOXO1_FUSION_DN		45	0.218331	0.873884	0.677966	0.95735	1	2770	tags=20%, list=13%, signal=23%
SIG_CHEMOTAXIS	SIG_CHEMOTAXIS		45	0.218997	0.871961	0.677632	0.961547	1	5245	tags=33%, list=26%, signal=45%
CROMER_TUMORIGENESIS_DN	CROMER_TUMORIGENESIS_DN		51	0.214376	0.871939	0.682968	0.960808	1	4799	tags=29%, list=23%, signal=38%
SATO_SILENCED_BY_DEACETYLATION_IN_PANCREATIC_CANCER	SATO_SILENCED_BY_DEACETYLATION_IN_PANCREATIC_CANCER		46	0.220279	0.871884	0.674917	0.960145	1	5997	tags=37%, list=29%, signal=52%
GRESHOCK_CANCER_COPY_NUMBER_UP	GRESHOCK_CANCER_COPY_NUMBER_UP		323	0.158254	0.871437	0.822493	0.960449	1	4619	tags=24%, list=22%, signal=30%
ASGHARZADEH_NEUROBLASTOMA_POOR_SURVIVAL_DN	ASGHARZADEH_NEUROBLASTOMA_POOR_SURVIVAL_DN		44	0.215816	0.871231	0.662671	0.960197	1	1683	tags=16%, list=8%, signal=17%
REACTOME_ACTIVATION_OF_ATR_IN_RESPONSE_TO_REPLICATION_STRESS	REACTOME_ACTIVATION_OF_ATR_IN_RESPONSE_TO_REPLICATION_STRESS		35	0.235538	0.870908	0.658333	0.960232	1	6248	tags=34%, list=30%, signal=49%
REACTOME_AMINO_ACID_SYNTHESIS_AND_INTERCONVERSION_TRANSAMINATION	REACTOME_AMINO_ACID_SYNTHESIS_AND_INTERCONVERSION_TRANSAMINATION		16	0.285086	0.869921	0.652249	0.961961	1	400	tags=13%, list=2%, signal=13%
HENDRICKS_SMARCA4_TARGETS_UP	HENDRICKS_SMARCA4_TARGETS_UP		56	0.210792	0.869557	0.672052	0.962083	1	5182	tags=30%, list=25%, signal=40%
REACTOME_E2F_MEDIATED_REGULATION_OF_DNA_REPLICATION	REACTOME_E2F_MEDIATED_REGULATION_OF_DNA_REPLICATION		33	0.231115	0.869195	0.649755	0.962237	1	3039	tags=24%, list=15%, signal=28%
REACTOME_RNA_POL_II_TRANSCRIPTION_PRE_INITIATION_AND_PROMOTER_OPENING	REACTOME_RNA_POL_II_TRANSCRIPTION_PRE_INITIATION_AND_PROMOTER_OPENING		40	0.227039	0.868873	0.669342	0.962263	1	1883	tags=13%, list=9%, signal=14%
BURTON_ADIPOGENESIS_4	BURTON_ADIPOGENESIS_4		48	0.216814	0.868624	0.672052	0.962119	1	3686	tags=25%, list=18%, signal=30%
FERRANDO_HOX11_NEIGHBORS	FERRANDO_HOX11_NEIGHBORS		23	0.253315	0.868606	0.650794	0.961369	1	7565	tags=61%, list=37%, signal=96%
YAMASHITA_LIVER_CANCER_STEM_CELL_UP	YAMASHITA_LIVER_CANCER_STEM_CELL_UP		47	0.217179	0.868254	0.708543	0.961477	1	3272	tags=23%, list=16%, signal=28%
DOANE_BREAST_CANCER_CLASSES_DN	DOANE_BREAST_CANCER_CLASSES_DN		34	0.231844	0.868103	0.69898	0.961085	1	4850	tags=32%, list=24%, signal=42%
LIN_TUMOR_ESCAPE_FROM_IMMUNE_ATTACK	LIN_TUMOR_ESCAPE_FROM_IMMUNE_ATTACK		18	0.275494	0.867849	0.663063	0.960937	1	4123	tags=39%, list=20%, signal=49%
NAKAYAMA_FRA2_TARGETS	NAKAYAMA_FRA2_TARGETS		42	0.220781	0.86775	0.639175	0.960391	1	3549	tags=24%, list=17%, signal=29%
BOCHKIS_FOXA2_TARGETS	BOCHKIS_FOXA2_TARGETS		423	0.15412	0.867394	0.868421	0.960492	1	4707	tags=24%, list=23%, signal=30%
MAINA_VHL_TARGETS_DN	MAINA_VHL_TARGETS_DN		18	0.278071	0.867146	0.626998	0.960341	1	5322	tags=33%, list=26%, signal=45%
KORKOLA_EMBRYONAL_CARCINOMA_UP	KORKOLA_EMBRYONAL_CARCINOMA_UP		41	0.220824	0.866671	0.661102	0.960744	1	2817	tags=17%, list=14%, signal=20%
MUNSHI_MULTIPLE_MYELOMA_UP	MUNSHI_MULTIPLE_MYELOMA_UP		81	0.194071	0.866436	0.716692	0.960562	1	5193	tags=28%, list=25%, signal=38%
HILLION_HMGA1_TARGETS	HILLION_HMGA1_TARGETS		89	0.190485	0.865676	0.723975	0.961697	1	4380	tags=26%, list=21%, signal=33%
REACTOME_METABOLISM_OF_MRNA	REACTOME_METABOLISM_OF_MRNA		211	0.166224	0.864825	0.767606	0.962995	1	4165	tags=20%, list=20%, signal=25%
HOLLEMAN_VINCRISTINE_RESISTANCE_ALL_UP	HOLLEMAN_VINCRISTINE_RESISTANCE_ALL_UP		27	0.250113	0.864638	0.661431	0.962705	1	2554	tags=19%, list=12%, signal=21%
BOYAULT_LIVER_CANCER_SUBCLASS_G5_DN	BOYAULT_LIVER_CANCER_SUBCLASS_G5_DN		27	0.248112	0.864348	0.676732	0.962651	1	6564	tags=41%, list=32%, signal=60%
REACTOME_RESPIRATORY_ELECTRON_TRANSPORT	REACTOME_RESPIRATORY_ELECTRON_TRANSPORT		65	0.20133	0.86415	0.699837	0.962387	1	8334	tags=49%, list=41%, signal=83%
REACTOME_ASPARAGINE_N_LINKED_GLYCOSYLATION	REACTOME_ASPARAGINE_N_LINKED_GLYCOSYLATION		80	0.194827	0.862699	0.714286	0.965235	1	3445	tags=21%, list=17%, signal=25%
MANTOVANI_VIRAL_GPCR_SIGNALING_UP	MANTOVANI_VIRAL_GPCR_SIGNALING_UP		86	0.193455	0.862206	0.7248	0.965686	1	5141	tags=29%, list=25%, signal=39%
NAKAJIMA_EOSINOPHIL	NAKAJIMA_EOSINOPHIL		30	0.236194	0.862063	0.690217	0.965288	1	3833	tags=27%, list=19%, signal=33%
VALK_AML_CLUSTER_6	VALK_AML_CLUSTER_6		33	0.233934	0.861943	0.678392	0.964784	1	3189	tags=24%, list=16%, signal=29%
PID_CIRCADIANPATHWAY	PID_CIRCADIANPATHWAY		16	0.290127	0.861794	0.658929	0.964363	1	5932	tags=44%, list=29%, signal=61%
REACTOME_NEF_MEDIATES_DOWN_MODULATION_OF_CELL_SURFACE_RECEPTORS_BY_RECRUITING_THEM_TO_CLATHRIN_ADAPTERS	REACTOME_NEF_MEDIATES_DOWN_MODULATION_OF_CELL_SURFACE_RECEPTORS_BY_RECRUITING_THEM_TO_CLATHRIN_ADAPTERS		20	0.268897	0.861653	0.675258	0.963946	1	5387	tags=40%, list=26%, signal=54%
MORI_EMU_MYC_LYMPHOMA_BY_ONSET_TIME_UP	MORI_EMU_MYC_LYMPHOMA_BY_ONSET_TIME_UP		109	0.182776	0.861601	0.776579	0.963292	1	4995	tags=28%, list=24%, signal=36%
RIZKI_TUMOR_INVASIVENESS_3D_DN	RIZKI_TUMOR_INVASIVENESS_3D_DN		269	0.159705	0.861175	0.846154	0.963625	1	4266	tags=22%, list=21%, signal=27%
PAL_PRMT5_TARGETS_UP	PAL_PRMT5_TARGETS_UP		203	0.164941	0.860673	0.809182	0.964132	1	4453	tags=21%, list=22%, signal=27%
WONG_IFNA2_RESISTANCE_DN	WONG_IFNA2_RESISTANCE_DN		33	0.232728	0.860179	0.676127	0.964567	1	1690	tags=18%, list=8%, signal=20%
RATTENBACHER_BOUND_BY_CELF1	RATTENBACHER_BOUND_BY_CELF1		434	0.152256	0.8601	0.880421	0.964001	1	3748	tags=19%, list=18%, signal=22%
KHETCHOUMIAN_TRIM24_TARGETS_UP	KHETCHOUMIAN_TRIM24_TARGETS_UP		47	0.216851	0.860036	0.697479	0.963382	1	7013	tags=43%, list=34%, signal=64%
SHIN_B_CELL_LYMPHOMA_CLUSTER_7	SHIN_B_CELL_LYMPHOMA_CLUSTER_7		27	0.244908	0.859873	0.666096	0.963033	1	6765	tags=48%, list=33%, signal=72%
BEIER_GLIOMA_STEM_CELL_DN	BEIER_GLIOMA_STEM_CELL_DN		66	0.20055	0.859645	0.722689	0.962798	1	5646	tags=35%, list=27%, signal=48%
LEE_CALORIE_RESTRICTION_NEOCORTEX_UP	LEE_CALORIE_RESTRICTION_NEOCORTEX_UP		83	0.190275	0.859264	0.744817	0.962957	1	4543	tags=25%, list=22%, signal=32%
PRAMOONJAGO_SOX4_TARGETS_DN	PRAMOONJAGO_SOX4_TARGETS_DN		51	0.213499	0.859237	0.701131	0.962271	1	2889	tags=20%, list=14%, signal=23%
REACTOME_ACTIVATION_OF_NF_KAPPAB_IN_B_CELLS	REACTOME_ACTIVATION_OF_NF_KAPPAB_IN_B_CELLS		61	0.203302	0.85905	0.723684	0.96196	1	4030	tags=21%, list=20%, signal=26%
KIM_ALL_DISORDERS_DURATION_CORR_DN	KIM_ALL_DISORDERS_DURATION_CORR_DN		145	0.175505	0.858766	0.764526	0.961807	1	5111	tags=23%, list=25%, signal=31%
JIANG_TIP30_TARGETS_UP	JIANG_TIP30_TARGETS_UP		46	0.213843	0.858156	0.699174	0.96248	1	3916	tags=24%, list=19%, signal=29%
KEGG_MISMATCH_REPAIR	KEGG_MISMATCH_REPAIR		23	0.261276	0.858117	0.681895	0.961815	1	3901	tags=26%, list=19%, signal=32%
MURATA_VIRULENCE_OF_H_PILORI	MURATA_VIRULENCE_OF_H_PILORI		24	0.253725	0.857986	0.649916	0.961386	1	2613	tags=21%, list=13%, signal=24%
PID_RHODOPSIN_PATHWAY	PID_RHODOPSIN_PATHWAY		24	0.247046	0.857761	0.684492	0.961152	1	4673	tags=29%, list=23%, signal=38%
BIOCARTA_CELLCYCLE_PATHWAY	BIOCARTA_CELLCYCLE_PATHWAY		23	0.258139	0.857682	0.648506	0.960583	1	3039	tags=26%, list=15%, signal=31%
PUJANA_BRCA2_PCC_NETWORK	PUJANA_BRCA2_PCC_NETWORK		421	0.152757	0.856879	0.885161	0.961792	1	4855	tags=24%, list=24%, signal=31%
PEDERSEN_METASTASIS_BY_ERBB2_ISOFORM_1	PEDERSEN_METASTASIS_BY_ERBB2_ISOFORM_1		46	0.216178	0.856676	0.686869	0.961507	1	3682	tags=24%, list=18%, signal=29%
WANG_RESPONSE_TO_GSK3_INHIBITOR_SB216763_DN	WANG_RESPONSE_TO_GSK3_INHIBITOR_SB216763_DN		362	0.15636	0.856664	0.859922	0.960781	1	4211	tags=22%, list=21%, signal=27%
PID_FGF_PATHWAY	PID_FGF_PATHWAY		55	0.208882	0.855889	0.708126	0.961846	1	2921	tags=22%, list=14%, signal=25%
KEGG_GLYCOSPHINGOLIPID_BIOSYNTHESIS_LACTO_AND_NEOLACTO_SERIES	KEGG_GLYCOSPHINGOLIPID_BIOSYNTHESIS_LACTO_AND_NEOLACTO_SERIES		26	0.248135	0.85465	0.697183	0.964012	1	4662	tags=31%, list=23%, signal=40%
REACTOME_METABOLISM_OF_STEROID_HORMONES_AND_VITAMINS_A_AND_D	REACTOME_METABOLISM_OF_STEROID_HORMONES_AND_VITAMINS_A_AND_D		35	0.228523	0.854636	0.684211	0.963279	1	6880	tags=43%, list=34%, signal=64%
REACTOME_RESPIRATORY_ELECTRON_TRANSPORT_ATP_SYNTHESIS_BY_CHEMIOSMOTIC_COUPLING_AND_HEAT_PRODUCTION_BY_UNCOUPLING_PROTEINS_	REACTOME_RESPIRATORY_ELECTRON_TRANSPORT_ATP_SYNTHESIS_BY_CHEMIOSMOTIC_COUPLING_AND_HEAT_PRODUCTION_BY_UNCOUPLING_PROTEINS_		81	0.190873	0.854053	0.739683	0.963934	1	8334	tags=49%, list=41%, signal=83%
BIOCARTA_MYOSIN_PATHWAY	BIOCARTA_MYOSIN_PATHWAY		31	0.231343	0.853699	0.681736	0.964014	1	3962	tags=23%, list=19%, signal=28%
GOZGIT_ESR1_TARGETS_UP	GOZGIT_ESR1_TARGETS_UP		145	0.172753	0.853565	0.802963	0.963603	1	6419	tags=32%, list=31%, signal=47%
KEGG_OXIDATIVE_PHOSPHORYLATION	KEGG_OXIDATIVE_PHOSPHORYLATION		116	0.180074	0.852498	0.775862	0.965278	1	6596	tags=34%, list=32%, signal=51%
PID_SYNDECAN_3_PATHWAY	PID_SYNDECAN_3_PATHWAY		17	0.273228	0.852457	0.662116	0.96461	1	6594	tags=41%, list=32%, signal=61%
GAUSSMANN_MLL_AF4_FUSION_TARGETS_F_UP	GAUSSMANN_MLL_AF4_FUSION_TARGETS_F_UP		184	0.168118	0.852394	0.805723	0.963993	1	6377	tags=34%, list=31%, signal=49%
OZANNE_AP1_TARGETS_UP	OZANNE_AP1_TARGETS_UP		17	0.278057	0.851806	0.674858	0.964614	1	4943	tags=41%, list=24%, signal=54%
VALK_AML_WITH_FLT3_ITD	VALK_AML_WITH_FLT3_ITD		40	0.22437	0.851795	0.692953	0.963887	1	5318	tags=35%, list=26%, signal=47%
REACTOME_RNA_POL_III_TRANSCRIPTION_INITIATION_FROM_TYPE_3_PROMOTER	REACTOME_RNA_POL_III_TRANSCRIPTION_INITIATION_FROM_TYPE_3_PROMOTER		26	0.248216	0.851238	0.660929	0.964449	1	3339	tags=19%, list=16%, signal=23%
KEGG_CYTOSOLIC_DNA_SENSING_PATHWAY	KEGG_CYTOSOLIC_DNA_SENSING_PATHWAY		55	0.202257	0.850818	0.744337	0.964629	1	3033	tags=18%, list=15%, signal=21%
YAO_TEMPORAL_RESPONSE_TO_PROGESTERONE_CLUSTER_2	YAO_TEMPORAL_RESPONSE_TO_PROGESTERONE_CLUSTER_2		85	0.187886	0.850133	0.749614	0.965458	1	6855	tags=39%, list=33%, signal=58%
CAIRO_HEPATOBLASTOMA_CLASSES_DN	CAIRO_HEPATOBLASTOMA_CLASSES_DN		210	0.163425	0.848591	0.837178	0.968296	1	5676	tags=27%, list=28%, signal=37%
STAMBOLSKY_TARGETS_OF_MUTATED_TP53_DN	STAMBOLSKY_TARGETS_OF_MUTATED_TP53_DN		50	0.207212	0.845959	0.723794	0.97353	1	4975	tags=30%, list=24%, signal=39%
HOFFMANN_IMMATURE_TO_MATURE_B_LYMPHOCYTE_UP	HOFFMANN_IMMATURE_TO_MATURE_B_LYMPHOCYTE_UP		43	0.215697	0.845809	0.713058	0.973132	1	5631	tags=35%, list=27%, signal=48%
BOYAULT_LIVER_CANCER_SUBCLASS_G6_UP	BOYAULT_LIVER_CANCER_SUBCLASS_G6_UP		65	0.19728	0.845587	0.728732	0.972868	1	4161	tags=22%, list=20%, signal=27%
NIKOLSKY_BREAST_CANCER_16Q24_AMPLICON	NIKOLSKY_BREAST_CANCER_16Q24_AMPLICON		52	0.208379	0.845342	0.723404	0.972682	1	5377	tags=31%, list=26%, signal=42%
VETTER_TARGETS_OF_PRKCA_AND_ETS1_DN	VETTER_TARGETS_OF_PRKCA_AND_ETS1_DN		16	0.28073	0.845329	0.660279	0.971954	1	3336	tags=25%, list=16%, signal=30%
MCLACHLAN_DENTAL_CARIES_UP	MCLACHLAN_DENTAL_CARIES_UP		240	0.160423	0.844748	0.864286	0.972546	1	5686	tags=27%, list=28%, signal=37%
WHITFIELD_CELL_CYCLE_G1_S	WHITFIELD_CELL_CYCLE_G1_S		143	0.170068	0.844469	0.808321	0.972419	1	6488	tags=35%, list=32%, signal=51%
KEGG_OLFACTORY_TRANSDUCTION	KEGG_OLFACTORY_TRANSDUCTION		381	0.151608	0.843183	0.878468	0.974585	1	5819	tags=24%, list=28%, signal=33%
MCBRYAN_PUBERTAL_BREAST_3_4WK_DN	MCBRYAN_PUBERTAL_BREAST_3_4WK_DN		35	0.2267	0.842763	0.707071	0.974784	1	6596	tags=43%, list=32%, signal=63%
REACTOME_FORMATION_OF_FIBRIN_CLOT_CLOTTING_CASCADE	REACTOME_FORMATION_OF_FIBRIN_CLOT_CLOTTING_CASCADE		31	0.232201	0.842755	0.714052	0.97405	1	3944	tags=29%, list=19%, signal=36%
REACTOME_RAS_ACTIVATION_UOPN_CA2_INFUX_THROUGH_NMDA_RECEPTOR	REACTOME_RAS_ACTIVATION_UOPN_CA2_INFUX_THROUGH_NMDA_RECEPTOR		17	0.267726	0.84258	0.657941	0.973671	1	6288	tags=47%, list=31%, signal=68%
KEGG_MELANOMA	KEGG_MELANOMA		71	0.19256	0.841687	0.7456	0.974941	1	6751	tags=42%, list=33%, signal=63%
KOINUMA_COLON_CANCER_MSI_DN	KOINUMA_COLON_CANCER_MSI_DN		16	0.279638	0.841118	0.685817	0.97545	1	7346	tags=56%, list=36%, signal=88%
MANALO_HYPOXIA_UP	MANALO_HYPOXIA_UP		206	0.162069	0.840549	0.866109	0.975951	1	4789	tags=26%, list=23%, signal=33%
BIOCARTA_RAC1_PATHWAY	BIOCARTA_RAC1_PATHWAY		23	0.250651	0.840284	0.689895	0.975787	1	3376	tags=22%, list=16%, signal=26%
REACTOME_HEMOSTASIS	REACTOME_HEMOSTASIS		449	0.149187	0.839509	0.925641	0.976772	1	5631	tags=27%, list=27%, signal=36%
JAZAG_TGFB1_SIGNALING_UP	JAZAG_TGFB1_SIGNALING_UP		108	0.178978	0.838501	0.78254	0.978232	1	5150	tags=30%, list=25%, signal=39%
DELLA_RESPONSE_TO_TSA_AND_BUTYRATE	DELLA_RESPONSE_TO_TSA_AND_BUTYRATE		21	0.259462	0.838487	0.695811	0.977505	1	5517	tags=38%, list=27%, signal=52%
DELACROIX_RAR_BOUND_ES	DELACROIX_RAR_BOUND_ES		459	0.148267	0.838184	0.920555	0.977401	1	4182	tags=21%, list=20%, signal=25%
REACTOME_POST_TRANSLATIONAL_PROTEIN_MODIFICATION	REACTOME_POST_TRANSLATIONAL_PROTEIN_MODIFICATION		180	0.163864	0.838041	0.838897	0.976954	1	5242	tags=28%, list=26%, signal=37%
REACTOME_METABOLISM_OF_RNA	REACTOME_METABOLISM_OF_RNA		256	0.158718	0.837541	0.884354	0.977319	1	4165	tags=20%, list=20%, signal=25%
REACTOME_DESTABILIZATION_OF_MRNA_BY_TRISTETRAPROLIN_TTP	REACTOME_DESTABILIZATION_OF_MRNA_BY_TRISTETRAPROLIN_TTP		17	0.270275	0.837067	0.683391	0.977631	1	5007	tags=35%, list=24%, signal=47%
ZHOU_INFLAMMATORY_RESPONSE_LIVE_UP	ZHOU_INFLAMMATORY_RESPONSE_LIVE_UP		458	0.148189	0.836016	0.928292	0.979225	1	6128	tags=29%, list=30%, signal=40%
DELACROIX_RAR_TARGETS_DN	DELACROIX_RAR_TARGETS_DN		24	0.247695	0.835802	0.718978	0.97897	1	2057	tags=21%, list=10%, signal=23%
NIKOLSKY_MUTATED_AND_AMPLIFIED_IN_BREAST_CANCER	NIKOLSKY_MUTATED_AND_AMPLIFIED_IN_BREAST_CANCER		94	0.180333	0.835741	0.797856	0.978346	1	7585	tags=41%, list=37%, signal=65%
AMIT_EGF_RESPONSE_240_HELA	AMIT_EGF_RESPONSE_240_HELA		60	0.197345	0.835439	0.757189	0.97828	1	6479	tags=32%, list=32%, signal=46%
HOFMANN_MYELODYSPLASTIC_SYNDROM_RISK_DN	HOFMANN_MYELODYSPLASTIC_SYNDROM_RISK_DN		23	0.2489	0.834322	0.712069	0.979953	1	6861	tags=48%, list=33%, signal=72%
PICCALUGA_ANGIOIMMUNOBLASTIC_LYMPHOMA_UP	PICCALUGA_ANGIOIMMUNOBLASTIC_LYMPHOMA_UP		205	0.161331	0.834317	0.85633	0.979212	1	6317	tags=33%, list=31%, signal=47%
REACTOME_DOWNSTREAM_SIGNALING_EVENTS_OF_B_CELL_RECEPTOR_BCR	REACTOME_DOWNSTREAM_SIGNALING_EVENTS_OF_B_CELL_RECEPTOR_BCR		92	0.178979	0.834113	0.790064	0.978909	1	4030	tags=18%, list=20%, signal=23%
REACTOME_HIV_INFECTION	REACTOME_HIV_INFECTION		193	0.161043	0.833305	0.854676	0.979893	1	4241	tags=20%, list=21%, signal=25%
KEGG_SYSTEMIC_LUPUS_ERYTHEMATOSUS	KEGG_SYSTEMIC_LUPUS_ERYTHEMATOSUS		127	0.172369	0.833237	0.823899	0.979289	1	6238	tags=32%, list=30%, signal=46%
REACTOME_STRIATED_MUSCLE_CONTRACTION	REACTOME_STRIATED_MUSCLE_CONTRACTION		27	0.23952	0.8327	0.702936	0.979685	1	4514	tags=33%, list=22%, signal=43%
MATZUK_SPERMATOCYTE	MATZUK_SPERMATOCYTE		72	0.189375	0.831214	0.76	0.982133	1	6674	tags=36%, list=33%, signal=53%
REN_BOUND_BY_E2F	REN_BOUND_BY_E2F		61	0.194762	0.831134	0.765472	0.98156	1	6393	tags=36%, list=31%, signal=52%
ZUCCHI_METASTASIS_UP	ZUCCHI_METASTASIS_UP		43	0.213048	0.830976	0.747508	0.981167	1	6203	tags=37%, list=30%, signal=53%
LI_LUNG_CANCER	LI_LUNG_CANCER		41	0.213829	0.830932	0.747492	0.980515	1	3069	tags=22%, list=15%, signal=26%
PID_CMYB_PATHWAY	PID_CMYB_PATHWAY		84	0.186499	0.830897	0.797448	0.979844	1	3391	tags=20%, list=17%, signal=24%
KEGG_VASCULAR_SMOOTH_MUSCLE_CONTRACTION	KEGG_VASCULAR_SMOOTH_MUSCLE_CONTRACTION		114	0.174337	0.830464	0.794543	0.980007	1	3269	tags=19%, list=16%, signal=23%
PID_IL4_2PATHWAY	PID_IL4_2PATHWAY		62	0.196373	0.830198	0.774834	0.979816	1	5631	tags=31%, list=27%, signal=42%
REACTOME_NRAGE_SIGNALS_DEATH_THROUGH_JNK	REACTOME_NRAGE_SIGNALS_DEATH_THROUGH_JNK		43	0.212637	0.829913	0.739437	0.979673	1	1877	tags=14%, list=9%, signal=15%
SMIRNOV_CIRCULATING_ENDOTHELIOCYTES_IN_CANCER_UP	SMIRNOV_CIRCULATING_ENDOTHELIOCYTES_IN_CANCER_UP		158	0.166841	0.828452	0.84495	0.981973	1	5190	tags=25%, list=25%, signal=33%
MELLMAN_TUT1_TARGETS_UP	MELLMAN_TUT1_TARGETS_UP		19	0.260201	0.828298	0.671769	0.981546	1	2160	tags=21%, list=11%, signal=24%
ISSAEVA_MLL2_TARGETS	ISSAEVA_MLL2_TARGETS		61	0.198206	0.827214	0.761453	0.983082	1	2972	tags=18%, list=14%, signal=21%
SHIN_B_CELL_LYMPHOMA_CLUSTER_5	SHIN_B_CELL_LYMPHOMA_CLUSTER_5		17	0.266997	0.82698	0.695009	0.982834	1	7099	tags=53%, list=35%, signal=81%
HUMMERICH_SKIN_CANCER_PROGRESSION_UP	HUMMERICH_SKIN_CANCER_PROGRESSION_UP		88	0.178602	0.826943	0.819905	0.982161	1	6312	tags=38%, list=31%, signal=54%
BIOCARTA_AGR_PATHWAY	BIOCARTA_AGR_PATHWAY		36	0.216895	0.826557	0.729373	0.982201	1	4620	tags=28%, list=23%, signal=36%
REACTOME_TAK1_ACTIVATES_NFKB_BY_PHOSPHORYLATION_AND_ACTIVATION_OF_IKKS_COMPLEX	REACTOME_TAK1_ACTIVATES_NFKB_BY_PHOSPHORYLATION_AND_ACTIVATION_OF_IKKS_COMPLEX		23	0.243728	0.826263	0.725217	0.982067	1	1496	tags=17%, list=7%, signal=19%
REACTOME_SEMA4D_INDUCED_CELL_MIGRATION_AND_GROWTH_CONE_COLLAPSE	REACTOME_SEMA4D_INDUCED_CELL_MIGRATION_AND_GROWTH_CONE_COLLAPSE		24	0.24285	0.826107	0.712454	0.98164	1	5141	tags=33%, list=25%, signal=44%
REACTOME_THROMBIN_SIGNALLING_THROUGH_PROTEINASE_ACTIVATED_RECEPTORS_PARS	REACTOME_THROMBIN_SIGNALLING_THROUGH_PROTEINASE_ACTIVATED_RECEPTORS_PARS		32	0.223211	0.825596	0.737374	0.981963	1	1282	tags=13%, list=6%, signal=13%
ODONNELL_TFRC_TARGETS_UP	ODONNELL_TFRC_TARGETS_UP		414	0.147346	0.82536	0.943624	0.981725	1	5318	tags=24%, list=26%, signal=32%
LIU_TOPBP1_TARGETS	LIU_TOPBP1_TARGETS		16	0.273539	0.825155	0.704251	0.9814	1	5555	tags=44%, list=27%, signal=60%
CHIARETTI_T_ALL_RELAPSE_PROGNOSIS	CHIARETTI_T_ALL_RELAPSE_PROGNOSIS		19	0.256677	0.825102	0.721831	0.980778	1	5857	tags=47%, list=29%, signal=66%
REACTOME_RNA_POL_II_TRANSCRIPTION	REACTOME_RNA_POL_II_TRANSCRIPTION		102	0.175132	0.824761	0.818045	0.980748	1	3732	tags=19%, list=18%, signal=23%
PID_P75NTRPATHWAY	PID_P75NTRPATHWAY		69	0.192214	0.824278	0.779221	0.980998	1	2053	tags=14%, list=10%, signal=16%
KEGG_O_GLYCAN_BIOSYNTHESIS	KEGG_O_GLYCAN_BIOSYNTHESIS		30	0.229656	0.824215	0.725589	0.980401	1	5672	tags=40%, list=28%, signal=55%
MUELLER_METHYLATED_IN_GLIOBLASTOMA	MUELLER_METHYLATED_IN_GLIOBLASTOMA		40	0.215056	0.824203	0.746599	0.979694	1	4966	tags=28%, list=24%, signal=36%
KAUFFMANN_MELANOMA_RELAPSE_UP	KAUFFMANN_MELANOMA_RELAPSE_UP		61	0.197565	0.823889	0.786424	0.97961	1	3901	tags=23%, list=19%, signal=28%
TSAI_RESPONSE_TO_IONIZING_RADIATION	TSAI_RESPONSE_TO_IONIZING_RADIATION		149	0.165664	0.823489	0.842748	0.979674	1	3920	tags=20%, list=19%, signal=25%
BASSO_CD40_SIGNALING_UP	BASSO_CD40_SIGNALING_UP		99	0.177639	0.822645	0.80916	0.980636	1	6933	tags=38%, list=34%, signal=58%
SESTO_RESPONSE_TO_UV_C3	SESTO_RESPONSE_TO_UV_C3		20	0.254551	0.822058	0.744308	0.981078	1	4092	tags=25%, list=20%, signal=31%
MARKEY_RB1_ACUTE_LOF_UP	MARKEY_RB1_ACUTE_LOF_UP		213	0.15713	0.820525	0.894356	0.983521	1	5661	tags=27%, list=28%, signal=37%
REACTOME_CHONDROITIN_SULFATE_BIOSYNTHESIS	REACTOME_CHONDROITIN_SULFATE_BIOSYNTHESIS		19	0.260889	0.820477	0.699099	0.982873	1	5292	tags=32%, list=26%, signal=43%
PID_LKB1_PATHWAY	PID_LKB1_PATHWAY		47	0.205251	0.820454	0.748768	0.982188	1	4454	tags=26%, list=22%, signal=33%
LIM_MAMMARY_LUMINAL_MATURE_DN	LIM_MAMMARY_LUMINAL_MATURE_DN		99	0.177439	0.82003	0.819596	0.98228	1	5456	tags=29%, list=27%, signal=40%
KUROZUMI_RESPONSE_TO_ONCOCYTIC_VIRUS	KUROZUMI_RESPONSE_TO_ONCOCYTIC_VIRUS		44	0.205749	0.819206	0.774038	0.983261	1	5661	tags=39%, list=28%, signal=53%
OUYANG_PROSTATE_CANCER_PROGRESSION_DN	OUYANG_PROSTATE_CANCER_PROGRESSION_DN		20	0.254214	0.818238	0.690846	0.984419	1	4253	tags=30%, list=21%, signal=38%
BIOCARTA_CTLA4_PATHWAY	BIOCARTA_CTLA4_PATHWAY		19	0.263961	0.816203	0.721137	0.987739	1	7341	tags=53%, list=36%, signal=82%
CHIARETTI_ACUTE_LYMPHOBLASTIC_LEUKEMIA_ZAP70	CHIARETTI_ACUTE_LYMPHOBLASTIC_LEUKEMIA_ZAP70		66	0.189252	0.815987	0.794658	0.987433	1	5821	tags=32%, list=28%, signal=44%
AMIT_EGF_RESPONSE_40_HELA	AMIT_EGF_RESPONSE_40_HELA		42	0.207765	0.815953	0.769497	0.986761	1	5561	tags=33%, list=27%, signal=46%
TONKS_TARGETS_OF_RUNX1_RUNX1T1_FUSION_MONOCYTE_UP	TONKS_TARGETS_OF_RUNX1_RUNX1T1_FUSION_MONOCYTE_UP		203	0.157148	0.815504	0.892805	0.986911	1	3343	tags=18%, list=16%, signal=21%
PID_ILK_PATHWAY	PID_ILK_PATHWAY		45	0.206775	0.814992	0.768595	0.987175	1	5398	tags=29%, list=26%, signal=39%
BIOCARTA_AT1R_PATHWAY	BIOCARTA_AT1R_PATHWAY		33	0.220721	0.814926	0.744932	0.986556	1	2224	tags=18%, list=11%, signal=20%
ABBUD_LIF_SIGNALING_1_UP	ABBUD_LIF_SIGNALING_1_UP		46	0.205871	0.814727	0.796667	0.986229	1	3978	tags=26%, list=19%, signal=32%
ZHANG_TLX_TARGETS_DN	ZHANG_TLX_TARGETS_DN		108	0.172193	0.814639	0.832049	0.985682	1	6061	tags=32%, list=30%, signal=46%
REACTOME_LATENT_INFECTION_OF_HOMO_SAPIENS_WITH_MYCOBACTERIUM_TUBERCULOSIS	REACTOME_LATENT_INFECTION_OF_HOMO_SAPIENS_WITH_MYCOBACTERIUM_TUBERCULOSIS		31	0.226427	0.814341	0.757475	0.98556	1	4508	tags=26%, list=22%, signal=33%
HOFFMANN_LARGE_TO_SMALL_PRE_BII_LYMPHOCYTE_DN	HOFFMANN_LARGE_TO_SMALL_PRE_BII_LYMPHOCYTE_DN		72	0.18578	0.814022	0.822504	0.985436	1	3759	tags=21%, list=18%, signal=25%
GROSS_ELK3_TARGETS_DN	GROSS_ELK3_TARGETS_DN		32	0.223126	0.81352	0.743676	0.985648	1	3771	tags=28%, list=18%, signal=34%
RASHI_RESPONSE_TO_IONIZING_RADIATION_4	RASHI_RESPONSE_TO_IONIZING_RADIATION_4		60	0.194281	0.81239	0.786062	0.987061	1	7372	tags=42%, list=36%, signal=65%
REACTOME_AMINE_COMPOUND_SLC_TRANSPORTERS	REACTOME_AMINE_COMPOUND_SLC_TRANSPORTERS		27	0.230066	0.812293	0.73928	0.98653	1	5684	tags=37%, list=28%, signal=51%
LIU_VAV3_PROSTATE_CARCINOGENESIS_UP	LIU_VAV3_PROSTATE_CARCINOGENESIS_UP		86	0.180738	0.811892	0.810559	0.986597	1	4570	tags=26%, list=22%, signal=33%
REACTOME_RNA_POL_III_TRANSCRIPTION_INITIATION_FROM_TYPE_2_PROMOTER	REACTOME_RNA_POL_III_TRANSCRIPTION_INITIATION_FROM_TYPE_2_PROMOTER		23	0.242808	0.811745	0.734454	0.986165	1	137	tags=9%, list=1%, signal=9%
PAPASPYRIDONOS_UNSTABLE_ATEROSCLEROTIC_PLAQUE_DN	PAPASPYRIDONOS_UNSTABLE_ATEROSCLEROTIC_PLAQUE_DN		43	0.206557	0.811298	0.773684	0.986266	1	6298	tags=44%, list=31%, signal=64%
REACTOME_POTASSIUM_CHANNELS	REACTOME_POTASSIUM_CHANNELS		98	0.177606	0.811167	0.838558	0.985798	1	5768	tags=31%, list=28%, signal=42%
PID_CD8TCRPATHWAY	PID_CD8TCRPATHWAY		53	0.199008	0.81048	0.79393	0.986361	1	6167	tags=36%, list=30%, signal=51%
RIZ_ERYTHROID_DIFFERENTIATION	RIZ_ERYTHROID_DIFFERENTIATION		77	0.181117	0.809921	0.822706	0.986706	1	1543	tags=13%, list=8%, signal=14%
LIANG_HEMATOPOIESIS_STEM_CELL_NUMBER_LARGE_VS_TINY_UP	LIANG_HEMATOPOIESIS_STEM_CELL_NUMBER_LARGE_VS_TINY_UP		43	0.203838	0.809782	0.784641	0.986252	1	2459	tags=14%, list=12%, signal=16%
PID_ATM_PATHWAY	PID_ATM_PATHWAY		34	0.218573	0.808638	0.771721	0.987676	1	3244	tags=21%, list=16%, signal=24%
HUANG_GATA2_TARGETS_UP	HUANG_GATA2_TARGETS_UP		148	0.162776	0.806489	0.890769	0.990964	1	6903	tags=33%, list=34%, signal=50%
PHESSE_TARGETS_OF_APC_AND_MBD2_UP	PHESSE_TARGETS_OF_APC_AND_MBD2_UP		20	0.249846	0.806077	0.766917	0.991002	1	6136	tags=35%, list=30%, signal=50%
PASQUALUCCI_LYMPHOMA_BY_GC_STAGE_UP	PASQUALUCCI_LYMPHOMA_BY_GC_STAGE_UP		282	0.150356	0.80538	0.945726	0.991598	1	6594	tags=33%, list=32%, signal=48%
PID_RHOA_REG_PATHWAY	PID_RHOA_REG_PATHWAY		46	0.204755	0.80519	0.770358	0.991226	1	1146	tags=11%, list=6%, signal=11%
REACTOME_TRANSFERRIN_ENDOCYTOSIS_AND_RECYCLING	REACTOME_TRANSFERRIN_ENDOCYTOSIS_AND_RECYCLING		25	0.237875	0.805054	0.774461	0.990768	1	5804	tags=36%, list=28%, signal=50%
SENESE_HDAC1_AND_HDAC2_TARGETS_UP	SENESE_HDAC1_AND_HDAC2_TARGETS_UP		233	0.151319	0.804465	0.93653	0.991131	1	4554	tags=21%, list=22%, signal=27%
RICKMAN_HEAD_AND_NECK_CANCER_C	RICKMAN_HEAD_AND_NECK_CANCER_C		106	0.174409	0.804435	0.835799	0.990461	1	4638	tags=25%, list=23%, signal=33%
REACTOME_DEPOSITION_OF_NEW_CENPA_CONTAINING_NUCLEOSOMES_AT_THE_CENTROMERE	REACTOME_DEPOSITION_OF_NEW_CENPA_CONTAINING_NUCLEOSOMES_AT_THE_CENTROMERE		60	0.189161	0.803833	0.829545	0.990837	1	4602	tags=25%, list=22%, signal=32%
PID_HEDGEHOG_2PATHWAY	PID_HEDGEHOG_2PATHWAY		22	0.240254	0.803074	0.753954	0.991499	1	6813	tags=41%, list=33%, signal=61%
ST_G_ALPHA_I_PATHWAY	ST_G_ALPHA_I_PATHWAY		35	0.214391	0.802813	0.77911	0.99124	1	6790	tags=37%, list=33%, signal=55%
KEGG_PRION_DISEASES	KEGG_PRION_DISEASES		35	0.210156	0.801604	0.794454	0.992697	1	6689	tags=40%, list=33%, signal=59%
TAKEDA_TARGETS_OF_NUP98_HOXA9_FUSION_3D_UP	TAKEDA_TARGETS_OF_NUP98_HOXA9_FUSION_3D_UP		176	0.158679	0.801422	0.896104	0.992298	1	4015	tags=20%, list=20%, signal=25%
BIOCARTA_INTRINSIC_PATHWAY	BIOCARTA_INTRINSIC_PATHWAY		23	0.236562	0.801421	0.759259	0.991579	1	3944	tags=30%, list=19%, signal=38%
REACTOME_SIGNALLING_TO_RAS	REACTOME_SIGNALLING_TO_RAS		27	0.230641	0.801067	0.767075	0.991477	1	5358	tags=37%, list=26%, signal=50%
REACTOME_SYNTHESIS_SECRETION_AND_INACTIVATION_OF_GLP1	REACTOME_SYNTHESIS_SECRETION_AND_INACTIVATION_OF_GLP1		19	0.249945	0.801028	0.763385	0.990833	1	5625	tags=42%, list=27%, signal=58%
ZHAN_VARIABLE_EARLY_DIFFERENTIATION_GENES_DN	ZHAN_VARIABLE_EARLY_DIFFERENTIATION_GENES_DN		30	0.226729	0.800544	0.769643	0.990989	1	2747	tags=17%, list=13%, signal=19%
CAFFAREL_RESPONSE_TO_THC_24HR_5_UP	CAFFAREL_RESPONSE_TO_THC_24HR_5_UP		34	0.214541	0.798517	0.780105	0.993875	1	5044	tags=29%, list=25%, signal=39%
IZADPANAH_STEM_CELL_ADIPOSE_VS_BONE_DN	IZADPANAH_STEM_CELL_ADIPOSE_VS_BONE_DN		107	0.168348	0.798053	0.874433	0.993984	1	5833	tags=33%, list=28%, signal=45%
HOSHIDA_LIVER_CANCER_LATE_RECURRENCE_DN	HOSHIDA_LIVER_CANCER_LATE_RECURRENCE_DN		69	0.184694	0.797369	0.816456	0.994494	1	4417	tags=23%, list=22%, signal=29%
BIOCARTA_PROTEASOME_PATHWAY	BIOCARTA_PROTEASOME_PATHWAY		28	0.227889	0.797162	0.752228	0.994154	1	3985	tags=21%, list=19%, signal=27%
PID_SYNDECAN_2_PATHWAY	PID_SYNDECAN_2_PATHWAY		33	0.218847	0.797147	0.778535	0.993465	1	5456	tags=36%, list=27%, signal=49%
ZIRN_TRETINOIN_RESPONSE_UP	ZIRN_TRETINOIN_RESPONSE_UP		20	0.243837	0.795965	0.747387	0.994814	1	3061	tags=25%, list=15%, signal=29%
MEISSNER_BRAIN_HCP_WITH_H3K4ME2	MEISSNER_BRAIN_HCP_WITH_H3K4ME2		17	0.259567	0.795816	0.76087	0.994361	1	6456	tags=41%, list=31%, signal=60%
LEE_TARGETS_OF_PTCH1_AND_SUFU_UP	LEE_TARGETS_OF_PTCH1_AND_SUFU_UP		52	0.198704	0.794566	0.8176	0.995765	1	6319	tags=31%, list=31%, signal=44%
FARMER_BREAST_CANCER_CLUSTER_1	FARMER_BREAST_CANCER_CLUSTER_1		41	0.204334	0.794454	0.815308	0.995224	1	7745	tags=49%, list=38%, signal=78%
LIU_TARGETS_OF_VMYB_VS_CMYB_DN	LIU_TARGETS_OF_VMYB_VS_CMYB_DN		43	0.20176	0.793749	0.828904	0.995713	1	1652	tags=14%, list=8%, signal=15%
YANG_BREAST_CANCER_ESR1_DN	YANG_BREAST_CANCER_ESR1_DN		25	0.228973	0.793712	0.792135	0.995055	1	2073	tags=16%, list=10%, signal=18%
FOURNIER_ACINAR_DEVELOPMENT_LATE_2	FOURNIER_ACINAR_DEVELOPMENT_LATE_2		276	0.149138	0.793545	0.95442	0.994644	1	3452	tags=17%, list=17%, signal=20%
TORCHIA_TARGETS_OF_EWSR1_FLI1_FUSION_TOP20_DN	TORCHIA_TARGETS_OF_EWSR1_FLI1_FUSION_TOP20_DN		18	0.254636	0.793098	0.750903	0.994713	1	3916	tags=22%, list=19%, signal=27%
HOLLEMAN_ASPARAGINASE_RESISTANCE_B_ALL_UP	HOLLEMAN_ASPARAGINASE_RESISTANCE_B_ALL_UP		26	0.227841	0.79247	0.774576	0.995067	1	8173	tags=46%, list=40%, signal=77%
SA_CASPASE_CASCADE	SA_CASPASE_CASCADE		19	0.246793	0.79235	0.74171	0.994553	1	3350	tags=21%, list=16%, signal=25%
PELLICCIOTTA_HDAC_IN_ANTIGEN_PRESENTATION_DN	PELLICCIOTTA_HDAC_IN_ANTIGEN_PRESENTATION_DN		49	0.195701	0.792324	0.805	0.993873	1	7436	tags=43%, list=36%, signal=67%
BREDEMEYER_RAG_SIGNALING_NOT_VIA_ATM_DN	BREDEMEYER_RAG_SIGNALING_NOT_VIA_ATM_DN		57	0.189674	0.792215	0.819355	0.993349	1	3131	tags=18%, list=15%, signal=21%
SHAFFER_IRF4_TARGETS_IN_PLASMA_CELL_VS_MATURE_B_LYMPHOCYTE	SHAFFER_IRF4_TARGETS_IN_PLASMA_CELL_VS_MATURE_B_LYMPHOCYTE		67	0.184666	0.791971	0.837171	0.993065	1	6129	tags=33%, list=30%, signal=47%
MASRI_RESISTANCE_TO_TAMOXIFEN_AND_AROMATASE_INHIBITORS_DN	MASRI_RESISTANCE_TO_TAMOXIFEN_AND_AROMATASE_INHIBITORS_DN		19	0.250804	0.791875	0.75382	0.992534	1	3559	tags=21%, list=17%, signal=25%
REACTOME_INWARDLY_RECTIFYING_K_CHANNELS	REACTOME_INWARDLY_RECTIFYING_K_CHANNELS		31	0.218575	0.79049	0.797251	0.994159	1	5623	tags=35%, list=27%, signal=49%
SMITH_TERT_TARGETS_UP	SMITH_TERT_TARGETS_UP		144	0.161416	0.789628	0.914463	0.994936	1	3307	tags=17%, list=16%, signal=21%
REACTOME_COSTIMULATION_BY_THE_CD28_FAMILY	REACTOME_COSTIMULATION_BY_THE_CD28_FAMILY		61	0.184701	0.788395	0.848631	0.996267	1	6125	tags=31%, list=30%, signal=44%
NAKAYAMA_SOFT_TISSUE_TUMORS_PCA1_DN	NAKAYAMA_SOFT_TISSUE_TUMORS_PCA1_DN		74	0.179298	0.786645	0.857595	0.998462	1	6851	tags=43%, list=33%, signal=65%
LEE_LIVER_CANCER_CIPROFIBRATE_DN	LEE_LIVER_CANCER_CIPROFIBRATE_DN		66	0.18402	0.786543	0.838449	0.99792	1	5036	tags=27%, list=25%, signal=36%
MCCLUNG_CREB1_TARGETS_DN	MCCLUNG_CREB1_TARGETS_DN		57	0.191577	0.78616	0.853698	0.997845	1	5801	tags=30%, list=28%, signal=41%
MATTIOLI_MULTIPLE_MYELOMA_SUBGROUPS	MATTIOLI_MULTIPLE_MYELOMA_SUBGROUPS		15	0.2622	0.78534	0.769369	0.998415	1	5916	tags=47%, list=29%, signal=66%
XU_GH1_EXOGENOUS_TARGETS_UP	XU_GH1_EXOGENOUS_TARGETS_UP		81	0.175839	0.784442	0.877778	0.999217	1	6382	tags=37%, list=31%, signal=54%
RUIZ_TNC_TARGETS_DN	RUIZ_TNC_TARGETS_DN		142	0.159488	0.784126	0.899701	0.999001	1	3956	tags=20%, list=19%, signal=24%
ZHONG_SECRETOME_OF_LUNG_CANCER_AND_ENDOTHELIUM	ZHONG_SECRETOME_OF_LUNG_CANCER_AND_ENDOTHELIUM		66	0.180829	0.783468	0.837398	0.999383	1	5213	tags=29%, list=25%, signal=38%
PID_GLYPICAN_1PATHWAY	PID_GLYPICAN_1PATHWAY		27	0.229394	0.783234	0.780034	0.999031	1	5456	tags=37%, list=27%, signal=50%
SCIBETTA_KDM5B_TARGETS_DN	SCIBETTA_KDM5B_TARGETS_DN		79	0.175133	0.78185	0.871383	1	1	5738	tags=32%, list=28%, signal=44%
XU_HGF_TARGETS_REPRESSED_BY_AKT1_DN	XU_HGF_TARGETS_REPRESSED_BY_AKT1_DN		92	0.173978	0.7811	0.871019	1	1	5159	tags=28%, list=25%, signal=38%
CHARAFE_BREAST_CANCER_BASAL_VS_MESENCHYMAL_DN	CHARAFE_BREAST_CANCER_BASAL_VS_MESENCHYMAL_DN		50	0.192362	0.780277	0.83087	1	1	6783	tags=40%, list=33%, signal=60%
RASHI_RESPONSE_TO_IONIZING_RADIATION_3	RASHI_RESPONSE_TO_IONIZING_RADIATION_3		48	0.195605	0.779847	0.825806	1	1	4785	tags=25%, list=23%, signal=33%
BILANGES_SERUM_SENSITIVE_VIA_TSC2	BILANGES_SERUM_SENSITIVE_VIA_TSC2		39	0.20374	0.779192	0.815308	1	1	4033	tags=28%, list=20%, signal=35%
REACTOME_INFLUENZA_LIFE_CYCLE	REACTOME_INFLUENZA_LIFE_CYCLE		136	0.160526	0.779065	0.905326	1	1	5908	tags=28%, list=29%, signal=39%
GOTZMANN_EPITHELIAL_TO_MESENCHYMAL_TRANSITION_UP	GOTZMANN_EPITHELIAL_TO_MESENCHYMAL_TRANSITION_UP		69	0.178777	0.77863	0.854839	1	1	6413	tags=35%, list=31%, signal=50%
MORI_PLASMA_CELL_UP	MORI_PLASMA_CELL_UP		51	0.191185	0.778016	0.834437	1	1	1597	tags=14%, list=8%, signal=15%
PID_S1P_META_PATHWAY	PID_S1P_META_PATHWAY		21	0.240054	0.777876	0.78534	1	1	319	tags=10%, list=2%, signal=10%
PID_RAS_PATHWAY	PID_RAS_PATHWAY		30	0.214184	0.777855	0.798635	1	1	2696	tags=17%, list=13%, signal=19%
SMID_BREAST_CANCER_NORMAL_LIKE_UP	SMID_BREAST_CANCER_NORMAL_LIKE_UP		461	0.137589	0.777581	0.990968	1	1	6153	tags=29%, list=30%, signal=40%
WEIGEL_OXIDATIVE_STRESS_BY_TBH_AND_H2O2	WEIGEL_OXIDATIVE_STRESS_BY_TBH_AND_H2O2		35	0.209412	0.7773	0.812709	0.999884	1	6162	tags=43%, list=30%, signal=61%
ZHANG_GATA6_TARGETS_DN	ZHANG_GATA6_TARGETS_DN		63	0.182614	0.776453	0.858766	1	1	5463	tags=33%, list=27%, signal=45%
CHAUHAN_RESPONSE_TO_METHOXYESTRADIOL_DN	CHAUHAN_RESPONSE_TO_METHOXYESTRADIOL_DN		100	0.165176	0.775619	0.883943	1	1	4899	tags=22%, list=24%, signal=29%
BIOCARTA_MPR_PATHWAY	BIOCARTA_MPR_PATHWAY		34	0.209738	0.773888	0.817133	1	1	5623	tags=35%, list=27%, signal=49%
KONDO_PROSTATE_CANCER_WITH_H3K27ME3	KONDO_PROSTATE_CANCER_WITH_H3K27ME3		195	0.150121	0.773778	0.937951	1	1	7201	tags=38%, list=35%, signal=58%
LEE_INTRATHYMIC_T_PROGENITOR	LEE_INTRATHYMIC_T_PROGENITOR		21	0.238481	0.772381	0.793651	1	1	3002	tags=19%, list=15%, signal=22%
REACTOME_PYRIMIDINE_METABOLISM	REACTOME_PYRIMIDINE_METABOLISM		24	0.225261	0.772129	0.811419	1	1	5558	tags=29%, list=27%, signal=40%
BIOCARTA_TPO_PATHWAY	BIOCARTA_TPO_PATHWAY		24	0.224356	0.771427	0.815331	1	1	2224	tags=17%, list=11%, signal=19%
SCHLOSSER_SERUM_RESPONSE_UP	SCHLOSSER_SERUM_RESPONSE_UP		134	0.160736	0.771386	0.910334	1	1	4936	tags=26%, list=24%, signal=34%
BAKER_HEMATOPOIESIS_STAT3_TARGETS	BAKER_HEMATOPOIESIS_STAT3_TARGETS		16	0.249766	0.771261	0.776557	1	1	3208	tags=31%, list=16%, signal=37%
THEODOROU_MAMMARY_TUMORIGENESIS	THEODOROU_MAMMARY_TUMORIGENESIS		31	0.213779	0.771001	0.808362	1	1	3831	tags=26%, list=19%, signal=32%
LABBE_WNT3A_TARGETS_UP	LABBE_WNT3A_TARGETS_UP		112	0.16223	0.770207	0.898331	1	1	4764	tags=22%, list=23%, signal=29%
BOUDOUKHA_BOUND_BY_IGF2BP2	BOUDOUKHA_BOUND_BY_IGF2BP2		110	0.16281	0.770069	0.903876	1	1	4466	tags=22%, list=22%, signal=28%
ROVERSI_GLIOMA_LOH_REGIONS	ROVERSI_GLIOMA_LOH_REGIONS		44	0.19637	0.769557	0.842623	1	1	3872	tags=20%, list=19%, signal=25%
REACTOME_SHC1_EVENTS_IN_EGFR_SIGNALING	REACTOME_SHC1_EVENTS_IN_EGFR_SIGNALING		15	0.254777	0.765608	0.769643	1	1	5358	tags=40%, list=26%, signal=54%
MEISSNER_BRAIN_ICP_WITH_H3K4ME3	MEISSNER_BRAIN_ICP_WITH_H3K4ME3		32	0.20687	0.765197	0.815929	1	1	4182	tags=25%, list=20%, signal=31%
BOYLAN_MULTIPLE_MYELOMA_D_CLUSTER_UP	BOYLAN_MULTIPLE_MYELOMA_D_CLUSTER_UP		27	0.218748	0.764605	0.808028	1	1	1146	tags=15%, list=6%, signal=16%
TURASHVILI_BREAST_DUCTAL_CARCINOMA_VS_DUCTAL_NORMAL_DN	TURASHVILI_BREAST_DUCTAL_CARCINOMA_VS_DUCTAL_NORMAL_DN		189	0.150586	0.763128	0.943314	1	1	3610	tags=18%, list=18%, signal=22%
SCIBETTA_KDM5B_TARGETS_UP	SCIBETTA_KDM5B_TARGETS_UP		19	0.240004	0.763101	0.788136	1	1	1917	tags=16%, list=9%, signal=17%
LEIN_OLIGODENDROCYTE_MARKERS	LEIN_OLIGODENDROCYTE_MARKERS		73	0.175055	0.762992	0.870915	1	1	4736	tags=23%, list=23%, signal=30%
PEDERSEN_TARGETS_OF_611CTF_ISOFORM_OF_ERBB2	PEDERSEN_TARGETS_OF_611CTF_ISOFORM_OF_ERBB2		76	0.176093	0.762404	0.881804	1	1	5586	tags=32%, list=27%, signal=43%
RIZKI_TUMOR_INVASIVENESS_3D_UP	RIZKI_TUMOR_INVASIVENESS_3D_UP		210	0.148067	0.762025	0.950796	1	1	5172	tags=25%, list=25%, signal=33%
REACTOME_RAP1_SIGNALLING	REACTOME_RAP1_SIGNALLING		16	0.247228	0.761955	0.790493	1	1	2781	tags=19%, list=14%, signal=22%
KAAB_FAILED_HEART_ATRIUM_UP	KAAB_FAILED_HEART_ATRIUM_UP		38	0.196674	0.760594	0.834725	1	1	6186	tags=39%, list=30%, signal=56%
LEE_DOUBLE_POLAR_THYMOCYTE	LEE_DOUBLE_POLAR_THYMOCYTE		25	0.22203	0.760349	0.827526	1	1	4482	tags=28%, list=22%, signal=36%
BREDEMEYER_RAG_SIGNALING_NOT_VIA_ATM_UP	BREDEMEYER_RAG_SIGNALING_NOT_VIA_ATM_UP		62	0.17744	0.760204	0.87725	1	1	4015	tags=21%, list=20%, signal=26%
CHEMELLO_SOLEUS_VS_EDL_MYOFIBERS_UP	CHEMELLO_SOLEUS_VS_EDL_MYOFIBERS_UP		35	0.202572	0.759738	0.838765	1	1	6750	tags=40%, list=33%, signal=59%
BROWNE_HCMV_INFECTION_24HR_UP	BROWNE_HCMV_INFECTION_24HR_UP		146	0.152912	0.759583	0.940565	1	1	6570	tags=36%, list=32%, signal=52%
ZHENG_RESPONSE_TO_ARSENITE_DN	ZHENG_RESPONSE_TO_ARSENITE_DN		17	0.240751	0.757771	0.798623	1	1	4638	tags=29%, list=23%, signal=38%
REACTOME_G_ALPHA_Z_SIGNALLING_EVENTS	REACTOME_G_ALPHA_Z_SIGNALLING_EVENTS		44	0.191756	0.757089	0.858537	1	1	2491	tags=14%, list=12%, signal=15%
BIOCARTA_ERK5_PATHWAY	BIOCARTA_ERK5_PATHWAY		18	0.24215	0.756939	0.787273	1	1	6589	tags=39%, list=32%, signal=57%
BIOCARTA_CARM_ER_PATHWAY	BIOCARTA_CARM_ER_PATHWAY		35	0.201088	0.756763	0.829431	1	1	3125	tags=17%, list=15%, signal=20%
AMIT_EGF_RESPONSE_60_MCF10A	AMIT_EGF_RESPONSE_60_MCF10A		39	0.196834	0.756411	0.86	1	1	6409	tags=36%, list=31%, signal=52%
REACTOME_THE_ROLE_OF_NEF_IN_HIV1_REPLICATION_AND_DISEASE_PATHOGENESIS	REACTOME_THE_ROLE_OF_NEF_IN_HIV1_REPLICATION_AND_DISEASE_PATHOGENESIS		27	0.220249	0.756273	0.837413	1	1	5387	tags=33%, list=26%, signal=45%
KEGG_FC_GAMMA_R_MEDIATED_PHAGOCYTOSIS	KEGG_FC_GAMMA_R_MEDIATED_PHAGOCYTOSIS		95	0.166297	0.756169	0.923913	1	1	4102	tags=18%, list=20%, signal=22%
PUJANA_XPRSS_INT_NETWORK	PUJANA_XPRSS_INT_NETWORK		168	0.151114	0.756036	0.953383	1	1	3326	tags=17%, list=16%, signal=20%
XU_CREBBP_TARGETS_DN	XU_CREBBP_TARGETS_DN		43	0.197342	0.754435	0.851307	1	1	4390	tags=23%, list=21%, signal=30%
REACTOME_VOLTAGE_GATED_POTASSIUM_CHANNELS	REACTOME_VOLTAGE_GATED_POTASSIUM_CHANNELS		43	0.193484	0.754327	0.861338	1	1	1923	tags=14%, list=9%, signal=15%
SA_G1_AND_S_PHASES	SA_G1_AND_S_PHASES		15	0.257607	0.75409	0.780142	1	1	2446	tags=20%, list=12%, signal=23%
HU_ANGIOGENESIS_UP	HU_ANGIOGENESIS_UP		20	0.235709	0.754031	0.803478	1	1	6317	tags=35%, list=31%, signal=51%
WANG_METASTASIS_OF_BREAST_CANCER_ESR1_DN	WANG_METASTASIS_OF_BREAST_CANCER_ESR1_DN		29	0.207837	0.753719	0.842454	1	1	923	tags=10%, list=4%, signal=11%
REACTOME_SIGNALING_BY_NODAL	REACTOME_SIGNALING_BY_NODAL		18	0.243599	0.753686	0.800357	1	1	2237	tags=17%, list=11%, signal=19%
NIELSEN_SYNOVIAL_SARCOMA_DN	NIELSEN_SYNOVIAL_SARCOMA_DN		20	0.22466	0.752958	0.788296	1	1	5	tags=5%, list=0%, signal=5%
JIANG_TIP30_TARGETS_DN	JIANG_TIP30_TARGETS_DN		24	0.221947	0.751992	0.82601	1	1	5871	tags=33%, list=29%, signal=47%
PID_EPOPATHWAY	PID_EPOPATHWAY		34	0.199978	0.751695	0.855688	1	1	2224	tags=15%, list=11%, signal=16%
REACTOME_SHC_MEDIATED_SIGNALLING	REACTOME_SHC_MEDIATED_SIGNALLING		15	0.249804	0.751319	0.801802	1	1	5358	tags=40%, list=26%, signal=54%
KEGG_GLIOMA	KEGG_GLIOMA		65	0.17653	0.749412	0.901408	1	1	6719	tags=42%, list=33%, signal=62%
BIOCARTA_LONGEVITY_PATHWAY	BIOCARTA_LONGEVITY_PATHWAY		15	0.250046	0.747884	0.79896	1	1	2605	tags=20%, list=13%, signal=23%
MARTORIATI_MDM4_TARGETS_NEUROEPITHELIUM_DN	MARTORIATI_MDM4_TARGETS_NEUROEPITHELIUM_DN		164	0.148104	0.743445	0.961194	1	1	7031	tags=35%, list=34%, signal=52%
KAUFFMANN_DNA_REPAIR_GENES	KAUFFMANN_DNA_REPAIR_GENES		229	0.140036	0.741654	0.978723	1	1	5228	tags=23%, list=25%, signal=31%
HELLER_HDAC_TARGETS_DN	HELLER_HDAC_TARGETS_DN		288	0.136509	0.741365	0.987288	1	1	5448	tags=24%, list=27%, signal=32%
SA_B_CELL_RECEPTOR_COMPLEXES	SA_B_CELL_RECEPTOR_COMPLEXES		24	0.217587	0.741144	0.827138	1	1	2224	tags=17%, list=11%, signal=19%
GESERICK_TERT_TARGETS_DN	GESERICK_TERT_TARGETS_DN		21	0.222859	0.740852	0.844595	1	1	5606	tags=38%, list=27%, signal=52%
IIZUKA_LIVER_CANCER_PROGRESSION_L0_L1_UP	IIZUKA_LIVER_CANCER_PROGRESSION_L0_L1_UP		17	0.236358	0.739832	0.808587	1	1	6895	tags=47%, list=34%, signal=71%
GYORFFY_MITOXANTRONE_RESISTANCE	GYORFFY_MITOXANTRONE_RESISTANCE		53	0.181353	0.738791	0.894481	1	1	6409	tags=34%, list=31%, signal=49%
REACTOME_NUCLEAR_RECEPTOR_TRANSCRIPTION_PATHWAY	REACTOME_NUCLEAR_RECEPTOR_TRANSCRIPTION_PATHWAY		47	0.187114	0.738677	0.860972	1	1	5237	tags=30%, list=26%, signal=40%
REACTOME_REGULATION_OF_HYPOXIA_INDUCIBLE_FACTOR_HIF_BY_OXYGEN	REACTOME_REGULATION_OF_HYPOXIA_INDUCIBLE_FACTOR_HIF_BY_OXYGEN		23	0.221101	0.738344	0.84	1	1	3977	tags=22%, list=19%, signal=27%
BIOCARTA_NKCELLS_PATHWAY	BIOCARTA_NKCELLS_PATHWAY		20	0.227216	0.737228	0.855442	1	1	5309	tags=25%, list=26%, signal=34%
HOLLEMAN_VINCRISTINE_RESISTANCE_B_ALL_UP	HOLLEMAN_VINCRISTINE_RESISTANCE_B_ALL_UP		38	0.191311	0.737071	0.879928	1	1	6338	tags=34%, list=31%, signal=49%
AMIT_SERUM_RESPONSE_20_MCF10A	AMIT_SERUM_RESPONSE_20_MCF10A		21	0.225036	0.736645	0.850772	1	1	2069	tags=19%, list=10%, signal=21%
YU_MYC_TARGETS_DN	YU_MYC_TARGETS_DN		53	0.181056	0.735848	0.915282	1	1	6410	tags=36%, list=31%, signal=52%
DORSEY_GAB2_TARGETS	DORSEY_GAB2_TARGETS		31	0.202997	0.735598	0.848142	1	1	5763	tags=29%, list=28%, signal=40%
RICKMAN_TUMOR_DIFFERENTIATED_MODERATELY_VS_POORLY_UP	RICKMAN_TUMOR_DIFFERENTIATED_MODERATELY_VS_POORLY_UP		121	0.152415	0.73423	0.958199	1	1	4033	tags=21%, list=20%, signal=26%
ALONSO_METASTASIS_DN	ALONSO_METASTASIS_DN		26	0.215182	0.734127	0.856655	1	1	1780	tags=15%, list=9%, signal=17%
ZWANG_EGF_PERSISTENTLY_DN	ZWANG_EGF_PERSISTENTLY_DN		59	0.175298	0.733099	0.901454	1	1	5777	tags=31%, list=28%, signal=42%
REACTOME_P75_NTR_RECEPTOR_MEDIATED_SIGNALLING	REACTOME_P75_NTR_RECEPTOR_MEDIATED_SIGNALLING		79	0.163541	0.732201	0.931854	1	1	6186	tags=32%, list=30%, signal=45%
MODY_HIPPOCAMPUS_PRENATAL	MODY_HIPPOCAMPUS_PRENATAL		42	0.188977	0.73213	0.876076	1	1	7126	tags=43%, list=35%, signal=66%
DIRMEIER_LMP1_RESPONSE_LATE_DN	DIRMEIER_LMP1_RESPONSE_LATE_DN		31	0.200637	0.730595	0.851327	1	1	7695	tags=48%, list=37%, signal=77%
REACTOME_GLUCAGON_SIGNALING_IN_METABOLIC_REGULATION	REACTOME_GLUCAGON_SIGNALING_IN_METABOLIC_REGULATION		33	0.196069	0.730563	0.875666	1	1	1472	tags=12%, list=7%, signal=13%
GAL_LEUKEMIC_STEM_CELL_UP	GAL_LEUKEMIC_STEM_CELL_UP		131	0.151048	0.72998	0.961988	1	1	3507	tags=17%, list=17%, signal=20%
GYORFFY_DOXORUBICIN_RESISTANCE	GYORFFY_DOXORUBICIN_RESISTANCE		50	0.180937	0.729568	0.889789	1	1	4802	tags=26%, list=23%, signal=34%
SHIN_B_CELL_LYMPHOMA_CLUSTER_2	SHIN_B_CELL_LYMPHOMA_CLUSTER_2		30	0.204014	0.729392	0.862191	1	1	6589	tags=33%, list=32%, signal=49%
GNATENKO_PLATELET_SIGNATURE	GNATENKO_PLATELET_SIGNATURE		45	0.182612	0.728103	0.891935	1	1	701	tags=9%, list=3%, signal=9%
ODONNELL_TARGETS_OF_MYC_AND_TFRC_UP	ODONNELL_TARGETS_OF_MYC_AND_TFRC_UP		82	0.163038	0.728058	0.938291	1	1	6410	tags=33%, list=31%, signal=48%
BROWNE_HCMV_INFECTION_2HR_UP	BROWNE_HCMV_INFECTION_2HR_UP		39	0.186899	0.72794	0.884679	1	1	8324	tags=49%, list=41%, signal=82%
REACTOME_ACTIVATION_OF_KAINATE_RECEPTORS_UPON_GLUTAMATE_BINDING	REACTOME_ACTIVATION_OF_KAINATE_RECEPTORS_UPON_GLUTAMATE_BINDING		31	0.200489	0.727596	0.865188	1	1	5623	tags=32%, list=27%, signal=44%
YAMASHITA_LIVER_CANCER_STEM_CELL_DN	YAMASHITA_LIVER_CANCER_STEM_CELL_DN		76	0.164418	0.726584	0.92733	1	1	5350	tags=29%, list=26%, signal=39%
KARAKAS_TGFB1_SIGNALING	KARAKAS_TGFB1_SIGNALING		18	0.229897	0.726228	0.842491	1	1	3221	tags=28%, list=16%, signal=33%
LENAOUR_DENDRITIC_CELL_MATURATION_DN	LENAOUR_DENDRITIC_CELL_MATURATION_DN		128	0.1497	0.725132	0.956973	1	1	4401	tags=20%, list=21%, signal=26%
KEGG_JAK_STAT_SIGNALING_PATHWAY	KEGG_JAK_STAT_SIGNALING_PATHWAY		155	0.144613	0.724423	0.981214	1	1	3228	tags=16%, list=16%, signal=19%
MODY_HIPPOCAMPUS_POSTNATAL	MODY_HIPPOCAMPUS_POSTNATAL		63	0.17051	0.723341	0.928339	1	1	6146	tags=32%, list=30%, signal=45%
URS_ADIPOCYTE_DIFFERENTIATION_UP	URS_ADIPOCYTE_DIFFERENTIATION_UP		73	0.163545	0.721875	0.928687	1	1	7611	tags=45%, list=37%, signal=72%
JAZAERI_BREAST_CANCER_BRCA1_VS_BRCA2_UP	JAZAERI_BREAST_CANCER_BRCA1_VS_BRCA2_UP		49	0.179416	0.72114	0.892919	1	1	3264	tags=16%, list=16%, signal=19%
ST_INTERLEUKIN_4_PATHWAY	ST_INTERLEUKIN_4_PATHWAY		26	0.207361	0.721062	0.855946	1	1	1282	tags=12%, list=6%, signal=12%
BIOCARTA_IL17_PATHWAY	BIOCARTA_IL17_PATHWAY		15	0.238742	0.720391	0.840708	1	1	6124	tags=47%, list=30%, signal=66%
ALONSO_METASTASIS_NEURAL_UP	ALONSO_METASTASIS_NEURAL_UP		18	0.228248	0.719761	0.840678	1	1	4450	tags=33%, list=22%, signal=43%
KYNG_ENVIRONMENTAL_STRESS_RESPONSE_NOT_BY_4NQO_IN_WS	KYNG_ENVIRONMENTAL_STRESS_RESPONSE_NOT_BY_4NQO_IN_WS		40	0.18869	0.719371	0.877005	1	1	5513	tags=33%, list=27%, signal=44%
REACTOME_CGMP_EFFECTS	REACTOME_CGMP_EFFECTS		19	0.221484	0.719094	0.856637	1	1	6885	tags=42%, list=34%, signal=63%
RAMPON_ENRICHED_LEARNING_ENVIRONMENT_LATE_UP	RAMPON_ENRICHED_LEARNING_ENVIRONMENT_LATE_UP		22	0.215683	0.718843	0.857372	1	1	1012	tags=14%, list=5%, signal=14%
BIOCARTA_IGF1_PATHWAY	BIOCARTA_IGF1_PATHWAY		21	0.220108	0.718269	0.868132	1	1	2605	tags=19%, list=13%, signal=22%
LEE_AGING_MUSCLE_UP	LEE_AGING_MUSCLE_UP		45	0.179809	0.717832	0.905882	1	1	4118	tags=24%, list=20%, signal=31%
REACTOME_FANCONI_ANEMIA_PATHWAY	REACTOME_FANCONI_ANEMIA_PATHWAY		21	0.216964	0.717503	0.846957	1	1	4907	tags=29%, list=24%, signal=38%
BIOCARTA_PAR1_PATHWAY	BIOCARTA_PAR1_PATHWAY		37	0.187799	0.717484	0.901724	1	1	3733	tags=19%, list=18%, signal=23%
REACTOME_REGULATION_OF_IFNA_SIGNALING	REACTOME_REGULATION_OF_IFNA_SIGNALING		24	0.208523	0.71718	0.869963	1	1	7233	tags=46%, list=35%, signal=71%
REACTOME_SYNTHESIS_OF_BILE_ACIDS_AND_BILE_SALTS	REACTOME_SYNTHESIS_OF_BILE_ACIDS_AND_BILE_SALTS		19	0.225708	0.715688	0.856643	1	1	5756	tags=42%, list=28%, signal=58%
ZHOU_TNF_SIGNALING_30MIN	ZHOU_TNF_SIGNALING_30MIN		54	0.175689	0.715615	0.922591	1	1	5657	tags=30%, list=28%, signal=41%
LINDSTEDT_DENDRITIC_CELL_MATURATION_B	LINDSTEDT_DENDRITIC_CELL_MATURATION_B		53	0.170852	0.71414	0.915254	1	1	1524	tags=11%, list=7%, signal=12%
REACTOME_RNA_POL_III_TRANSCRIPTION	REACTOME_RNA_POL_III_TRANSCRIPTION		33	0.198857	0.713249	0.884682	1	1	3798	tags=21%, list=18%, signal=26%
GAURNIER_PSMD4_TARGETS	GAURNIER_PSMD4_TARGETS		71	0.164753	0.71322	0.941957	1	1	6207	tags=35%, list=30%, signal=50%
REACTOME_TRANSLATION	REACTOME_TRANSLATION		147	0.144631	0.713176	0.971698	1	1	3083	tags=15%, list=15%, signal=17%
CREIGHTON_AKT1_SIGNALING_VIA_MTOR_DN	CREIGHTON_AKT1_SIGNALING_VIA_MTOR_DN		23	0.212471	0.712438	0.886139	1	1	5463	tags=30%, list=27%, signal=41%
AMUNDSON_GENOTOXIC_SIGNATURE	AMUNDSON_GENOTOXIC_SIGNATURE		103	0.152919	0.712387	0.964885	1	1	4228	tags=20%, list=21%, signal=26%
FINAK_BREAST_CANCER_SDPP_SIGNATURE	FINAK_BREAST_CANCER_SDPP_SIGNATURE		25	0.208484	0.711758	0.880399	1	1	8264	tags=60%, list=40%, signal=100%
LI_PROSTATE_CANCER_EPIGENETIC	LI_PROSTATE_CANCER_EPIGENETIC		30	0.199188	0.711413	0.881271	1	1	7125	tags=47%, list=35%, signal=71%
KIM_PTEN_TARGETS_UP	KIM_PTEN_TARGETS_UP		18	0.223512	0.710999	0.854671	1	1	6836	tags=44%, list=33%, signal=67%
REACTOME_CHYLOMICRON_MEDIATED_LIPID_TRANSPORT	REACTOME_CHYLOMICRON_MEDIATED_LIPID_TRANSPORT		16	0.231181	0.710713	0.837887	1	1	6855	tags=50%, list=33%, signal=75%
CHESLER_BRAIN_QTL_CIS	CHESLER_BRAIN_QTL_CIS		74	0.162841	0.709357	0.953383	1	1	4444	tags=22%, list=22%, signal=27%
REACTOME_3_UTR_MEDIATED_TRANSLATIONAL_REGULATION	REACTOME_3_UTR_MEDIATED_TRANSLATIONAL_REGULATION		106	0.151132	0.709186	0.961059	1	1	7171	tags=36%, list=35%, signal=55%
PID_RETINOIC_ACID_PATHWAY	PID_RETINOIC_ACID_PATHWAY		30	0.195578	0.707373	0.887439	1	1	5358	tags=30%, list=26%, signal=41%
FLOTHO_PEDIATRIC_ALL_THERAPY_RESPONSE_DN	FLOTHO_PEDIATRIC_ALL_THERAPY_RESPONSE_DN		29	0.196247	0.706778	0.86803	1	1	6908	tags=45%, list=34%, signal=67%
REACTOME_BMAL1_CLOCK_NPAS2_ACTIVATES_CIRCADIAN_EXPRESSION	REACTOME_BMAL1_CLOCK_NPAS2_ACTIVATES_CIRCADIAN_EXPRESSION		36	0.186515	0.706519	0.913118	1	1	3491	tags=19%, list=17%, signal=23%
MAGRANGEAS_MULTIPLE_MYELOMA_IGG_VS_IGA_UP	MAGRANGEAS_MULTIPLE_MYELOMA_IGG_VS_IGA_UP		21	0.216374	0.704549	0.878229	1	1	890	tags=14%, list=4%, signal=15%
NIELSEN_LIPOSARCOMA_UP	NIELSEN_LIPOSARCOMA_UP		18	0.221961	0.704408	0.8625	1	1	5213	tags=28%, list=25%, signal=37%
BILD_SRC_ONCOGENIC_SIGNATURE	BILD_SRC_ONCOGENIC_SIGNATURE		60	0.167543	0.704101	0.952381	1	1	6826	tags=35%, list=33%, signal=52%
KEGG_NON_SMALL_CELL_LUNG_CANCER	KEGG_NON_SMALL_CELL_LUNG_CANCER		54	0.169797	0.703336	0.921273	1	1	6719	tags=39%, list=33%, signal=58%
BILBAN_B_CLL_LPL_DN	BILBAN_B_CLL_LPL_DN		41	0.182299	0.703233	0.914928	1	1	7099	tags=44%, list=35%, signal=67%
KEGG_PHOSPHATIDYLINOSITOL_SIGNALING_SYSTEM	KEGG_PHOSPHATIDYLINOSITOL_SIGNALING_SYSTEM		76	0.156956	0.70302	0.956731	1	1	5498	tags=29%, list=27%, signal=39%
PID_IL6_7PATHWAY	PID_IL6_7PATHWAY		47	0.175448	0.702969	0.916393	1	1	2750	tags=17%, list=13%, signal=20%
TONKS_TARGETS_OF_RUNX1_RUNX1T1_FUSION_GRANULOCYTE_DN	TONKS_TARGETS_OF_RUNX1_RUNX1T1_FUSION_GRANULOCYTE_DN		17	0.225728	0.702698	0.850694	1	1	5786	tags=35%, list=28%, signal=49%
CEBALLOS_TARGETS_OF_TP53_AND_MYC_UP	CEBALLOS_TARGETS_OF_TP53_AND_MYC_UP		21	0.217671	0.700549	0.867596	1	1	5722	tags=33%, list=28%, signal=46%
PID_EPHA2_FWDPATHWAY	PID_EPHA2_FWDPATHWAY		19	0.219704	0.700323	0.875657	1	1	3243	tags=21%, list=16%, signal=25%
HILLION_HMGA1B_TARGETS	HILLION_HMGA1B_TARGETS		91	0.15262	0.696991	0.965268	1	1	6639	tags=35%, list=32%, signal=52%
SCHWAB_TARGETS_OF_BMYB_POLYMORPHIC_VARIANTS_DN	SCHWAB_TARGETS_OF_BMYB_POLYMORPHIC_VARIANTS_DN		17	0.224747	0.695824	0.864865	1	1	886	tags=12%, list=4%, signal=12%
CAFFAREL_RESPONSE_TO_THC_UP	CAFFAREL_RESPONSE_TO_THC_UP		33	0.18874	0.695187	0.909574	1	1	5044	tags=30%, list=25%, signal=40%
PID_HIF2PATHWAY	PID_HIF2PATHWAY		34	0.188682	0.694558	0.896373	1	1	3977	tags=24%, list=19%, signal=29%
KEGG_PANTOTHENATE_AND_COA_BIOSYNTHESIS	KEGG_PANTOTHENATE_AND_COA_BIOSYNTHESIS		16	0.226721	0.694421	0.874363	1	1	3209	tags=19%, list=16%, signal=22%
ZHONG_SECRETOME_OF_LUNG_CANCER_AND_MACROPHAGE	ZHONG_SECRETOME_OF_LUNG_CANCER_AND_MACROPHAGE		77	0.155846	0.693846	0.958589	1	1	6967	tags=40%, list=34%, signal=61%
LI_INDUCED_T_TO_NATURAL_KILLER_DN	LI_INDUCED_T_TO_NATURAL_KILLER_DN		115	0.143573	0.693571	0.978395	1	1	5334	tags=25%, list=26%, signal=34%
DAZARD_UV_RESPONSE_CLUSTER_G2	DAZARD_UV_RESPONSE_CLUSTER_G2		29	0.19687	0.693407	0.887299	1	1	2928	tags=17%, list=14%, signal=20%
MAHADEVAN_RESPONSE_TO_MP470_UP	MAHADEVAN_RESPONSE_TO_MP470_UP		19	0.217047	0.693161	0.886926	1	1	5661	tags=32%, list=28%, signal=44%
TUOMISTO_TUMOR_SUPPRESSION_BY_COL13A1_UP	TUOMISTO_TUMOR_SUPPRESSION_BY_COL13A1_UP		17	0.229409	0.69189	0.8663	1	1	284	tags=6%, list=1%, signal=6%
PID_HIF1APATHWAY	PID_HIF1APATHWAY		19	0.215941	0.691522	0.876761	1	1	3977	tags=26%, list=19%, signal=33%
REACTOME_GABA_SYNTHESIS_RELEASE_REUPTAKE_AND_DEGRADATION	REACTOME_GABA_SYNTHESIS_RELEASE_REUPTAKE_AND_DEGRADATION		17	0.224554	0.690077	0.893116	1	1	6495	tags=47%, list=32%, signal=69%
LEE_AGING_CEREBELLUM_UP	LEE_AGING_CEREBELLUM_UP		83	0.152468	0.689491	0.9568	1	1	7395	tags=39%, list=36%, signal=60%
MCGOWAN_RSP6_TARGETS_UP	MCGOWAN_RSP6_TARGETS_UP		18	0.2205	0.689292	0.875439	1	1	2554	tags=17%, list=12%, signal=19%
NELSON_RESPONSE_TO_ANDROGEN_DN	NELSON_RESPONSE_TO_ANDROGEN_DN		19	0.212479	0.689224	0.870403	1	1	1140	tags=11%, list=6%, signal=11%
REACTOME_SHC_RELATED_EVENTS	REACTOME_SHC_RELATED_EVENTS		17	0.221604	0.688913	0.881508	1	1	5358	tags=35%, list=26%, signal=48%
FIGUEROA_AML_METHYLATION_CLUSTER_1_UP	FIGUEROA_AML_METHYLATION_CLUSTER_1_UP		120	0.144114	0.687793	0.980922	1	1	5099	tags=27%, list=25%, signal=35%
ZHU_CMV_8_HR_UP	ZHU_CMV_8_HR_UP		47	0.16858	0.685916	0.926164	1	1	7190	tags=47%, list=35%, signal=72%
FONTAINE_FOLLICULAR_THYROID_ADENOMA_DN	FONTAINE_FOLLICULAR_THYROID_ADENOMA_DN		68	0.158181	0.685014	0.943274	1	1	4907	tags=22%, list=24%, signal=29%
KEGG_LONG_TERM_DEPRESSION	KEGG_LONG_TERM_DEPRESSION		69	0.156572	0.684375	0.958266	1	1	3514	tags=16%, list=17%, signal=19%
PEART_HDAC_PROLIFERATION_CLUSTER_DN	PEART_HDAC_PROLIFERATION_CLUSTER_DN		76	0.154766	0.683713	0.962205	1	1	1635	tags=11%, list=8%, signal=11%
GRUETZMANN_PANCREATIC_CANCER_DN	GRUETZMANN_PANCREATIC_CANCER_DN		203	0.131879	0.683251	0.992733	1	1	5707	tags=27%, list=28%, signal=36%
REACTOME_PLATELET_HOMEOSTASIS	REACTOME_PLATELET_HOMEOSTASIS		76	0.153853	0.682341	0.963893	1	1	2206	tags=12%, list=11%, signal=13%
KEGG_ASTHMA	KEGG_ASTHMA		28	0.194458	0.680998	0.887564	1	1	6839	tags=36%, list=33%, signal=53%
NAKAYAMA_SOFT_TISSUE_TUMORS_PCA1_UP	NAKAYAMA_SOFT_TISSUE_TUMORS_PCA1_UP		72	0.157566	0.679142	0.964646	1	1	7511	tags=38%, list=37%, signal=59%
REACTOME_CIRCADIAN_REPRESSION_OF_EXPRESSION_BY_REV_ERBA	REACTOME_CIRCADIAN_REPRESSION_OF_EXPRESSION_BY_REV_ERBA		23	0.201677	0.678021	0.889286	1	1	2793	tags=17%, list=14%, signal=20%
AMIT_EGF_RESPONSE_120_MCF10A	AMIT_EGF_RESPONSE_120_MCF10A		43	0.172875	0.676518	0.931624	1	1	7343	tags=40%, list=36%, signal=61%
GARCIA_TARGETS_OF_FLI1_AND_DAX1_DN	GARCIA_TARGETS_OF_FLI1_AND_DAX1_DN		172	0.135196	0.67495	0.992908	1	1	3723	tags=17%, list=18%, signal=21%
DER_IFN_ALPHA_RESPONSE_UP	DER_IFN_ALPHA_RESPONSE_UP		74	0.152411	0.674653	0.964286	1	1	6915	tags=36%, list=34%, signal=55%
SAGIV_CD24_TARGETS_UP	SAGIV_CD24_TARGETS_UP		22	0.202096	0.67367	0.901434	1	1	1731	tags=14%, list=8%, signal=15%
WIEDERSCHAIN_TARGETS_OF_BMI1_AND_PCGF2	WIEDERSCHAIN_TARGETS_OF_BMI1_AND_PCGF2		55	0.16429	0.672557	0.938023	1	1	2956	tags=18%, list=14%, signal=21%
PID_IL12_STAT4PATHWAY	PID_IL12_STAT4PATHWAY		33	0.183142	0.672488	0.941901	1	1	6172	tags=39%, list=30%, signal=56%
KEGG_TASTE_TRANSDUCTION	KEGG_TASTE_TRANSDUCTION		51	0.16666	0.671871	0.948676	1	1	4195	tags=22%, list=20%, signal=27%
THILLAINADESAN_ZNF217_TARGETS_UP	THILLAINADESAN_ZNF217_TARGETS_UP		44	0.171054	0.67118	0.932998	1	1	6791	tags=39%, list=33%, signal=58%
BIOCARTA_IL2_PATHWAY	BIOCARTA_IL2_PATHWAY		22	0.201559	0.670767	0.89661	1	1	2224	tags=18%, list=11%, signal=20%
REACTOME_SEMA4D_IN_SEMAPHORIN_SIGNALING	REACTOME_SEMA4D_IN_SEMAPHORIN_SIGNALING		29	0.188236	0.669187	0.923894	1	1	5141	tags=28%, list=25%, signal=37%
JI_METASTASIS_REPRESSED_BY_STK11	JI_METASTASIS_REPRESSED_BY_STK11		27	0.187078	0.666898	0.934319	1	1	5176	tags=30%, list=25%, signal=40%
PLASARI_NFIC_TARGETS_BASAL_UP	PLASARI_NFIC_TARGETS_BASAL_UP		27	0.189877	0.666016	0.929915	1	1	6829	tags=41%, list=33%, signal=61%
ZHAN_MULTIPLE_MYELOMA_LB_DN	ZHAN_MULTIPLE_MYELOMA_LB_DN		39	0.176072	0.665886	0.938918	1	1	5681	tags=33%, list=28%, signal=46%
REACTOME_G_BETA_GAMMA_SIGNALLING_THROUGH_PLC_BETA	REACTOME_G_BETA_GAMMA_SIGNALLING_THROUGH_PLC_BETA		20	0.203833	0.665608	0.908929	1	1	5623	tags=30%, list=27%, signal=41%
REACTOME_G_PROTEIN_ACTIVATION	REACTOME_G_PROTEIN_ACTIVATION		27	0.185199	0.66534	0.92953	1	1	724	tags=7%, list=4%, signal=8%
MCLACHLAN_DENTAL_CARIES_DN	MCLACHLAN_DENTAL_CARIES_DN		235	0.125843	0.66444	1	1	1	5686	tags=25%, list=28%, signal=34%
KEGG_CELL_ADHESION_MOLECULES_CAMS	KEGG_CELL_ADHESION_MOLECULES_CAMS		130	0.138203	0.663686	0.991004	1	1	8051	tags=45%, list=39%, signal=74%
BANDRES_RESPONSE_TO_CARMUSTIN_MGMT_48HR_UP	BANDRES_RESPONSE_TO_CARMUSTIN_MGMT_48HR_UP		18	0.213609	0.663446	0.915162	1	1	2589	tags=17%, list=13%, signal=19%
HOFFMANN_SMALL_PRE_BII_TO_IMMATURE_B_LYMPHOCYTE_UP	HOFFMANN_SMALL_PRE_BII_TO_IMMATURE_B_LYMPHOCYTE_UP		70	0.152819	0.663233	0.9701	1	1	5721	tags=30%, list=28%, signal=41%
SIMBULAN_UV_RESPONSE_NORMAL_DN	SIMBULAN_UV_RESPONSE_NORMAL_DN		33	0.179426	0.661422	0.94941	1	1	2839	tags=18%, list=14%, signal=21%
PID_ALPHASYNUCLEIN_PATHWAY	PID_ALPHASYNUCLEIN_PATHWAY		33	0.184652	0.660743	0.93864	1	1	3782	tags=18%, list=18%, signal=22%
PID_INTEGRIN_A9B1_PATHWAY	PID_INTEGRIN_A9B1_PATHWAY		25	0.194667	0.660513	0.92721	1	1	5640	tags=32%, list=27%, signal=44%
REACTOME_UNBLOCKING_OF_NMDA_RECEPTOR_GLUTAMATE_BINDING_AND_ACTIVATION	REACTOME_UNBLOCKING_OF_NMDA_RECEPTOR_GLUTAMATE_BINDING_AND_ACTIVATION		15	0.225906	0.660094	0.908127	1	1	6288	tags=47%, list=31%, signal=67%
NIELSEN_GIST_AND_SYNOVIAL_SARCOMA_UP	NIELSEN_GIST_AND_SYNOVIAL_SARCOMA_UP		20	0.204932	0.659732	0.899824	1	1	4096	tags=25%, list=20%, signal=31%
BIOCARTA_NDKDYNAMIN_PATHWAY	BIOCARTA_NDKDYNAMIN_PATHWAY		18	0.203885	0.658827	0.898276	1	1	6240	tags=33%, list=30%, signal=48%
JEPSEN_SMRT_TARGETS	JEPSEN_SMRT_TARGETS		33	0.179715	0.658778	0.944732	1	1	5196	tags=27%, list=25%, signal=36%
REACTOME_CD28_DEPENDENT_PI3K_AKT_SIGNALING	REACTOME_CD28_DEPENDENT_PI3K_AKT_SIGNALING		21	0.199127	0.65876	0.898551	1	1	8	tags=5%, list=0%, signal=5%
GEISS_RESPONSE_TO_DSRNA_DN	GEISS_RESPONSE_TO_DSRNA_DN		16	0.216964	0.658308	0.904059	1	1	1586	tags=13%, list=8%, signal=14%
REACTOME_SIGNALING_BY_WNT	REACTOME_SIGNALING_BY_WNT		63	0.154059	0.657897	0.975689	1	1	4030	tags=19%, list=20%, signal=24%
SCHOEN_NFKB_SIGNALING	SCHOEN_NFKB_SIGNALING		34	0.178806	0.657163	0.92517	1	1	5194	tags=26%, list=25%, signal=35%
LEE_LIVER_CANCER_ACOX1_DN	LEE_LIVER_CANCER_ACOX1_DN		65	0.153084	0.65677	0.971993	1	1	4622	tags=22%, list=23%, signal=28%
SESTO_RESPONSE_TO_UV_C6	SESTO_RESPONSE_TO_UV_C6		39	0.168485	0.655952	0.942953	1	1	1577	tags=10%, list=8%, signal=11%
KORKOLA_SEMINOMA_UP	KORKOLA_SEMINOMA_UP		43	0.16343	0.655835	0.951304	1	1	2887	tags=16%, list=14%, signal=19%
REACTOME_ACTIVATED_TAK1_MEDIATES_P38_MAPK_ACTIVATION	REACTOME_ACTIVATED_TAK1_MEDIATES_P38_MAPK_ACTIVATION		17	0.209925	0.655186	0.928444	1	1	606	tags=12%, list=3%, signal=12%
GENTILE_UV_RESPONSE_CLUSTER_D1	GENTILE_UV_RESPONSE_CLUSTER_D1		18	0.206159	0.653028	0.899306	1	1	6861	tags=39%, list=33%, signal=58%
REACTOME_PTM_GAMMA_CARBOXYLATION_HYPUSINE_FORMATION_AND_ARYLSULFATASE_ACTIVATION	REACTOME_PTM_GAMMA_CARBOXYLATION_HYPUSINE_FORMATION_AND_ARYLSULFATASE_ACTIVATION		26	0.191686	0.65259	0.917508	1	1	5134	tags=27%, list=25%, signal=36%
MAYBURD_RESPONSE_TO_L663536_UP	MAYBURD_RESPONSE_TO_L663536_UP		29	0.182658	0.650879	0.919192	1	1	6602	tags=31%, list=32%, signal=46%
LINDSTEDT_DENDRITIC_CELL_MATURATION_A	LINDSTEDT_DENDRITIC_CELL_MATURATION_A		67	0.150488	0.649645	0.984351	1	1	7190	tags=37%, list=35%, signal=57%
PID_MYC_PATHWAY	PID_MYC_PATHWAY		25	0.188525	0.64526	0.931217	1	1	1883	tags=12%, list=9%, signal=13%
BROWNE_HCMV_INFECTION_1HR_UP	BROWNE_HCMV_INFECTION_1HR_UP		60	0.150749	0.643218	0.972973	1	1	3041	tags=13%, list=15%, signal=16%
SCIAN_INVERSED_TARGETS_OF_TP53_AND_TP73_DN	SCIAN_INVERSED_TARGETS_OF_TP53_AND_TP73_DN		31	0.177129	0.642991	0.955479	1	1	5559	tags=29%, list=27%, signal=40%
CORRE_MULTIPLE_MYELOMA_UP	CORRE_MULTIPLE_MYELOMA_UP		68	0.14898	0.642514	0.987138	1	1	4003	tags=18%, list=19%, signal=22%
REACTOME_NITRIC_OXIDE_STIMULATES_GUANYLATE_CYCLASE	REACTOME_NITRIC_OXIDE_STIMULATES_GUANYLATE_CYCLASE		25	0.182482	0.641945	0.924623	1	1	6885	tags=36%, list=34%, signal=54%
KOBAYASHI_RESPONSE_TO_ROMIDEPSIN	KOBAYASHI_RESPONSE_TO_ROMIDEPSIN		18	0.203394	0.64165	0.908778	1	1	2966	tags=22%, list=14%, signal=26%
XU_CREBBP_TARGETS_UP	XU_CREBBP_TARGETS_UP		25	0.18589	0.641173	0.922819	1	1	6448	tags=40%, list=31%, signal=58%
PID_RAC1_REG_PATHWAY	PID_RAC1_REG_PATHWAY		38	0.16722	0.640993	0.952055	0.999537	1	1097	tags=8%, list=5%, signal=8%
BIOCARTA_CHEMICAL_PATHWAY	BIOCARTA_CHEMICAL_PATHWAY		22	0.190739	0.640103	0.930676	0.999321	1	7173	tags=36%, list=35%, signal=56%
RASHI_RESPONSE_TO_IONIZING_RADIATION_5	RASHI_RESPONSE_TO_IONIZING_RADIATION_5		145	0.128133	0.639627	0.996992	0.998911	1	2632	tags=12%, list=13%, signal=14%
KEGG_TRYPTOPHAN_METABOLISM	KEGG_TRYPTOPHAN_METABOLISM		40	0.166621	0.636393	0.960396	0.999747	1	3990	tags=23%, list=19%, signal=28%
BROWNE_HCMV_INFECTION_10HR_UP	BROWNE_HCMV_INFECTION_10HR_UP		99	0.136497	0.635754	0.996875	0.999406	1	5561	tags=27%, list=27%, signal=37%
HUMMERICH_BENIGN_SKIN_TUMOR_DN	HUMMERICH_BENIGN_SKIN_TUMOR_DN		18	0.20239	0.634721	0.925217	0.999225	1	7603	tags=50%, list=37%, signal=79%
MARSON_FOXP3_CORE_DIRECT_TARGETS	MARSON_FOXP3_CORE_DIRECT_TARGETS		18	0.204992	0.63397	0.937919	0.998919	1	7532	tags=39%, list=37%, signal=61%
KYNG_DNA_DAMAGE_BY_4NQO	KYNG_DNA_DAMAGE_BY_4NQO		38	0.165038	0.632309	0.971429	0.999003	1	2275	tags=13%, list=11%, signal=15%
REACTOME_PRE_NOTCH_TRANSCRIPTION_AND_TRANSLATION	REACTOME_PRE_NOTCH_TRANSCRIPTION_AND_TRANSLATION		27	0.179404	0.631368	0.947461	0.998749	1	3116	tags=15%, list=15%, signal=17%
KEGG_LEISHMANIA_INFECTION	KEGG_LEISHMANIA_INFECTION		70	0.146524	0.629834	0.988618	0.998756	1	6564	tags=33%, list=32%, signal=48%
ZHU_CMV_8_HR_DN	ZHU_CMV_8_HR_DN		52	0.154711	0.628818	0.977987	0.998569	1	5895	tags=29%, list=29%, signal=40%
BIOCARTA_IL22BP_PATHWAY	BIOCARTA_IL22BP_PATHWAY		16	0.207347	0.628772	0.92069	0.997976	1	6857	tags=50%, list=33%, signal=75%
REACTOME_ACTIVATION_OF_THE_PRE_REPLICATIVE_COMPLEX	REACTOME_ACTIVATION_OF_THE_PRE_REPLICATIVE_COMPLEX		30	0.176176	0.62858	0.947723	0.99744	1	5650	tags=27%, list=28%, signal=37%
MORI_EMU_MYC_LYMPHOMA_BY_ONSET_TIME_DN	MORI_EMU_MYC_LYMPHOMA_BY_ONSET_TIME_DN		17	0.199583	0.624792	0.947464	0.998305	1	5830	tags=29%, list=28%, signal=41%
KIM_ALL_DISORDERS_OLIGODENDROCYTE_NUMBER_CORR_DN	KIM_ALL_DISORDERS_OLIGODENDROCYTE_NUMBER_CORR_DN		34	0.167803	0.623704	0.961603	0.998098	1	5299	tags=24%, list=26%, signal=32%
REACTOME_SHC1_EVENTS_IN_ERBB4_SIGNALING	REACTOME_SHC1_EVENTS_IN_ERBB4_SIGNALING		20	0.192883	0.620364	0.939823	0.998751	1	5555	tags=35%, list=27%, signal=48%
BIOCARTA_ETS_PATHWAY	BIOCARTA_ETS_PATHWAY		18	0.197276	0.618269	0.949275	0.998917	1	6243	tags=33%, list=30%, signal=48%
ABE_VEGFA_TARGETS	ABE_VEGFA_TARGETS		20	0.187946	0.616401	0.941379	0.998991	1	3023	tags=15%, list=15%, signal=18%
VETTER_TARGETS_OF_PRKCA_AND_ETS1_UP	VETTER_TARGETS_OF_PRKCA_AND_ETS1_UP		16	0.200281	0.612354	0.947735	0.999735	1	7592	tags=56%, list=37%, signal=89%
REACTOME_G_ALPHA1213_SIGNALLING_EVENTS	REACTOME_G_ALPHA1213_SIGNALLING_EVENTS		73	0.136984	0.61117	0.989198	0.999517	1	1146	tags=8%, list=6%, signal=9%
BOYAULT_LIVER_CANCER_SUBCLASS_G2	BOYAULT_LIVER_CANCER_SUBCLASS_G2		27	0.167241	0.609085	0.954392	0.999579	1	6297	tags=33%, list=31%, signal=48%
UROSEVIC_RESPONSE_TO_IMIQUIMOD	UROSEVIC_RESPONSE_TO_IMIQUIMOD		23	0.184538	0.606503	0.952137	0.999762	1	8157	tags=57%, list=40%, signal=94%
MARIADASON_REGULATED_BY_HISTONE_ACETYLATION_DN	MARIADASON_REGULATED_BY_HISTONE_ACETYLATION_DN		51	0.148512	0.603386	0.978003	1	1	2917	tags=14%, list=14%, signal=16%
PYEON_CANCER_HEAD_AND_NECK_VS_CERVICAL_UP	PYEON_CANCER_HEAD_AND_NECK_VS_CERVICAL_UP		187	0.117754	0.602264	1	0.999888	1	6311	tags=27%, list=31%, signal=38%
DOANE_BREAST_CANCER_ESR1_DN	DOANE_BREAST_CANCER_ESR1_DN		48	0.149509	0.599607	0.993432	1	1	2956	tags=15%, list=14%, signal=17%
BIOCARTA_ACH_PATHWAY	BIOCARTA_ACH_PATHWAY		16	0.195183	0.599487	0.941176	0.999453	1	6589	tags=38%, list=32%, signal=55%
DORN_ADENOVIRUS_INFECTION_12HR_DN	DORN_ADENOVIRUS_INFECTION_12HR_DN		33	0.159365	0.596457	0.975133	0.999734	1	7216	tags=42%, list=35%, signal=65%
CHANDRAN_METASTASIS_TOP50_DN	CHANDRAN_METASTASIS_TOP50_DN		45	0.149579	0.594663	0.979066	0.999607	1	5205	tags=24%, list=25%, signal=33%
STREICHER_LSM1_TARGETS_UP	STREICHER_LSM1_TARGETS_UP		44	0.147283	0.590745	0.982609	1	1	8950	tags=50%, list=44%, signal=88%
REACTOME_INSULIN_RECEPTOR_RECYCLING	REACTOME_INSULIN_RECEPTOR_RECYCLING		23	0.177962	0.5901	0.967971	0.999595	1	4508	tags=26%, list=22%, signal=33%
MOLENAAR_TARGETS_OF_CCND1_AND_CDK4_UP	MOLENAAR_TARGETS_OF_CCND1_AND_CDK4_UP		67	0.135921	0.589291	0.988353	0.999198	1	5609	tags=25%, list=27%, signal=35%
VISALA_AGING_LYMPHOCYTE_DN	VISALA_AGING_LYMPHOCYTE_DN		19	0.187608	0.588937	0.964727	0.998665	1	1532	tags=11%, list=7%, signal=11%
KEGG_PHENYLALANINE_METABOLISM	KEGG_PHENYLALANINE_METABOLISM		18	0.184404	0.579222	0.966912	1	1	5178	tags=33%, list=25%, signal=45%
PID_ERB_GENOMIC_PATHWAY	PID_ERB_GENOMIC_PATHWAY		15	0.193963	0.578365	0.959781	0.999928	1	5842	tags=33%, list=28%, signal=47%
PID_PDGFRAPATHWAY	PID_PDGFRAPATHWAY		22	0.173455	0.578126	0.98579	0.999378	1	3376	tags=23%, list=16%, signal=27%
RASHI_NFKB1_TARGETS	RASHI_NFKB1_TARGETS		19	0.184898	0.575826	0.965328	0.999264	1	2928	tags=16%, list=14%, signal=18%
BIOCARTA_LAIR_PATHWAY	BIOCARTA_LAIR_PATHWAY		17	0.187602	0.575531	0.972125	0.998709	1	6689	tags=35%, list=33%, signal=52%
BIOCARTA_ATRBRCA_PATHWAY	BIOCARTA_ATRBRCA_PATHWAY		21	0.176843	0.573331	0.966312	0.998549	1	2631	tags=14%, list=13%, signal=16%
REACTOME_CLEAVAGE_OF_GROWING_TRANSCRIPT_IN_THE_TERMINATION_REGION_	REACTOME_CLEAVAGE_OF_GROWING_TRANSCRIPT_IN_THE_TERMINATION_REGION_		43	0.145161	0.572954	0.993569	0.99802	1	4541	tags=23%, list=22%, signal=30%
ST_MYOCYTE_AD_PATHWAY	ST_MYOCYTE_AD_PATHWAY		27	0.161852	0.566253	0.978984	0.998647	1	4297	tags=19%, list=21%, signal=23%
REACTOME_IL_RECEPTOR_SHC_SIGNALING	REACTOME_IL_RECEPTOR_SHC_SIGNALING		27	0.162135	0.564408	0.984321	0.998367	1	3460	tags=19%, list=17%, signal=22%
LOPEZ_TRANSLATION_VIA_FN1_SIGNALING	LOPEZ_TRANSLATION_VIA_FN1_SIGNALING		35	0.151722	0.563947	0.982639	0.997833	1	3888	tags=17%, list=19%, signal=21%
TRAYNOR_RETT_SYNDROM_DN	TRAYNOR_RETT_SYNDROM_DN		18	0.178944	0.563609	0.971631	0.997287	1	4647	tags=28%, list=23%, signal=36%
KEGG_STEROID_BIOSYNTHESIS	KEGG_STEROID_BIOSYNTHESIS		17	0.182585	0.55541	0.976628	0.998075	1	539	tags=6%, list=3%, signal=6%
SU_THYMUS	SU_THYMUS		20	0.168162	0.551854	0.983416	0.998035	1	7724	tags=45%, list=38%, signal=72%
PID_P38_MKK3_6PATHWAY	PID_P38_MKK3_6PATHWAY		26	0.161889	0.550301	0.982788	0.997665	1	2663	tags=15%, list=13%, signal=18%
AMIT_DELAYED_EARLY_GENES	AMIT_DELAYED_EARLY_GENES		18	0.169086	0.538945	0.988827	0.998652	1	5561	tags=33%, list=27%, signal=46%
FLECHNER_BIOPSY_KIDNEY_TRANSPLANT_REJECTED_VS_OK_UP	FLECHNER_BIOPSY_KIDNEY_TRANSPLANT_REJECTED_VS_OK_UP		86	0.11636	0.528826	0.998418	0.999259	1	5193	tags=22%, list=25%, signal=29%
MATZUK_EMBRYONIC_GERM_CELL	MATZUK_EMBRYONIC_GERM_CELL		19	0.165268	0.525567	0.970228	0.998985	1	46	tags=5%, list=0%, signal=5%
BIOCARTA_IL3_PATHWAY	BIOCARTA_IL3_PATHWAY		15	0.175921	0.519678	0.988136	0.998971	1	7512	tags=47%, list=37%, signal=74%
BIOCARTA_MCM_PATHWAY	BIOCARTA_MCM_PATHWAY		18	0.162775	0.513232	0.989583	0.998937	1	5650	tags=28%, list=28%, signal=38%
CHEN_ETV5_TARGETS_TESTIS	CHEN_ETV5_TARGETS_TESTIS		23	0.150366	0.504034	0.987847	0.999052	1	17448	tags=100%, list=85%, signal=665%
LIANG_HEMATOPOIESIS_STEM_CELL_NUMBER_QTL	LIANG_HEMATOPOIESIS_STEM_CELL_NUMBER_QTL		17	0.155959	0.480488	0.996364	0.999841	1	303	tags=6%, list=1%, signal=6%
MEISSNER_NPC_ICP_WITH_H3K4ME3	MEISSNER_NPC_ICP_WITH_H3K4ME3		19	0.152698	0.474125	0.992844	0.999526	1	3627	tags=21%, list=18%, signal=26%
BIOCARTA_BCELLSURVIVAL_PATHWAY	BIOCARTA_BCELLSURVIVAL_PATHWAY		16	0.160257	0.473071	0.989529	0.998972	1	17244	tags=100%, list=84%, signal=624%
BARRIER_COLON_CANCER_RECURRENCE_DN	BARRIER_COLON_CANCER_RECURRENCE_DN		20	0.137128	0.449804	0.996429	0.999144	1	7480	tags=40%, list=36%, signal=63%

## Sheet: gsea_report_for_Score_neg_13893
Table S1, related to Figure 3. Gene sets negatively correlation with PADUA score
NAME	GS<br> follow link to MSigDB	GS DETAILS	SIZE	ES	NES	NOM p-val	FDR q-val	FWER p-val	RANK AT MAX	LEADING EDGE
SHEN_SMARCA2_TARGETS_UP	SHEN_SMARCA2_TARGETS_UP	Details ...	424	-0.575172	-3.54531	0	0	0	6588	tags=73%, list=32%, signal=106%
CHEMNITZ_RESPONSE_TO_PROSTAGLANDIN_E2_DN	CHEMNITZ_RESPONSE_TO_PROSTAGLANDIN_E2_DN	Details ...	371	-0.49806	-3.01212	0	0	0	5503	tags=55%, list=27%, signal=74%
LI_WILMS_TUMOR_VS_FETAL_KIDNEY_1_UP	LI_WILMS_TUMOR_VS_FETAL_KIDNEY_1_UP	Details ...	182	-0.49383	-2.73053	0	0	0	5218	tags=52%, list=25%, signal=69%
SEIDEN_ONCOGENESIS_BY_MET	SEIDEN_ONCOGENESIS_BY_MET	Details ...	88	-0.536206	-2.60493	0	0.000370086	0.001	5534	tags=64%, list=27%, signal=87%
SCHLOSSER_MYC_TARGETS_REPRESSED_BY_SERUM	SCHLOSSER_MYC_TARGETS_REPRESSED_BY_SERUM	Details ...	158	-0.466593	-2.54013	0	0.000296069	0.001	5216	tags=53%, list=25%, signal=71%
ZHENG_FOXP3_TARGETS_IN_THYMUS_UP	ZHENG_FOXP3_TARGETS_IN_THYMUS_UP	Details ...	193	-0.449151	-2.52886	0	0.000246724	0.001	4672	tags=45%, list=23%, signal=58%
LIN_MELANOMA_COPY_NUMBER_DN	LIN_MELANOMA_COPY_NUMBER_DN	Details ...	41	-0.595834	-2.47393	0	0.000211478	0.001	2425	tags=49%, list=12%, signal=55%
SESTO_RESPONSE_TO_UV_C0	SESTO_RESPONSE_TO_UV_C0	Details ...	107	-0.486061	-2.46134	0	0.000185043	0.001	5984	tags=60%, list=29%, signal=84%
ENK_UV_RESPONSE_KERATINOCYTE_DN	ENK_UV_RESPONSE_KERATINOCYTE_DN	Details ...	485	-0.397458	-2.4517	0	0.000164483	0.001	6072	tags=51%, list=30%, signal=70%
OSMAN_BLADDER_CANCER_UP	OSMAN_BLADDER_CANCER_UP	Details ...	400	-0.404936	-2.44917	0	0.000148034	0.001	5583	tags=46%, list=27%, signal=62%
GABRIELY_MIR21_TARGETS	GABRIELY_MIR21_TARGETS	Details ...	288	-0.409872	-2.4194	0	0.000263178	0.002	6212	tags=51%, list=30%, signal=72%
PUIFFE_INVASION_INHIBITED_BY_ASCITES_DN	PUIFFE_INVASION_INHIBITED_BY_ASCITES_DN	Details ...	145	-0.443408	-2.38258	0	0.000596325	0.005	4315	tags=41%, list=21%, signal=52%
PAPASPYRIDONOS_UNSTABLE_ATEROSCLEROTIC_PLAQUE_UP	PAPASPYRIDONOS_UNSTABLE_ATEROSCLEROTIC_PLAQUE_UP	Details ...	52	-0.536516	-2.35781	0	0.000774833	0.007	5532	tags=58%, list=27%, signal=79%
LASTOWSKA_COAMPLIFIED_WITH_MYCN	LASTOWSKA_COAMPLIFIED_WITH_MYCN	Details ...	40	-0.560741	-2.35745	0	0.000826218	0.008	3197	tags=50%, list=16%, signal=59%
GARY_CD5_TARGETS_DN	GARY_CD5_TARGETS_DN	Details ...	431	-0.379321	-2.35413	0	0.000771137	0.008	5893	tags=49%, list=29%, signal=68%
DACOSTA_UV_RESPONSE_VIA_ERCC3_COMMON_DN	DACOSTA_UV_RESPONSE_VIA_ERCC3_COMMON_DN	Details ...	483	-0.378655	-2.35272	0	0.000722941	0.008	6257	tags=48%, list=30%, signal=67%
DE_YY1_TARGETS_DN	DE_YY1_TARGETS_DN	Details ...	92	-0.473058	-2.31572	0	0.00111045	0.013	4862	tags=51%, list=24%, signal=67%
SAKAI_CHRONIC_HEPATITIS_VS_LIVER_CANCER_UP	SAKAI_CHRONIC_HEPATITIS_VS_LIVER_CANCER_UP	Details ...	82	-0.486514	-2.31407	0	0.00112877	0.014	4718	tags=55%, list=23%, signal=71%
WANG_LMO4_TARGETS_DN	WANG_LMO4_TARGETS_DN	Details ...	344	-0.382271	-2.29255	0	0.00145007	0.019	5533	tags=48%, list=27%, signal=65%
WAMUNYOKOLI_OVARIAN_CANCER_GRADES_1_2_UP	WAMUNYOKOLI_OVARIAN_CANCER_GRADES_1_2_UP	Details ...	137	-0.435473	-2.2738	0	0.00174215	0.024	4478	tags=47%, list=22%, signal=59%
WANG_BARRETTS_ESOPHAGUS_DN	WANG_BARRETTS_ESOPHAGUS_DN	Details ...	25	-0.624581	-2.27123	0	0.00179687	0.026	5404	tags=76%, list=26%, signal=103%
ZHANG_BREAST_CANCER_PROGENITORS_UP	ZHANG_BREAST_CANCER_PROGENITORS_UP	Details ...	425	-0.36701	-2.26728	0	0.00177949	0.027	4945	tags=41%, list=24%, signal=53%
LUCAS_HNF4A_TARGETS_UP	LUCAS_HNF4A_TARGETS_UP	Details ...	58	-0.498622	-2.2222	0	0.00296158	0.047	4498	tags=47%, list=22%, signal=59%
RAMALHO_STEMNESS_UP	RAMALHO_STEMNESS_UP	Details ...	206	-0.394753	-2.21797	0	0.00289807	0.048	6383	tags=52%, list=31%, signal=75%
DAZARD_RESPONSE_TO_UV_SCC_UP	DAZARD_RESPONSE_TO_UV_SCC_UP	Details ...	122	-0.42442	-2.19682	0	0.00354358	0.061	6491	tags=57%, list=32%, signal=82%
NIELSEN_LEIOMYOSARCOMA_DN	NIELSEN_LEIOMYOSARCOMA_DN	Details ...	18	-0.64726	-2.19279	0	0.00373811	0.066	3600	tags=56%, list=18%, signal=67%
CHNG_MULTIPLE_MYELOMA_HYPERPLOID_DN	CHNG_MULTIPLE_MYELOMA_HYPERPLOID_DN	Details ...	28	-0.591564	-2.18696	0	0.00397604	0.073	4313	tags=64%, list=21%, signal=81%
WELCSH_BRCA1_TARGETS_UP	WELCSH_BRCA1_TARGETS_UP	Details ...	198	-0.386293	-2.18494	0	0.00403728	0.077	5027	tags=44%, list=24%, signal=58%
HAHTOLA_MYCOSIS_FUNGOIDES_CD4_DN	HAHTOLA_MYCOSIS_FUNGOIDES_CD4_DN	Details ...	115	-0.423204	-2.16623	0	0.00465092	0.092	5876	tags=53%, list=29%, signal=74%
GINESTIER_BREAST_CANCER_ZNF217_AMPLIFIED_UP	GINESTIER_BREAST_CANCER_ZNF217_AMPLIFIED_UP	Details ...	77	-0.463727	-2.16373	0	0.00473803	0.097	5714	tags=55%, list=28%, signal=75%
DING_LUNG_CANCER_EXPRESSION_BY_COPY_NUMBER	DING_LUNG_CANCER_EXPRESSION_BY_COPY_NUMBER	Details ...	100	-0.428186	-2.15515	0	0.00486087	0.102	6802	tags=56%, list=33%, signal=83%
IKEDA_MIR1_TARGETS_UP	IKEDA_MIR1_TARGETS_UP	Details ...	53	-0.484826	-2.15063	0	0.00484485	0.105	6300	tags=64%, list=31%, signal=92%
SESTO_RESPONSE_TO_UV_C2	SESTO_RESPONSE_TO_UV_C2	Details ...	54	-0.484836	-2.1409	0	0.00540241	0.121	5375	tags=61%, list=26%, signal=83%
KEGG_PATHOGENIC_ESCHERICHIA_COLI_INFECTION	KEGG_PATHOGENIC_ESCHERICHIA_COLI_INFECTION	Details ...	55	-0.47578	-2.14029	0	0.00528481	0.122	3957	tags=44%, list=19%, signal=54%
SESTO_RESPONSE_TO_UV_C1	SESTO_RESPONSE_TO_UV_C1	Details ...	72	-0.463469	-2.12815	0	0.00571364	0.135	5407	tags=50%, list=26%, signal=68%
KEGG_PENTOSE_AND_GLUCURONATE_INTERCONVERSIONS	KEGG_PENTOSE_AND_GLUCURONATE_INTERCONVERSIONS	Details ...	27	-0.573122	-2.08889	0	0.00906087	0.205	2846	tags=41%, list=14%, signal=47%
ZHANG_GATA6_TARGETS_UP	ZHANG_GATA6_TARGETS_UP	Details ...	15	-0.679069	-2.08402	0	0.00955957	0.22	3579	tags=60%, list=17%, signal=73%
COLDREN_GEFITINIB_RESISTANCE_DN	COLDREN_GEFITINIB_RESISTANCE_DN	Details ...	224	-0.366498	-2.08046	0	0.00965426	0.225	5693	tags=47%, list=28%, signal=65%
BOYLAN_MULTIPLE_MYELOMA_C_CLUSTER_DN	BOYLAN_MULTIPLE_MYELOMA_C_CLUSTER_DN	Details ...	32	-0.549623	-2.07824	0	0.00955545	0.228	5464	tags=63%, list=27%, signal=85%
CHIANG_LIVER_CANCER_SUBCLASS_UNANNOTATED_DN	CHIANG_LIVER_CANCER_SUBCLASS_UNANNOTATED_DN	Details ...	192	-0.374192	-2.07263	0	0.0101582	0.24	4866	tags=43%, list=24%, signal=55%
ROME_INSULIN_TARGETS_IN_MUSCLE_UP	ROME_INSULIN_TARGETS_IN_MUSCLE_UP	Details ...	439	-0.336188	-2.06371	0	0.0106516	0.255	5367	tags=41%, list=26%, signal=55%
TCGA_GLIOBLASTOMA_COPY_NUMBER_DN	TCGA_GLIOBLASTOMA_COPY_NUMBER_DN	Details ...	29	-0.53738	-2.05137	0.00239808	0.0113309	0.275	3654	tags=52%, list=18%, signal=63%
CHUNG_BLISTER_CYTOTOXICITY_DN	CHUNG_BLISTER_CYTOTOXICITY_DN	Details ...	43	-0.490716	-2.05016	0	0.0113007	0.281	3222	tags=37%, list=16%, signal=44%
GENTILE_UV_RESPONSE_CLUSTER_D7	GENTILE_UV_RESPONSE_CLUSTER_D7	Details ...	40	-0.495507	-2.04652	0	0.011863	0.301	6105	tags=60%, list=30%, signal=85%
WENDT_COHESIN_TARGETS_UP	WENDT_COHESIN_TARGETS_UP	Details ...	33	-0.513776	-2.03508	0	0.0134391	0.337	7296	tags=64%, list=36%, signal=99%
ALONSO_METASTASIS_UP	ALONSO_METASTASIS_UP	Details ...	198	-0.359918	-2.02903	0	0.0140659	0.357	5836	tags=48%, list=28%, signal=67%
JOHNSTONE_PARVB_TARGETS_2_DN	JOHNSTONE_PARVB_TARGETS_2_DN	Details ...	332	-0.337048	-2.02895	0	0.0137972	0.358	6613	tags=50%, list=32%, signal=73%
SEIDEN_MET_SIGNALING	SEIDEN_MET_SIGNALING	Details ...	19	-0.608397	-2.0289	0	0.0135098	0.358	5329	tags=68%, list=26%, signal=92%
MAYBURD_RESPONSE_TO_L663536_DN	MAYBURD_RESPONSE_TO_L663536_DN	Details ...	55	-0.456309	-2.02645	0	0.0135882	0.367	5633	tags=56%, list=27%, signal=77%
BURTON_ADIPOGENESIS_10	BURTON_ADIPOGENESIS_10	Details ...	30	-0.530458	-2.02623	0	0.0133164	0.367	4007	tags=50%, list=20%, signal=62%
WANG_CLIM2_TARGETS_DN	WANG_CLIM2_TARGETS_DN	Details ...	182	-0.361702	-2.02607	0	0.0130553	0.367	5778	tags=48%, list=28%, signal=66%
REACTOME_GOLGI_ASSOCIATED_VESICLE_BIOGENESIS	REACTOME_GOLGI_ASSOCIATED_VESICLE_BIOGENESIS	Details ...	52	-0.459702	-2.02411	0	0.0131397	0.375	6271	tags=62%, list=31%, signal=88%
PID_SMAD2_3PATHWAY	PID_SMAD2_3PATHWAY	Details ...	17	-0.622372	-2.01704	0	0.0138251	0.398	6315	tags=76%, list=31%, signal=110%
MARTINEZ_RESPONSE_TO_TRABECTEDIN	MARTINEZ_RESPONSE_TO_TRABECTEDIN	Details ...	50	-0.466417	-2.01579	0	0.0137589	0.404	6344	tags=56%, list=31%, signal=81%
HOSHIDA_LIVER_CANCER_SUBCLASS_S2	HOSHIDA_LIVER_CANCER_SUBCLASS_S2	Details ...	115	-0.392458	-2.01492	0	0.0135889	0.405	4624	tags=37%, list=23%, signal=47%
MILI_PSEUDOPODIA_CHEMOTAXIS_UP	MILI_PSEUDOPODIA_CHEMOTAXIS_UP	Details ...	73	-0.422353	-2.01351	0	0.0135008	0.409	5535	tags=48%, list=27%, signal=65%
ZHENG_BOUND_BY_FOXP3	ZHENG_BOUND_BY_FOXP3	Details ...	486	-0.324584	-2.01317	0	0.0132887	0.41	4771	tags=35%, list=23%, signal=44%
MARTINEZ_RESPONSE_TO_TRABECTEDIN_DN	MARTINEZ_RESPONSE_TO_TRABECTEDIN_DN	Details ...	271	-0.349594	-2.00756	0	0.0138345	0.43	5151	tags=44%, list=25%, signal=57%
RIGGINS_TAMOXIFEN_RESISTANCE_DN	RIGGINS_TAMOXIFEN_RESISTANCE_DN	Details ...	219	-0.352352	-2.00351	0	0.0141175	0.441	5545	tags=43%, list=27%, signal=58%
GENTILE_RESPONSE_CLUSTER_D3	GENTILE_RESPONSE_CLUSTER_D3	Details ...	61	-0.440529	-1.99916	0	0.0145118	0.453	5823	tags=52%, list=28%, signal=73%
DEBIASI_APOPTOSIS_BY_REOVIRUS_INFECTION_UP	DEBIASI_APOPTOSIS_BY_REOVIRUS_INFECTION_UP	Details ...	311	-0.335118	-1.99598	0	0.0147728	0.465	5823	tags=42%, list=28%, signal=57%
ONDER_CDH1_TARGETS_1_DN	ONDER_CDH1_TARGETS_1_DN	Details ...	168	-0.365556	-1.99421	0	0.0148611	0.477	6789	tags=55%, list=33%, signal=82%
CREIGHTON_ENDOCRINE_THERAPY_RESISTANCE_5	CREIGHTON_ENDOCRINE_THERAPY_RESISTANCE_5	Details ...	470	-0.322269	-1.99249	0	0.0148552	0.482	5523	tags=44%, list=27%, signal=59%
SCHLOSSER_MYC_TARGETS_AND_SERUM_RESPONSE_DN	SCHLOSSER_MYC_TARGETS_AND_SERUM_RESPONSE_DN	Details ...	47	-0.467159	-1.98991	0	0.0150087	0.49	4043	tags=45%, list=20%, signal=56%
BONOME_OVARIAN_CANCER_POOR_SURVIVAL_UP	BONOME_OVARIAN_CANCER_POOR_SURVIVAL_UP	Details ...	31	-0.505075	-1.97877	0	0.016568	0.525	5689	tags=58%, list=28%, signal=80%
BIDUS_METASTASIS_UP	BIDUS_METASTASIS_UP	Details ...	214	-0.350811	-1.97788	0	0.0164941	0.528	5959	tags=50%, list=29%, signal=70%
JI_RESPONSE_TO_FSH_DN	JI_RESPONSE_TO_FSH_DN	Details ...	58	-0.442036	-1.97768	0	0.0162908	0.529	4253	tags=50%, list=21%, signal=63%
REACTOME_TRANS_GOLGI_NETWORK_VESICLE_BUDDING	REACTOME_TRANS_GOLGI_NETWORK_VESICLE_BUDDING	Details ...	59	-0.437103	-1.97749	0	0.0160942	0.53	6271	tags=58%, list=31%, signal=83%
BOYAULT_LIVER_CANCER_SUBCLASS_G3_UP	BOYAULT_LIVER_CANCER_SUBCLASS_G3_UP	Details ...	188	-0.353896	-1.96946	0	0.0173283	0.558	4536	tags=42%, list=22%, signal=53%
DAZARD_RESPONSE_TO_UV_NHEK_DN	DAZARD_RESPONSE_TO_UV_NHEK_DN	Details ...	317	-0.331289	-1.96845	0	0.0172685	0.562	5109	tags=39%, list=25%, signal=52%
ZHENG_RESPONSE_TO_ARSENITE_UP	ZHENG_RESPONSE_TO_ARSENITE_UP	Details ...	18	-0.589275	-1.95797	0.00729927	0.0188045	0.603	1500	tags=33%, list=7%, signal=36%
THUM_SYSTOLIC_HEART_FAILURE_UP	THUM_SYSTOLIC_HEART_FAILURE_UP	Details ...	413	-0.315163	-1.95488	0	0.0190269	0.614	5534	tags=42%, list=27%, signal=56%
RICKMAN_METASTASIS_UP	RICKMAN_METASTASIS_UP	Details ...	338	-0.325688	-1.95479	0	0.0187663	0.614	5789	tags=46%, list=28%, signal=62%
DEN_INTERACT_WITH_LCA5	DEN_INTERACT_WITH_LCA5	Details ...	26	-0.530889	-1.94344	0	0.0205675	0.643	6693	tags=77%, list=33%, signal=114%
SASSON_RESPONSE_TO_FORSKOLIN_UP	SASSON_RESPONSE_TO_FORSKOLIN_UP	Details ...	90	-0.39565	-1.94337	0	0.0203132	0.643	4155	tags=39%, list=20%, signal=49%
LINDGREN_BLADDER_CANCER_CLUSTER_2A_DN	LINDGREN_BLADDER_CANCER_CLUSTER_2A_DN	Details ...	141	-0.360861	-1.94196	0	0.0203866	0.648	5315	tags=41%, list=26%, signal=55%
CHARAFE_BREAST_CANCER_LUMINAL_VS_BASAL_DN	CHARAFE_BREAST_CANCER_LUMINAL_VS_BASAL_DN	Details ...	448	-0.310915	-1.92316	0	0.0241929	0.719	5089	tags=37%, list=25%, signal=48%
MILI_PSEUDOPODIA	MILI_PSEUDOPODIA	Details ...	43	-0.46293	-1.92068	0	0.0246493	0.734	5045	tags=49%, list=25%, signal=65%
BROWNE_HCMV_INFECTION_16HR_UP	BROWNE_HCMV_INFECTION_16HR_UP	Details ...	224	-0.331461	-1.91812	0	0.0250156	0.743	5034	tags=39%, list=25%, signal=51%
CHEN_LVAD_SUPPORT_OF_FAILING_HEART_UP	CHEN_LVAD_SUPPORT_OF_FAILING_HEART_UP	Details ...	102	-0.386885	-1.91734	0	0.0248654	0.745	3886	tags=34%, list=19%, signal=42%
BAELDE_DIABETIC_NEPHROPATHY_DN	BAELDE_DIABETIC_NEPHROPATHY_DN	Details ...	434	-0.310054	-1.91539	0	0.0250588	0.753	5446	tags=41%, list=27%, signal=54%
DAZARD_UV_RESPONSE_CLUSTER_G6	DAZARD_UV_RESPONSE_CLUSTER_G6	Details ...	152	-0.354411	-1.91475	0	0.0249658	0.756	4871	tags=42%, list=24%, signal=55%
KEGG_VALINE_LEUCINE_AND_ISOLEUCINE_DEGRADATION	KEGG_VALINE_LEUCINE_AND_ISOLEUCINE_DEGRADATION	Details ...	44	-0.464539	-1.91172	0.00247525	0.025435	0.769	6595	tags=68%, list=32%, signal=100%
KEGG_PROPANOATE_METABOLISM	KEGG_PROPANOATE_METABOLISM	Details ...	32	-0.489375	-1.90903	0.00236967	0.0259089	0.776	6595	tags=66%, list=32%, signal=97%
CHOI_ATL_STAGE_PREDICTOR	CHOI_ATL_STAGE_PREDICTOR	Details ...	44	-0.451619	-1.90759	0.00232019	0.0260163	0.78	7015	tags=61%, list=34%, signal=93%
REACTOME_ENDOSOMAL_SORTING_COMPLEX_REQUIRED_FOR_TRANSPORT_ESCRT	REACTOME_ENDOSOMAL_SORTING_COMPLEX_REQUIRED_FOR_TRANSPORT_ESCRT	Details ...	26	-0.526763	-1.90643	0	0.0259836	0.786	4900	tags=65%, list=24%, signal=86%
GINESTIER_BREAST_CANCER_20Q13_AMPLIFICATION_UP	GINESTIER_BREAST_CANCER_20Q13_AMPLIFICATION_UP	Details ...	118	-0.37105	-1.90592	0	0.0258852	0.79	5854	tags=49%, list=29%, signal=68%
IVANOVSKA_MIR106B_TARGETS	IVANOVSKA_MIR106B_TARGETS	Details ...	90	-0.381972	-1.90515	0	0.0258067	0.795	5171	tags=47%, list=25%, signal=62%
AZARE_NEOPLASTIC_TRANSFORMATION_BY_STAT3_UP	AZARE_NEOPLASTIC_TRANSFORMATION_BY_STAT3_UP	Details ...	17	-0.579144	-1.90299	0.00452489	0.0261222	0.8	2565	tags=41%, list=12%, signal=47%
FARMER_BREAST_CANCER_APOCRINE_VS_LUMINAL	FARMER_BREAST_CANCER_APOCRINE_VS_LUMINAL	Details ...	326	-0.316132	-1.90058	0	0.0264912	0.808	5953	tags=46%, list=29%, signal=63%
APPEL_IMATINIB_RESPONSE	APPEL_IMATINIB_RESPONSE	Details ...	33	-0.493668	-1.89808	0	0.0266946	0.813	4804	tags=58%, list=23%, signal=75%
KANG_DOXORUBICIN_RESISTANCE_DN	KANG_DOXORUBICIN_RESISTANCE_DN	Details ...	19	-0.563649	-1.89779	0.00471698	0.0265277	0.813	6775	tags=68%, list=33%, signal=102%
TIEN_INTESTINE_PROBIOTICS_6HR_DN	TIEN_INTESTINE_PROBIOTICS_6HR_DN	Details ...	166	-0.34631	-1.89547	0	0.0267124	0.815	4942	tags=40%, list=24%, signal=53%
WAKABAYASHI_ADIPOGENESIS_PPARG_RXRA_BOUND_WITH_H4K20ME1_MARK	WAKABAYASHI_ADIPOGENESIS_PPARG_RXRA_BOUND_WITH_H4K20ME1_MARK	Details ...	145	-0.3516	-1.88819	0	0.0281975	0.828	4064	tags=37%, list=20%, signal=46%
BIOCARTA_EIF_PATHWAY	BIOCARTA_EIF_PATHWAY	Details ...	16	-0.59747	-1.88769	0.00726392	0.0279913	0.828	5478	tags=69%, list=27%, signal=94%
PID_FOXOPATHWAY	PID_FOXOPATHWAY	Details ...	49	-0.434409	-1.88714	0	0.0277306	0.829	4506	tags=47%, list=22%, signal=60%
REACTOME_MITOCHONDRIAL_TRNA_AMINOACYLATION	REACTOME_MITOCHONDRIAL_TRNA_AMINOACYLATION	Details ...	21	-0.538626	-1.88278	0	0.0285376	0.84	2544	tags=48%, list=12%, signal=54%
FAELT_B_CLL_WITH_VH3_21_DN	FAELT_B_CLL_WITH_VH3_21_DN	Details ...	49	-0.438091	-1.87789	0	0.0298019	0.856	6315	tags=61%, list=31%, signal=88%
ROYLANCE_BREAST_CANCER_16Q_COPY_NUMBER_UP	ROYLANCE_BREAST_CANCER_16Q_COPY_NUMBER_UP	Details ...	60	-0.416269	-1.87635	0	0.0299112	0.862	2485	tags=35%, list=12%, signal=40%
KIM_GERMINAL_CENTER_T_HELPER_UP	KIM_GERMINAL_CENTER_T_HELPER_UP	Details ...	66	-0.404679	-1.8731	0	0.0303958	0.871	5709	tags=48%, list=28%, signal=67%
GUTIERREZ_MULTIPLE_MYELOMA_DN	GUTIERREZ_MULTIPLE_MYELOMA_DN		35	-0.467057	-1.87166	0	0.0304846	0.874	7417	tags=71%, list=36%, signal=112%
CHARAFE_BREAST_CANCER_BASAL_VS_MESENCHYMAL_UP	CHARAFE_BREAST_CANCER_BASAL_VS_MESENCHYMAL_UP		121	-0.361934	-1.86976	0	0.0306404	0.876	6016	tags=46%, list=29%, signal=65%
RUTELLA_RESPONSE_TO_HGF_VS_CSF2RB_AND_IL4_UP	RUTELLA_RESPONSE_TO_HGF_VS_CSF2RB_AND_IL4_UP		406	-0.308949	-1.86975	0	0.0303429	0.876	5258	tags=38%, list=26%, signal=50%
WIKMAN_ASBESTOS_LUNG_CANCER_UP	WIKMAN_ASBESTOS_LUNG_CANCER_UP		17	-0.585687	-1.86931	0.0025	0.0301767	0.877	4428	tags=65%, list=22%, signal=82%
BYSTROEM_CORRELATED_WITH_IL5_DN	BYSTROEM_CORRELATED_WITH_IL5_DN		64	-0.408038	-1.86883	0	0.0299717	0.878	3651	tags=38%, list=18%, signal=45%
CHEN_PDGF_TARGETS	CHEN_PDGF_TARGETS		19	-0.560521	-1.86768	0.00222717	0.0299898	0.882	4506	tags=58%, list=22%, signal=74%
REACTOME_SIGNALING_BY_HIPPO	REACTOME_SIGNALING_BY_HIPPO		20	-0.540092	-1.85718	0.0043384	0.032451	0.905	4942	tags=50%, list=24%, signal=66%
NELSON_RESPONSE_TO_ANDROGEN_UP	NELSON_RESPONSE_TO_ANDROGEN_UP		86	-0.382798	-1.85678	0	0.0323386	0.906	5121	tags=43%, list=25%, signal=57%
MOOTHA_FFA_OXYDATION	MOOTHA_FFA_OXYDATION		22	-0.53262	-1.85537	0.00686499	0.0324549	0.907	5761	tags=68%, list=28%, signal=95%
WILLERT_WNT_SIGNALING	WILLERT_WNT_SIGNALING		22	-0.527986	-1.85515	0.00243309	0.032199	0.907	3906	tags=41%, list=19%, signal=50%
PID_ARF6_TRAFFICKINGPATHWAY	PID_ARF6_TRAFFICKINGPATHWAY		49	-0.43291	-1.851	0.00246305	0.0330242	0.913	4635	tags=43%, list=23%, signal=55%
SCHAEFFER_PROSTATE_DEVELOPMENT_AND_CANCER_BOX4_DN	SCHAEFFER_PROSTATE_DEVELOPMENT_AND_CANCER_BOX4_DN		32	-0.475355	-1.84002	0.00245098	0.0362205	0.932	7347	tags=75%, list=36%, signal=117%
JIANG_HYPOXIA_NORMAL	JIANG_HYPOXIA_NORMAL		308	-0.312222	-1.83718	0	0.0368398	0.938	4828	tags=40%, list=24%, signal=51%
BILD_CTNNB1_ONCOGENIC_SIGNATURE	BILD_CTNNB1_ONCOGENIC_SIGNATURE		81	-0.385718	-1.83582	0	0.0370501	0.94	6318	tags=51%, list=31%, signal=73%
LINDGREN_BLADDER_CANCER_CLUSTER_1_UP	LINDGREN_BLADDER_CANCER_CLUSTER_1_UP		119	-0.356852	-1.83276	0	0.0378382	0.944	5529	tags=45%, list=27%, signal=62%
WU_HBX_TARGETS_1_DN	WU_HBX_TARGETS_1_DN		22	-0.515057	-1.83099	0.00231481	0.0381752	0.944	6821	tags=68%, list=33%, signal=102%
OSWALD_HEMATOPOIETIC_STEM_CELL_IN_COLLAGEN_GEL_DN	OSWALD_HEMATOPOIETIC_STEM_CELL_IN_COLLAGEN_GEL_DN		271	-0.311797	-1.83037	0	0.0380721	0.944	4197	tags=31%, list=20%, signal=39%
KAAB_FAILED_HEART_ATRIUM_DN	KAAB_FAILED_HEART_ATRIUM_DN		141	-0.343906	-1.83028	0	0.0377495	0.944	5629	tags=50%, list=27%, signal=68%
LINSLEY_MIR16_TARGETS	LINSLEY_MIR16_TARGETS		206	-0.331256	-1.82594	0	0.0388728	0.947	6110	tags=51%, list=30%, signal=72%
VANTVEER_BREAST_CANCER_ESR1_UP	VANTVEER_BREAST_CANCER_ESR1_UP		166	-0.331451	-1.82192	0	0.040071	0.953	4996	tags=42%, list=24%, signal=54%
ALONSO_METASTASIS_EMT_UP	ALONSO_METASTASIS_EMT_UP		36	-0.461011	-1.81881	0.00510204	0.0410461	0.955	3840	tags=47%, list=19%, signal=58%
YOSHIMURA_MAPK8_TARGETS_DN	YOSHIMURA_MAPK8_TARGETS_DN		364	-0.299465	-1.81596	0	0.0419221	0.958	5816	tags=41%, list=28%, signal=57%
PID_NCADHERINPATHWAY	PID_NCADHERINPATHWAY		33	-0.475503	-1.81565	0.00498753	0.0416508	0.958	5813	tags=55%, list=28%, signal=76%
LIU_SOX4_TARGETS_UP	LIU_SOX4_TARGETS_UP		136	-0.342229	-1.81318	0	0.042241	0.961	5134	tags=40%, list=25%, signal=54%
REACTOME_INSULIN_SYNTHESIS_AND_PROCESSING	REACTOME_INSULIN_SYNTHESIS_AND_PROCESSING		20	-0.523216	-1.81215	0.00759494	0.0421944	0.961	4331	tags=55%, list=21%, signal=70%
KOBAYASHI_EGFR_SIGNALING_24HR_UP	KOBAYASHI_EGFR_SIGNALING_24HR_UP		100	-0.361311	-1.81064	0.00516796	0.0424244	0.961	3901	tags=34%, list=19%, signal=42%
WU_CELL_MIGRATION	WU_CELL_MIGRATION		182	-0.326106	-1.80741	0	0.0433146	0.962	5159	tags=38%, list=25%, signal=50%
SHEDDEN_LUNG_CANCER_GOOD_SURVIVAL_A4	SHEDDEN_LUNG_CANCER_GOOD_SURVIVAL_A4		196	-0.31911	-1.80586	0	0.0435433	0.964	4506	tags=35%, list=22%, signal=44%
POTTI_ADRIAMYCIN_SENSITIVITY	POTTI_ADRIAMYCIN_SENSITIVITY		74	-0.387919	-1.80431	0	0.0438613	0.965	3235	tags=32%, list=16%, signal=38%
REACTOME_SPHINGOLIPID_METABOLISM	REACTOME_SPHINGOLIPID_METABOLISM		67	-0.393002	-1.8027	0	0.0440038	0.966	5031	tags=45%, list=25%, signal=59%
REACTOME_SPHINGOLIPID_DE_NOVO_BIOSYNTHESIS	REACTOME_SPHINGOLIPID_DE_NOVO_BIOSYNTHESIS		30	-0.47837	-1.80117	0.00476191	0.0442332	0.967	7053	tags=73%, list=34%, signal=112%
RUTELLA_RESPONSE_TO_CSF2RB_AND_IL4_DN	RUTELLA_RESPONSE_TO_CSF2RB_AND_IL4_DN		313	-0.303065	-1.80049	0	0.0442274	0.967	5302	tags=38%, list=26%, signal=50%
ROY_WOUND_BLOOD_VESSEL_DN	ROY_WOUND_BLOOD_VESSEL_DN		22	-0.517595	-1.79842	0.00232558	0.0446588	0.969	3741	tags=50%, list=18%, signal=61%
GENTILE_UV_HIGH_DOSE_DN	GENTILE_UV_HIGH_DOSE_DN		312	-0.30285	-1.79619	0	0.0450968	0.972	5823	tags=42%, list=28%, signal=58%
REACTOME_TOLL_RECEPTOR_CASCADES	REACTOME_TOLL_RECEPTOR_CASCADES		114	-0.34609	-1.79477	0	0.0453087	0.974	5081	tags=45%, list=25%, signal=59%
TURASHVILI_BREAST_NORMAL_DUCTAL_VS_LOBULAR_UP	TURASHVILI_BREAST_NORMAL_DUCTAL_VS_LOBULAR_UP		65	-0.392372	-1.7938	0.00273224	0.0453691	0.976	3617	tags=31%, list=18%, signal=37%
KEGG_CITRATE_CYCLE_TCA_CYCLE	KEGG_CITRATE_CYCLE_TCA_CYCLE		30	-0.466609	-1.7916	0.00506329	0.0458601	0.979	7703	tags=67%, list=38%, signal=107%
GARGALOVIC_RESPONSE_TO_OXIDIZED_PHOSPHOLIPIDS_MAGENTA_UP	GARGALOVIC_RESPONSE_TO_OXIDIZED_PHOSPHOLIPIDS_MAGENTA_UP		27	-0.481659	-1.78991	0.0117096	0.0461988	0.982	7246	tags=70%, list=35%, signal=109%
SENESE_HDAC1_TARGETS_UP	SENESE_HDAC1_TARGETS_UP		449	-0.291417	-1.78902	0	0.0462637	0.983	5805	tags=41%, list=28%, signal=55%
REACTOME_GLUCURONIDATION	REACTOME_GLUCURONIDATION		17	-0.542332	-1.78785	0.00681818	0.0463787	0.984	332	tags=24%, list=2%, signal=24%
CHEOK_RESPONSE_TO_HD_MTX_DN	CHEOK_RESPONSE_TO_HD_MTX_DN		24	-0.500059	-1.78707	0.0121065	0.0462971	0.984	4300	tags=50%, list=21%, signal=63%
NIELSEN_GIST	NIELSEN_GIST		96	-0.363493	-1.78561	0	0.0465142	0.984	6097	tags=51%, list=30%, signal=72%
ST_P38_MAPK_PATHWAY	ST_P38_MAPK_PATHWAY		37	-0.449166	-1.78551	0.00487805	0.0461991	0.984	4974	tags=49%, list=24%, signal=64%
KASLER_HDAC7_TARGETS_1_DN	KASLER_HDAC7_TARGETS_1_DN		17	-0.547757	-1.78529	0.0136674	0.0459977	0.984	2216	tags=29%, list=11%, signal=33%
AIGNER_ZEB1_TARGETS	AIGNER_ZEB1_TARGETS		34	-0.4512	-1.78507	0.0046083	0.0457404	0.984	3816	tags=44%, list=19%, signal=54%
BIOCARTA_NTHI_PATHWAY	BIOCARTA_NTHI_PATHWAY		24	-0.496831	-1.78399	0.00943396	0.0458254	0.984	6072	tags=50%, list=30%, signal=71%
HOLLEMAN_ASPARAGINASE_RESISTANCE_ALL_DN	HOLLEMAN_ASPARAGINASE_RESISTANCE_ALL_DN		25	-0.483841	-1.78394	0.002457	0.0455239	0.984	4237	tags=52%, list=21%, signal=65%
IKEDA_MIR30_TARGETS_DN	IKEDA_MIR30_TARGETS_DN		27	-0.489451	-1.78085	0.00453515	0.0464321	0.985	5277	tags=44%, list=26%, signal=60%
VANHARANTA_UTERINE_FIBROID_WITH_7Q_DELETION_DN	VANHARANTA_UTERINE_FIBROID_WITH_7Q_DELETION_DN		36	-0.443187	-1.77593	0	0.0481162	0.988	5227	tags=47%, list=25%, signal=63%
BOYAULT_LIVER_CANCER_SUBCLASS_G1_DN	BOYAULT_LIVER_CANCER_SUBCLASS_G1_DN		40	-0.431924	-1.77436	0.00763359	0.0483292	0.991	4931	tags=50%, list=24%, signal=66%
NAM_FXYD5_TARGETS_DN	NAM_FXYD5_TARGETS_DN		18	-0.548186	-1.77124	0.0113379	0.0494757	0.992	4571	tags=56%, list=22%, signal=71%
BIOCARTA_KERATINOCYTE_PATHWAY	BIOCARTA_KERATINOCYTE_PATHWAY		46	-0.417138	-1.76934	0	0.0500564	0.993	4828	tags=50%, list=24%, signal=65%
FLECHNER_PBL_KIDNEY_TRANSPLANT_REJECTED_VS_OK_UP	FLECHNER_PBL_KIDNEY_TRANSPLANT_REJECTED_VS_OK_UP		63	-0.385031	-1.76668	0	0.0508759	0.993	6907	tags=57%, list=34%, signal=86%
GRATIAS_RETINOBLASTOMA_16Q24	GRATIAS_RETINOBLASTOMA_16Q24		17	-0.539181	-1.76659	0.00742574	0.0506487	0.993	554	tags=24%, list=3%, signal=24%
LANDIS_ERBB2_BREAST_TUMORS_324_UP	LANDIS_ERBB2_BREAST_TUMORS_324_UP		150	-0.326388	-1.76149	0	0.0525918	0.995	5229	tags=38%, list=25%, signal=51%
HUANG_DASATINIB_RESISTANCE_DN	HUANG_DASATINIB_RESISTANCE_DN		68	-0.387712	-1.76013	0	0.0528967	0.995	5952	tags=46%, list=29%, signal=64%
LAIHO_COLORECTAL_CANCER_SERRATED_UP	LAIHO_COLORECTAL_CANCER_SERRATED_UP		111	-0.347343	-1.75812	0	0.0535489	0.995	6179	tags=48%, list=30%, signal=68%
SASSON_RESPONSE_TO_GONADOTROPHINS_UP	SASSON_RESPONSE_TO_GONADOTROPHINS_UP		91	-0.35754	-1.75623	0	0.0541453	0.996	5216	tags=45%, list=25%, signal=60%
RUTELLA_RESPONSE_TO_HGF_UP	RUTELLA_RESPONSE_TO_HGF_UP		416	-0.287742	-1.75593	0	0.0540054	0.996	5493	tags=39%, list=27%, signal=52%
MOHANKUMAR_TLX1_TARGETS_UP	MOHANKUMAR_TLX1_TARGETS_UP		413	-0.287233	-1.75392	0	0.0543749	0.996	5479	tags=39%, list=27%, signal=52%
NIKOLSKY_BREAST_CANCER_12Q13_Q21_AMPLICON	NIKOLSKY_BREAST_CANCER_12Q13_Q21_AMPLICON		45	-0.420166	-1.7535	0.008	0.0542351	0.996	5375	tags=60%, list=26%, signal=81%
ELVIDGE_HIF1A_TARGETS_UP	ELVIDGE_HIF1A_TARGETS_UP		67	-0.377954	-1.75347	0	0.053909	0.996	3612	tags=34%, list=18%, signal=42%
KARLSSON_TGFB1_TARGETS_DN	KARLSSON_TGFB1_TARGETS_DN		206	-0.309079	-1.7523	0	0.0541137	0.996	5157	tags=37%, list=25%, signal=49%
KEGG_VASOPRESSIN_REGULATED_WATER_REABSORPTION	KEGG_VASOPRESSIN_REGULATED_WATER_REABSORPTION		44	-0.420549	-1.75093	0.00254453	0.0544314	0.996	2160	tags=32%, list=11%, signal=35%
HEIDENBLAD_AMPLICON_12P11_12_UP	HEIDENBLAD_AMPLICON_12P11_12_UP		33	-0.444681	-1.74931	0.00238663	0.0547868	0.996	3644	tags=39%, list=18%, signal=48%
GENTILE_UV_RESPONSE_CLUSTER_D4	GENTILE_UV_RESPONSE_CLUSTER_D4		55	-0.389902	-1.74809	0.0025974	0.0548493	0.996	4580	tags=42%, list=22%, signal=54%
GARGALOVIC_RESPONSE_TO_OXIDIZED_PHOSPHOLIPIDS_YELLOW_UP	GARGALOVIC_RESPONSE_TO_OXIDIZED_PHOSPHOLIPIDS_YELLOW_UP		32	-0.439909	-1.74798	0.00472813	0.0545719	0.996	3315	tags=41%, list=16%, signal=48%
KEGG_LYSOSOME	KEGG_LYSOSOME		121	-0.338499	-1.74587	0	0.0551878	0.996	5952	tags=54%, list=29%, signal=75%
JAATINEN_HEMATOPOIETIC_STEM_CELL_UP	JAATINEN_HEMATOPOIETIC_STEM_CELL_UP		310	-0.28905	-1.74578	0	0.0549043	0.996	5597	tags=41%, list=27%, signal=55%
DACOSTA_UV_RESPONSE_VIA_ERCC3_XPCS_DN	DACOSTA_UV_RESPONSE_VIA_ERCC3_XPCS_DN		88	-0.360097	-1.74535	0	0.0547948	0.996	5067	tags=41%, list=25%, signal=54%
PROVENZANI_METASTASIS_UP	PROVENZANI_METASTASIS_UP		192	-0.311289	-1.74508	0	0.0545934	0.996	4352	tags=35%, list=21%, signal=45%
DEURIG_T_CELL_PROLYMPHOCYTIC_LEUKEMIA_DN	DEURIG_T_CELL_PROLYMPHOCYTIC_LEUKEMIA_DN		312	-0.293673	-1.74479	0	0.0543748	0.996	5289	tags=37%, list=26%, signal=49%
RAO_BOUND_BY_SALL4	RAO_BOUND_BY_SALL4		227	-0.303367	-1.74268	0	0.0550582	0.997	3961	tags=33%, list=19%, signal=40%
REACTOME_FORMATION_OF_TUBULIN_FOLDING_INTERMEDIATES_BY_CCT_TRIC	REACTOME_FORMATION_OF_TUBULIN_FOLDING_INTERMEDIATES_BY_CCT_TRIC		21	-0.506749	-1.74264	0.00456621	0.0547501	0.997	3614	tags=38%, list=18%, signal=46%
BIOCARTA_HCMV_PATHWAY	BIOCARTA_HCMV_PATHWAY		17	-0.540174	-1.74182	0.0169492	0.0547699	0.997	5629	tags=71%, list=27%, signal=97%
STEIN_ESRRA_TARGETS_RESPONSIVE_TO_ESTROGEN_UP	STEIN_ESRRA_TARGETS_RESPONSIVE_TO_ESTROGEN_UP		31	-0.451855	-1.74142	0.00497512	0.0546393	0.997	3296	tags=39%, list=16%, signal=46%
KIM_MYC_AMPLIFICATION_TARGETS_UP	KIM_MYC_AMPLIFICATION_TARGETS_UP		200	-0.309027	-1.73788	0	0.0559234	0.998	5717	tags=41%, list=28%, signal=56%
HAHTOLA_SEZARY_SYNDROM_UP	HAHTOLA_SEZARY_SYNDROM_UP		98	-0.346132	-1.73451	0.00291545	0.0572549	0.998	5246	tags=46%, list=26%, signal=61%
BIOCARTA_RELA_PATHWAY	BIOCARTA_RELA_PATHWAY		16	-0.541997	-1.73211	0.0182648	0.0579807	0.998	4252	tags=56%, list=21%, signal=71%
REACTOME_ANTIVIRAL_MECHANISM_BY_IFN_STIMULATED_GENES	REACTOME_ANTIVIRAL_MECHANISM_BY_IFN_STIMULATED_GENES		65	-0.380045	-1.7307	0	0.0583342	0.999	4974	tags=43%, list=24%, signal=57%
THEILGAARD_NEUTROPHIL_AT_SKIN_WOUND_DN	THEILGAARD_NEUTROPHIL_AT_SKIN_WOUND_DN		225	-0.300389	-1.72807	0	0.0593137	0.999	4750	tags=32%, list=23%, signal=42%
FARMER_BREAST_CANCER_CLUSTER_6	FARMER_BREAST_CANCER_CLUSTER_6		16	-0.544135	-1.72677	0.00238095	0.0596575	0.999	5228	tags=56%, list=25%, signal=75%
ZHAN_V1_LATE_DIFFERENTIATION_GENES_UP	ZHAN_V1_LATE_DIFFERENTIATION_GENES_UP		32	-0.442477	-1.72502	0.00921659	0.06007	0.999	2843	tags=38%, list=14%, signal=43%
LU_AGING_BRAIN_UP	LU_AGING_BRAIN_UP		262	-0.296137	-1.72472	0	0.0599499	0.999	4825	tags=35%, list=23%, signal=45%
DOUGLAS_BMI1_TARGETS_DN	DOUGLAS_BMI1_TARGETS_DN		314	-0.289506	-1.7243	0	0.0597901	0.999	5698	tags=40%, list=28%, signal=55%
ACEVEDO_NORMAL_TISSUE_ADJACENT_TO_LIVER_TUMOR_UP	ACEVEDO_NORMAL_TISSUE_ADJACENT_TO_LIVER_TUMOR_UP		169	-0.316256	-1.72383	0	0.0597415	0.999	3058	tags=24%, list=15%, signal=28%
NIKOLSKY_BREAST_CANCER_6P24_P22_AMPLICON	NIKOLSKY_BREAST_CANCER_6P24_P22_AMPLICON		21	-0.4973	-1.72097	0.00934579	0.0608627	0.999	6063	tags=76%, list=30%, signal=108%
LINDGREN_BLADDER_CANCER_WITH_LOH_IN_CHR9Q	LINDGREN_BLADDER_CANCER_WITH_LOH_IN_CHR9Q		116	-0.336918	-1.71636	0	0.0627381	0.999	5721	tags=46%, list=28%, signal=63%
LUI_TARGETS_OF_PAX8_PPARG_FUSION	LUI_TARGETS_OF_PAX8_PPARG_FUSION		34	-0.433283	-1.71083	0	0.0657138	1	6058	tags=53%, list=30%, signal=75%
BORCZUK_MALIGNANT_MESOTHELIOMA_UP	BORCZUK_MALIGNANT_MESOTHELIOMA_UP		305	-0.286389	-1.70564	0	0.0681907	1	6493	tags=47%, list=32%, signal=68%
BAE_BRCA1_TARGETS_DN	BAE_BRCA1_TARGETS_DN		32	-0.442144	-1.70402	0.00236407	0.0686247	1	4456	tags=50%, list=22%, signal=64%
KLEIN_PRIMARY_EFFUSION_LYMPHOMA_DN	KLEIN_PRIMARY_EFFUSION_LYMPHOMA_DN		57	-0.381356	-1.70357	0.00251256	0.0684706	1	4799	tags=39%, list=23%, signal=50%
GARGALOVIC_RESPONSE_TO_OXIDIZED_PHOSPHOLIPIDS_GREY_UP	GARGALOVIC_RESPONSE_TO_OXIDIZED_PHOSPHOLIPIDS_GREY_UP		18	-0.512431	-1.70239	0.0115473	0.068816	1	5258	tags=50%, list=26%, signal=67%
CREIGHTON_ENDOCRINE_THERAPY_RESISTANCE_2	CREIGHTON_ENDOCRINE_THERAPY_RESISTANCE_2		453	-0.275993	-1.70149	0	0.0689632	1	4713	tags=33%, list=23%, signal=42%
FULCHER_INFLAMMATORY_RESPONSE_LECTIN_VS_LPS_DN	FULCHER_INFLAMMATORY_RESPONSE_LECTIN_VS_LPS_DN		450	-0.27772	-1.7014	0	0.0686686	1	4792	tags=32%, list=23%, signal=41%
WAMUNYOKOLI_OVARIAN_CANCER_LMP_DN	WAMUNYOKOLI_OVARIAN_CANCER_LMP_DN		195	-0.305446	-1.70036	0	0.0688947	1	6696	tags=46%, list=33%, signal=68%
CAIRO_HEPATOBLASTOMA_UP	CAIRO_HEPATOBLASTOMA_UP		207	-0.297696	-1.69608	0	0.0710993	1	5911	tags=43%, list=29%, signal=60%
TIEN_INTESTINE_PROBIOTICS_2HR_DN	TIEN_INTESTINE_PROBIOTICS_2HR_DN		88	-0.348679	-1.69439	0	0.071681	1	4920	tags=38%, list=24%, signal=49%
REACTOME_SIGNALING_BY_TGF_BETA_RECEPTOR_COMPLEX	REACTOME_SIGNALING_BY_TGF_BETA_RECEPTOR_COMPLEX		60	-0.369684	-1.69331	0	0.0717456	1	6954	tags=52%, list=34%, signal=78%
BHAT_ESR1_TARGETS_NOT_VIA_AKT1_DN	BHAT_ESR1_TARGETS_NOT_VIA_AKT1_DN		88	-0.34897	-1.69322	0.00275482	0.0714669	1	5063	tags=38%, list=25%, signal=50%
PID_TRAIL_PATHWAY	PID_TRAIL_PATHWAY		28	-0.458786	-1.69114	0.0112867	0.0723439	1	4678	tags=57%, list=23%, signal=74%
GENTILE_UV_RESPONSE_CLUSTER_D5	GENTILE_UV_RESPONSE_CLUSTER_D5		39	-0.423118	-1.69099	0.00947867	0.0721004	1	5960	tags=56%, list=29%, signal=79%
PID_ERBB1_DOWNSTREAM_PATHWAY	PID_ERBB1_DOWNSTREAM_PATHWAY		105	-0.335353	-1.69088	0	0.0717944	1	6608	tags=56%, list=32%, signal=82%
GARGALOVIC_RESPONSE_TO_OXIDIZED_PHOSPHOLIPIDS_TURQUOISE_UP	GARGALOVIC_RESPONSE_TO_OXIDIZED_PHOSPHOLIPIDS_TURQUOISE_UP		77	-0.359758	-1.68778	0	0.0730748	1	6530	tags=51%, list=32%, signal=74%
JOSEPH_RESPONSE_TO_SODIUM_BUTYRATE_DN	JOSEPH_RESPONSE_TO_SODIUM_BUTYRATE_DN		64	-0.368569	-1.68766	0.00254453	0.0728246	1	3672	tags=33%, list=18%, signal=40%
YAO_TEMPORAL_RESPONSE_TO_PROGESTERONE_CLUSTER_11	YAO_TEMPORAL_RESPONSE_TO_PROGESTERONE_CLUSTER_11		103	-0.3357	-1.68412	0	0.0744691	1	4117	tags=33%, list=20%, signal=41%
KEGG_FATTY_ACID_METABOLISM	KEGG_FATTY_ACID_METABOLISM		42	-0.399947	-1.68397	0.00252525	0.0742161	1	5761	tags=57%, list=28%, signal=79%
KAAB_HEART_ATRIUM_VS_VENTRICLE_DN	KAAB_HEART_ATRIUM_VS_VENTRICLE_DN		260	-0.291591	-1.6838	0	0.0739503	1	4824	tags=37%, list=23%, signal=48%
PID_ECADHERIN_NASCENTAJ_PATHWAY	PID_ECADHERIN_NASCENTAJ_PATHWAY		39	-0.403854	-1.68174	0.00728155	0.0747424	1	5385	tags=51%, list=26%, signal=69%
HORIUCHI_WTAP_TARGETS_UP	HORIUCHI_WTAP_TARGETS_UP		297	-0.287664	-1.68085	0	0.0749313	1	5738	tags=39%, list=28%, signal=54%
YAO_TEMPORAL_RESPONSE_TO_PROGESTERONE_CLUSTER_8	YAO_TEMPORAL_RESPONSE_TO_PROGESTERONE_CLUSTER_8		49	-0.388141	-1.67971	0.00481928	0.0751407	1	4613	tags=43%, list=22%, signal=55%
REACTOME_ASSOCIATION_OF_TRIC_CCT_WITH_TARGET_PROTEINS_DURING_BIOSYNTHESIS	REACTOME_ASSOCIATION_OF_TRIC_CCT_WITH_TARGET_PROTEINS_DURING_BIOSYNTHESIS		26	-0.461671	-1.67866	0.00704225	0.0752924	1	5150	tags=50%, list=25%, signal=67%
KEGG_BUTANOATE_METABOLISM	KEGG_BUTANOATE_METABOLISM		34	-0.421139	-1.67865	0.00704225	0.0749389	1	5931	tags=56%, list=29%, signal=78%
MARIADASON_RESPONSE_TO_BUTYRATE_SULINDAC_4	MARIADASON_RESPONSE_TO_BUTYRATE_SULINDAC_4		21	-0.491145	-1.67865	0.0168269	0.0745887	1	3869	tags=48%, list=19%, signal=59%
MARZEC_IL2_SIGNALING_DN	MARZEC_IL2_SIGNALING_DN		36	-0.424634	-1.67724	0	0.0750431	1	5412	tags=44%, list=26%, signal=60%
VALK_AML_CLUSTER_3	VALK_AML_CLUSTER_3		32	-0.438785	-1.67681	0.00671141	0.0749647	1	4931	tags=50%, list=24%, signal=66%
GEORGES_CELL_CYCLE_MIR192_TARGETS	GEORGES_CELL_CYCLE_MIR192_TARGETS		62	-0.373746	-1.67674	0.0125313	0.0746664	1	4372	tags=35%, list=21%, signal=45%
MCDOWELL_ACUTE_LUNG_INJURY_UP	MCDOWELL_ACUTE_LUNG_INJURY_UP		45	-0.397968	-1.67444	0.0122249	0.0756726	1	3960	tags=38%, list=19%, signal=47%
ZHAN_MULTIPLE_MYELOMA_DN	ZHAN_MULTIPLE_MYELOMA_DN		41	-0.40673	-1.67423	0.00728155	0.0754667	1	4273	tags=44%, list=21%, signal=55%
RODWELL_AGING_KIDNEY_NO_BLOOD_DN	RODWELL_AGING_KIDNEY_NO_BLOOD_DN		148	-0.314411	-1.67262	0	0.0759805	1	5450	tags=41%, list=27%, signal=55%
SENGUPTA_NASOPHARYNGEAL_CARCINOMA_DN	SENGUPTA_NASOPHARYNGEAL_CARCINOMA_DN		338	-0.275787	-1.67168	0	0.0762236	1	4843	tags=34%, list=24%, signal=43%
MENSSEN_MYC_TARGETS	MENSSEN_MYC_TARGETS		53	-0.389065	-1.67064	0.00470588	0.0766112	1	5064	tags=49%, list=25%, signal=65%
PID_VEGFR1_2_PATHWAY	PID_VEGFR1_2_PATHWAY		69	-0.354564	-1.67029	0.00819672	0.0764049	1	4873	tags=45%, list=24%, signal=59%
GOTZMANN_EPITHELIAL_TO_MESENCHYMAL_TRANSITION_DN	GOTZMANN_EPITHELIAL_TO_MESENCHYMAL_TRANSITION_DN		206	-0.299956	-1.66749	0	0.0777298	1	4945	tags=36%, list=24%, signal=47%
SENESE_HDAC3_TARGETS_UP	SENESE_HDAC3_TARGETS_UP		490	-0.267064	-1.66625	0	0.0780694	1	6952	tags=48%, list=34%, signal=71%
RAGHAVACHARI_PLATELET_SPECIFIC_GENES	RAGHAVACHARI_PLATELET_SPECIFIC_GENES		70	-0.356253	-1.6628	0	0.0799015	1	5795	tags=44%, list=28%, signal=61%
LI_CYTIDINE_ANALOGS_CYCTOTOXICITY	LI_CYTIDINE_ANALOGS_CYCTOTOXICITY		15	-0.542591	-1.66249	0.00733496	0.0797484	1	2159	tags=33%, list=11%, signal=37%
BECKER_TAMOXIFEN_RESISTANCE_DN	BECKER_TAMOXIFEN_RESISTANCE_DN		52	-0.386605	-1.66246	0.0123457	0.0794051	1	5412	tags=50%, list=26%, signal=68%
BYSTRYKH_HEMATOPOIESIS_STEM_CELL_AND_BRAIN_QTL_CIS	BYSTRYKH_HEMATOPOIESIS_STEM_CELL_AND_BRAIN_QTL_CIS		65	-0.358056	-1.66238	0	0.0791345	1	5344	tags=45%, list=26%, signal=60%
PID_TOLL_ENDOGENOUS_PATHWAY	PID_TOLL_ENDOGENOUS_PATHWAY		25	-0.456804	-1.66112	0.0165877	0.0795171	1	4980	tags=56%, list=24%, signal=74%
DAVICIONI_MOLECULAR_ARMS_VS_ERMS_UP	DAVICIONI_MOLECULAR_ARMS_VS_ERMS_UP		331	-0.277356	-1.66079	0	0.079405	1	4557	tags=34%, list=22%, signal=43%
LUI_THYROID_CANCER_CLUSTER_3	LUI_THYROID_CANCER_CLUSTER_3		28	-0.438727	-1.6596	0.0142857	0.0798174	1	2746	tags=32%, list=13%, signal=37%
FINETTI_BREAST_CANCERS_KINOME_GRAY	FINETTI_BREAST_CANCERS_KINOME_GRAY		15	-0.532502	-1.65671	0.013986	0.0813745	1	8214	tags=80%, list=40%, signal=133%
REACTOME_MAPK_TARGETS_NUCLEAR_EVENTS_MEDIATED_BY_MAP_KINASES	REACTOME_MAPK_TARGETS_NUCLEAR_EVENTS_MEDIATED_BY_MAP_KINASES		30	-0.432225	-1.65429	0.016092	0.0824036	1	6317	tags=60%, list=31%, signal=87%
IVANOVA_HEMATOPOIESIS_MATURE_CELL	IVANOVA_HEMATOPOIESIS_MATURE_CELL		292	-0.28112	-1.65408	0	0.0822374	1	5076	tags=35%, list=25%, signal=46%
PICCALUGA_ANGIOIMMUNOBLASTIC_LYMPHOMA_DN	PICCALUGA_ANGIOIMMUNOBLASTIC_LYMPHOMA_DN		134	-0.315897	-1.65149	0	0.0834489	1	5477	tags=39%, list=27%, signal=53%
BURTON_ADIPOGENESIS_12	BURTON_ADIPOGENESIS_12		36	-0.417057	-1.65121	0.00990099	0.0833041	1	4859	tags=42%, list=24%, signal=54%
TAKAO_RESPONSE_TO_UVB_RADIATION_DN	TAKAO_RESPONSE_TO_UVB_RADIATION_DN		98	-0.332146	-1.64963	0	0.0840008	1	6053	tags=45%, list=29%, signal=63%
UEDA_PERIFERAL_CLOCK	UEDA_PERIFERAL_CLOCK		169	-0.302458	-1.64932	0	0.0838681	1	4875	tags=36%, list=24%, signal=47%
BUCKANOVICH_T_LYMPHOCYTE_HOMING_ON_TUMOR_UP	BUCKANOVICH_T_LYMPHOCYTE_HOMING_ON_TUMOR_UP		22	-0.470684	-1.64827	0.0119048	0.0842009	1	4316	tags=41%, list=21%, signal=52%
GUILLAUMOND_KLF10_TARGETS_DN	GUILLAUMOND_KLF10_TARGETS_DN		29	-0.435824	-1.64797	0.0161663	0.0840318	1	5913	tags=52%, list=29%, signal=73%
SPIRA_SMOKERS_LUNG_CANCER_UP	SPIRA_SMOKERS_LUNG_CANCER_UP		38	-0.405682	-1.64621	0.0106383	0.0847879	1	4201	tags=37%, list=20%, signal=46%
BROWNE_HCMV_INFECTION_10HR_DN	BROWNE_HCMV_INFECTION_10HR_DN		56	-0.36575	-1.64584	0.00804289	0.0847088	1	5430	tags=45%, list=26%, signal=61%
KEGG_PORPHYRIN_AND_CHLOROPHYLL_METABOLISM	KEGG_PORPHYRIN_AND_CHLOROPHYLL_METABOLISM		40	-0.409379	-1.64569	0.0105263	0.0844093	1	2976	tags=30%, list=14%, signal=35%
WANG_IMMORTALIZED_BY_HOXA9_AND_MEIS1_UP	WANG_IMMORTALIZED_BY_HOXA9_AND_MEIS1_UP		31	-0.425945	-1.64496	0.0190024	0.0845211	1	4308	tags=39%, list=21%, signal=49%
CHENG_RESPONSE_TO_NICKEL_ACETATE	CHENG_RESPONSE_TO_NICKEL_ACETATE		44	-0.385722	-1.64393	0.0154639	0.0848024	1	5266	tags=43%, list=26%, signal=58%
LIN_SILENCED_BY_TUMOR_MICROENVIRONMENT	LIN_SILENCED_BY_TUMOR_MICROENVIRONMENT		107	-0.323245	-1.64371	0.00266667	0.0845653	1	3741	tags=33%, list=18%, signal=40%
SOTIRIOU_BREAST_CANCER_GRADE_1_VS_3_DN	SOTIRIOU_BREAST_CANCER_GRADE_1_VS_3_DN		52	-0.375305	-1.64294	0.00507614	0.0846223	1	5378	tags=54%, list=26%, signal=73%
LU_EZH2_TARGETS_DN	LU_EZH2_TARGETS_DN		390	-0.267447	-1.638	0	0.0873712	1	5494	tags=38%, list=27%, signal=51%
CHOI_ATL_CHRONIC_VS_ACUTE_DN	CHOI_ATL_CHRONIC_VS_ACUTE_DN		18	-0.490115	-1.63782	0.0257009	0.0871087	1	7281	tags=72%, list=35%, signal=112%
MITSIADES_RESPONSE_TO_APLIDIN_DN	MITSIADES_RESPONSE_TO_APLIDIN_DN		249	-0.285643	-1.6364	0	0.0878205	1	4536	tags=34%, list=22%, signal=43%
REACTOME_ACTIVATED_TLR4_SIGNALLING	REACTOME_ACTIVATED_TLR4_SIGNALLING		91	-0.337769	-1.6341	0.00591716	0.0889464	1	5081	tags=44%, list=25%, signal=58%
ROESSLER_LIVER_CANCER_METASTASIS_DN	ROESSLER_LIVER_CANCER_METASTASIS_DN		49	-0.370924	-1.63269	0.00271739	0.0896096	1	4112	tags=37%, list=20%, signal=46%
LANDIS_BREAST_CANCER_PROGRESSION_UP	LANDIS_BREAST_CANCER_PROGRESSION_UP		44	-0.391599	-1.6326	0.0174564	0.0893252	1	6016	tags=52%, list=29%, signal=74%
KEGG_PEROXISOME	KEGG_PEROXISOME		78	-0.337001	-1.63226	0	0.0892481	1	5532	tags=49%, list=27%, signal=66%
REACTOME_MYD88_MAL_CASCADE_INITIATED_ON_PLASMA_MEMBRANE	REACTOME_MYD88_MAL_CASCADE_INITIATED_ON_PLASMA_MEMBRANE		81	-0.343891	-1.63183	0	0.0892495	1	5081	tags=44%, list=25%, signal=59%
YAO_TEMPORAL_RESPONSE_TO_PROGESTERONE_CLUSTER_0	YAO_TEMPORAL_RESPONSE_TO_PROGESTERONE_CLUSTER_0		76	-0.341924	-1.62906	0.00791557	0.0908977	1	3139	tags=26%, list=15%, signal=31%
KARLSSON_TGFB1_TARGETS_UP	KARLSSON_TGFB1_TARGETS_UP		125	-0.313469	-1.62835	0	0.0910752	1	3791	tags=31%, list=18%, signal=38%
STEARMAN_LUNG_CANCER_EARLY_VS_LATE_UP	STEARMAN_LUNG_CANCER_EARLY_VS_LATE_UP		125	-0.314418	-1.62755	0	0.0912333	1	6190	tags=47%, list=30%, signal=67%
REACTOME_LYSOSOME_VESICLE_BIOGENESIS	REACTOME_LYSOSOME_VESICLE_BIOGENESIS		23	-0.451464	-1.62678	0.0123762	0.0914729	1	4036	tags=39%, list=20%, signal=49%
REACTOME_NUCLEAR_EVENTS_KINASE_AND_TRANSCRIPTION_FACTOR_ACTIVATION	REACTOME_NUCLEAR_EVENTS_KINASE_AND_TRANSCRIPTION_FACTOR_ACTIVATION		24	-0.445659	-1.62582	0.0136364	0.0917776	1	6317	tags=58%, list=31%, signal=84%
BILBAN_B_CLL_LPL_UP	BILBAN_B_CLL_LPL_UP		62	-0.354022	-1.62536	0.00744417	0.091799	1	4199	tags=39%, list=20%, signal=49%
KYNG_DNA_DAMAGE_UP	KYNG_DNA_DAMAGE_UP		225	-0.287222	-1.62506	0	0.0916158	1	3980	tags=29%, list=19%, signal=35%
REACTOME_PYRUVATE_METABOLISM_AND_CITRIC_ACID_TCA_CYCLE	REACTOME_PYRUVATE_METABOLISM_AND_CITRIC_ACID_TCA_CYCLE		40	-0.399496	-1.62405	0.0078125	0.0918944	1	7380	tags=60%, list=36%, signal=93%
REACTOME_CITRIC_ACID_CYCLE_TCA_CYCLE	REACTOME_CITRIC_ACID_CYCLE_TCA_CYCLE		19	-0.496919	-1.62403	0.0272109	0.091564	1	7703	tags=79%, list=38%, signal=126%
SCHAEFFER_PROSTATE_DEVELOPMENT_6HR_UP	SCHAEFFER_PROSTATE_DEVELOPMENT_6HR_UP		174	-0.295055	-1.62361	0	0.0915101	1	6372	tags=46%, list=31%, signal=66%
LINDSTEDT_DENDRITIC_CELL_MATURATION_C	LINDSTEDT_DENDRITIC_CELL_MATURATION_C		68	-0.349622	-1.62358	0.00777202	0.0911783	1	4478	tags=37%, list=22%, signal=47%
ASTON_MAJOR_DEPRESSIVE_DISORDER_DN	ASTON_MAJOR_DEPRESSIVE_DISORDER_DN		158	-0.298883	-1.62137	0	0.0923748	1	4187	tags=34%, list=20%, signal=42%
REACTOME_PHASE_II_CONJUGATION	REACTOME_PHASE_II_CONJUGATION		67	-0.352619	-1.62027	0.00536193	0.0927448	1	1596	tags=21%, list=8%, signal=23%
REACTOME_BRANCHED_CHAIN_AMINO_ACID_CATABOLISM	REACTOME_BRANCHED_CHAIN_AMINO_ACID_CATABOLISM		17	-0.491924	-1.62019	0.0179028	0.0924932	1	6595	tags=71%, list=32%, signal=104%
SCHAEFFER_PROSTATE_DEVELOPMENT_48HR_UP	SCHAEFFER_PROSTATE_DEVELOPMENT_48HR_UP		486	-0.260802	-1.6195	0	0.0925752	1	3936	tags=29%, list=19%, signal=35%
PID_TGFBRPATHWAY	PID_TGFBRPATHWAY		54	-0.365794	-1.61733	0.0078125	0.0936463	1	4573	tags=37%, list=22%, signal=48%
FRASOR_RESPONSE_TO_ESTRADIOL_UP	FRASOR_RESPONSE_TO_ESTRADIOL_UP		37	-0.410448	-1.61554	0.01	0.0944677	1	3243	tags=35%, list=16%, signal=42%
WALLACE_PROSTATE_CANCER_RACE_DN	WALLACE_PROSTATE_CANCER_RACE_DN		82	-0.331434	-1.61415	0.00534759	0.0950508	1	4480	tags=34%, list=22%, signal=44%
ALCALAY_AML_BY_NPM1_LOCALIZATION_UP	ALCALAY_AML_BY_NPM1_LOCALIZATION_UP		138	-0.304521	-1.61391	0	0.0949273	1	4105	tags=39%, list=20%, signal=49%
CHEN_HOXA5_TARGETS_9HR_UP	CHEN_HOXA5_TARGETS_9HR_UP		222	-0.284432	-1.61192	0	0.0958204	1	4392	tags=32%, list=21%, signal=40%
CROONQUIST_NRAS_SIGNALING_UP	CROONQUIST_NRAS_SIGNALING_UP		40	-0.392559	-1.6115	0.0220049	0.0957876	1	5139	tags=48%, list=25%, signal=63%
BURTON_ADIPOGENESIS_6	BURTON_ADIPOGENESIS_6		189	-0.287912	-1.60921	0	0.0971456	1	4082	tags=32%, list=20%, signal=39%
REACTOME_MEMBRANE_TRAFFICKING	REACTOME_MEMBRANE_TRAFFICKING		127	-0.30475	-1.60913	0.00346021	0.0968237	1	5947	tags=47%, list=29%, signal=66%
GENTLES_LEUKEMIC_STEM_CELL_UP	GENTLES_LEUKEMIC_STEM_CELL_UP		29	-0.427023	-1.60784	0.0166271	0.09739	1	5892	tags=52%, list=29%, signal=72%
DACOSTA_UV_RESPONSE_VIA_ERCC3_TTD_DN	DACOSTA_UV_RESPONSE_VIA_ERCC3_TTD_DN		84	-0.324797	-1.6072	0.00260417	0.0974722	1	4604	tags=35%, list=22%, signal=44%
SCHEIDEREIT_IKK_TARGETS	SCHEIDEREIT_IKK_TARGETS		17	-0.49022	-1.60695	0.0383693	0.0973082	1	4428	tags=53%, list=22%, signal=67%
REACTOME_ENOS_ACTIVATION_AND_REGULATION	REACTOME_ENOS_ACTIVATION_AND_REGULATION		19	-0.482982	-1.60498	0.0273973	0.0984496	1	5177	tags=58%, list=25%, signal=77%
DASU_IL6_SIGNALING_SCAR_DN	DASU_IL6_SIGNALING_SCAR_DN		16	-0.506649	-1.60492	0.0340136	0.0981533	1	1490	tags=31%, list=7%, signal=34%
SYED_ESTRADIOL_RESPONSE	SYED_ESTRADIOL_RESPONSE		19	-0.48069	-1.60266	0.02	0.0994103	1	6257	tags=53%, list=30%, signal=76%
PID_PDGFRBPATHWAY	PID_PDGFRBPATHWAY		129	-0.306501	-1.60263	0	0.0990833	1	6953	tags=55%, list=34%, signal=83%
ST_DIFFERENTIATION_PATHWAY_IN_PC12_CELLS	ST_DIFFERENTIATION_PATHWAY_IN_PC12_CELLS		45	-0.378062	-1.60197	0.0127877	0.0991679	1	4678	tags=42%, list=23%, signal=55%
REACTOME_FORMATION_OF_INCISION_COMPLEX_IN_GG_NER	REACTOME_FORMATION_OF_INCISION_COMPLEX_IN_GG_NER		21	-0.451599	-1.60153	0.0154525	0.0991968	1	6177	tags=52%, list=30%, signal=75%
WANG_TUMOR_INVASIVENESS_DN	WANG_TUMOR_INVASIVENESS_DN		210	-0.284123	-1.60034	0	0.0995732	1	5328	tags=37%, list=26%, signal=49%
MCBRYAN_PUBERTAL_BREAST_6_7WK_UP	MCBRYAN_PUBERTAL_BREAST_6_7WK_UP		195	-0.285429	-1.60004	0	0.0993555	1	4329	tags=34%, list=21%, signal=42%
NAKAMURA_ADIPOGENESIS_EARLY_UP	NAKAMURA_ADIPOGENESIS_EARLY_UP		65	-0.340934	-1.5979	0.015625	0.100448	1	5032	tags=40%, list=25%, signal=53%
MARCHINI_TRABECTEDIN_RESISTANCE_UP	MARCHINI_TRABECTEDIN_RESISTANCE_UP		21	-0.470322	-1.59777	0.0340909	0.100164	1	4734	tags=48%, list=23%, signal=62%
CHANGOLKAR_H2AFY_TARGETS_DN	CHANGOLKAR_H2AFY_TARGETS_DN		40	-0.380867	-1.59605	0.0144578	0.10103	1	3731	tags=40%, list=18%, signal=49%
HUTTMANN_B_CLL_POOR_SURVIVAL_DN	HUTTMANN_B_CLL_POOR_SURVIVAL_DN		59	-0.346827	-1.59405	0.00821918	0.102049	1	6913	tags=53%, list=34%, signal=79%
LIU_VMYB_TARGETS_UP	LIU_VMYB_TARGETS_UP		125	-0.298537	-1.59402	0.00299401	0.101732	1	4549	tags=38%, list=22%, signal=48%
BIOCARTA_MTOR_PATHWAY	BIOCARTA_MTOR_PATHWAY		23	-0.456683	-1.59329	0.0276008	0.10189	1	4025	tags=43%, list=20%, signal=54%
ONDER_CDH1_TARGETS_2_DN	ONDER_CDH1_TARGETS_2_DN		461	-0.254182	-1.59312	0	0.101644	1	4612	tags=31%, list=22%, signal=39%
GARGALOVIC_RESPONSE_TO_OXIDIZED_PHOSPHOLIPIDS_BLUE_UP	GARGALOVIC_RESPONSE_TO_OXIDIZED_PHOSPHOLIPIDS_BLUE_UP		134	-0.307247	-1.59283	0	0.101508	1	4548	tags=34%, list=22%, signal=44%
WAKABAYASHI_ADIPOGENESIS_PPARG_RXRA_BOUND_36HR	WAKABAYASHI_ADIPOGENESIS_PPARG_RXRA_BOUND_36HR		152	-0.296907	-1.59241	0.00301205	0.101527	1	3008	tags=26%, list=15%, signal=31%
BARRIER_COLON_CANCER_RECURRENCE_UP	BARRIER_COLON_CANCER_RECURRENCE_UP		42	-0.389388	-1.59103	0.0153061	0.10219	1	4752	tags=43%, list=23%, signal=56%
ENGELMANN_CANCER_PROGENITORS_UP	ENGELMANN_CANCER_PROGENITORS_UP		48	-0.375713	-1.58741	0.0107817	0.104525	1	4772	tags=46%, list=23%, signal=60%
LIU_SOX4_TARGETS_DN	LIU_SOX4_TARGETS_DN		307	-0.270592	-1.58551	0	0.105669	1	4037	tags=30%, list=20%, signal=37%
BASAKI_YBX1_TARGETS_DN	BASAKI_YBX1_TARGETS_DN		375	-0.262483	-1.58403	0	0.106427	1	5910	tags=40%, list=29%, signal=56%
FARDIN_HYPOXIA_11	FARDIN_HYPOXIA_11		32	-0.403179	-1.58216	0.0248756	0.107497	1	1660	tags=31%, list=8%, signal=34%
MAHAJAN_RESPONSE_TO_IL1A_DN	MAHAJAN_RESPONSE_TO_IL1A_DN		76	-0.339237	-1.58181	0.00266667	0.10742	1	5006	tags=38%, list=24%, signal=50%
PID_NECTIN_PATHWAY	PID_NECTIN_PATHWAY		30	-0.414368	-1.58029	0.0238095	0.108314	1	4374	tags=43%, list=21%, signal=55%
OUELLET_OVARIAN_CANCER_INVASIVE_VS_LMP_UP	OUELLET_OVARIAN_CANCER_INVASIVE_VS_LMP_UP		117	-0.307142	-1.57958	0	0.10862	1	6419	tags=46%, list=31%, signal=67%
FAELT_B_CLL_WITH_VH_REARRANGEMENTS_DN	FAELT_B_CLL_WITH_VH_REARRANGEMENTS_DN		48	-0.366259	-1.57816	0.0193237	0.109418	1	6446	tags=50%, list=31%, signal=73%
BALDWIN_PRKCI_TARGETS_UP	BALDWIN_PRKCI_TARGETS_UP		35	-0.394736	-1.57763	0.0283505	0.109441	1	6450	tags=57%, list=31%, signal=83%
HOEBEKE_LYMPHOID_STEM_CELL_DN	HOEBEKE_LYMPHOID_STEM_CELL_DN		86	-0.327899	-1.5772	0.00277778	0.109421	1	5565	tags=44%, list=27%, signal=60%
STAMBOLSKY_RESPONSE_TO_VITAMIN_D3_UP	STAMBOLSKY_RESPONSE_TO_VITAMIN_D3_UP		83	-0.325321	-1.57359	0.0052356	0.111948	1	5364	tags=36%, list=26%, signal=49%
KEGG_SPHINGOLIPID_METABOLISM	KEGG_SPHINGOLIPID_METABOLISM		39	-0.389203	-1.57328	0.0148148	0.111897	1	3961	tags=38%, list=19%, signal=48%
LINDSTEDT_DENDRITIC_CELL_MATURATION_D	LINDSTEDT_DENDRITIC_CELL_MATURATION_D		67	-0.344066	-1.57199	0.0104712	0.112614	1	3608	tags=36%, list=18%, signal=43%
REACTOME_APOPTOTIC_CLEAVAGE_OF_CELLULAR_PROTEINS	REACTOME_APOPTOTIC_CLEAVAGE_OF_CELLULAR_PROTEINS		37	-0.388008	-1.57129	0.0292683	0.112768	1	5020	tags=46%, list=24%, signal=61%
BIOCARTA_GSK3_PATHWAY	BIOCARTA_GSK3_PATHWAY		27	-0.42053	-1.57106	0.02457	0.112591	1	4650	tags=48%, list=23%, signal=62%
FARMER_BREAST_CANCER_CLUSTER_4	FARMER_BREAST_CANCER_CLUSTER_4		16	-0.494193	-1.56989	0.0404762	0.11318	1	5044	tags=56%, list=25%, signal=75%
GARGALOVIC_RESPONSE_TO_OXIDIZED_PHOSPHOLIPIDS_RED_DN	GARGALOVIC_RESPONSE_TO_OXIDIZED_PHOSPHOLIPIDS_RED_DN		25	-0.434283	-1.56926	0.0320197	0.11334	1	3491	tags=36%, list=17%, signal=43%
THUM_SYSTOLIC_HEART_FAILURE_DN	THUM_SYSTOLIC_HEART_FAILURE_DN		229	-0.273475	-1.56814	0	0.113884	1	5909	tags=39%, list=29%, signal=55%
PID_INSULIN_PATHWAY	PID_INSULIN_PATHWAY		45	-0.379343	-1.56674	0.0145631	0.114719	1	7074	tags=62%, list=34%, signal=95%
ACEVEDO_FGFR1_TARGETS_IN_PROSTATE_CANCER_MODEL_UP	ACEVEDO_FGFR1_TARGETS_IN_PROSTATE_CANCER_MODEL_UP		286	-0.264641	-1.56616	0	0.114841	1	3733	tags=28%, list=18%, signal=33%
BIOCARTA_RACCYCD_PATHWAY	BIOCARTA_RACCYCD_PATHWAY		26	-0.41808	-1.56591	0.0443925	0.114682	1	4678	tags=42%, list=23%, signal=55%
GRADE_COLON_CANCER_DN	GRADE_COLON_CANCER_DN		33	-0.402069	-1.56463	0.022113	0.115367	1	5372	tags=55%, list=26%, signal=74%
LIM_MAMMARY_STEM_CELL_DN	LIM_MAMMARY_STEM_CELL_DN		428	-0.25599	-1.55861	0	0.120083	1	4554	tags=32%, list=22%, signal=40%
GENTILE_UV_RESPONSE_CLUSTER_D9	GENTILE_UV_RESPONSE_CLUSTER_D9		28	-0.418418	-1.55576	0.0333333	0.12208	1	6671	tags=61%, list=32%, signal=90%
BIOCARTA_IL1R_PATHWAY	BIOCARTA_IL1R_PATHWAY		33	-0.391897	-1.55542	0.0303797	0.122016	1	4887	tags=48%, list=24%, signal=64%
BRUECKNER_TARGETS_OF_MIRLET7A3_UP	BRUECKNER_TARGETS_OF_MIRLET7A3_UP		111	-0.304003	-1.55526	0.00550964	0.121796	1	4718	tags=32%, list=23%, signal=42%
KEGG_ASCORBATE_AND_ALDARATE_METABOLISM	KEGG_ASCORBATE_AND_ALDARATE_METABOLISM		24	-0.439989	-1.5548	0.0334928	0.12177	1	332	tags=17%, list=2%, signal=17%
REACTOME_TRANSCRIPTIONAL_ACTIVITY_OF_SMAD2_SMAD3_SMAD4_HETEROTRIMER	REACTOME_TRANSCRIPTIONAL_ACTIVITY_OF_SMAD2_SMAD3_SMAD4_HETEROTRIMER		36	-0.397467	-1.55443	0.0173697	0.121766	1	6784	tags=53%, list=33%, signal=79%
GAZDA_DIAMOND_BLACKFAN_ANEMIA_PROGENITOR_DN	GAZDA_DIAMOND_BLACKFAN_ANEMIA_PROGENITOR_DN		65	-0.345287	-1.55368	0.00771208	0.122032	1	5136	tags=46%, list=25%, signal=61%
REACTOME_NFKB_AND_MAP_KINASES_ACTIVATION_MEDIATED_BY_TLR4_SIGNALING_REPERTOIRE	REACTOME_NFKB_AND_MAP_KINASES_ACTIVATION_MEDIATED_BY_TLR4_SIGNALING_REPERTOIRE		70	-0.332221	-1.5519	0.00543478	0.123182	1	4828	tags=41%, list=24%, signal=54%
ST_GA13_PATHWAY	ST_GA13_PATHWAY		37	-0.384549	-1.55185	0.0235602	0.122866	1	4253	tags=46%, list=21%, signal=58%
REACTOME_PYRUVATE_METABOLISM	REACTOME_PYRUVATE_METABOLISM		18	-0.475955	-1.551	0.0294785	0.123196	1	3403	tags=39%, list=17%, signal=47%
SUNG_METASTASIS_STROMA_DN	SUNG_METASTASIS_STROMA_DN		54	-0.352814	-1.55007	0.00744417	0.123622	1	4372	tags=43%, list=21%, signal=54%
KYNG_ENVIRONMENTAL_STRESS_RESPONSE_DN	KYNG_ENVIRONMENTAL_STRESS_RESPONSE_DN		20	-0.44922	-1.54905	0.0305164	0.124089	1	7101	tags=65%, list=35%, signal=99%
RAY_TARGETS_OF_P210_BCR_ABL_FUSION_UP	RAY_TARGETS_OF_P210_BCR_ABL_FUSION_UP		15	-0.48576	-1.54814	0.0376106	0.124516	1	4488	tags=47%, list=22%, signal=60%
KEGG_TIGHT_JUNCTION	KEGG_TIGHT_JUNCTION		131	-0.292043	-1.54738	0	0.124717	1	3708	tags=31%, list=18%, signal=38%
OHGUCHI_LIVER_HNF4A_TARGETS_UP	OHGUCHI_LIVER_HNF4A_TARGETS_UP		44	-0.370829	-1.54635	0.0161725	0.12504	1	4874	tags=41%, list=24%, signal=54%
LIN_NPAS4_TARGETS_UP	LIN_NPAS4_TARGETS_UP		162	-0.285684	-1.5459	0.00318471	0.125057	1	4149	tags=32%, list=20%, signal=40%
WHITFIELD_CELL_CYCLE_M_G1	WHITFIELD_CELL_CYCLE_M_G1		144	-0.288277	-1.5434	0.0058309	0.126824	1	5254	tags=37%, list=26%, signal=49%
PID_LPA4_PATHWAY	PID_LPA4_PATHWAY		15	-0.479365	-1.54318	0.03386	0.12663	1	3505	tags=33%, list=17%, signal=40%
PEDERSEN_METASTASIS_BY_ERBB2_ISOFORM_6	PEDERSEN_METASTASIS_BY_ERBB2_ISOFORM_6		29	-0.410336	-1.54314	0.0293454	0.12628	1	3277	tags=38%, list=16%, signal=45%
GU_PDEF_TARGETS_DN	GU_PDEF_TARGETS_DN		39	-0.37647	-1.54312	0.0195122	0.125937	1	5977	tags=51%, list=29%, signal=72%
BIOCARTA_EIF4_PATHWAY	BIOCARTA_EIF4_PATHWAY		24	-0.429137	-1.54094	0.0317073	0.127502	1	5664	tags=50%, list=28%, signal=69%
KYNG_WERNER_SYNDROM_UP	KYNG_WERNER_SYNDROM_UP		20	-0.453778	-1.54086	0.0243902	0.1272	1	5677	tags=50%, list=28%, signal=69%
KYNG_DNA_DAMAGE_BY_GAMMA_AND_UV_RADIATION	KYNG_DNA_DAMAGE_BY_GAMMA_AND_UV_RADIATION		88	-0.313116	-1.54071	0.00263158	0.126979	1	4057	tags=32%, list=20%, signal=39%
SHAFFER_IRF4_TARGETS_IN_ACTIVATED_B_LYMPHOCYTE	SHAFFER_IRF4_TARGETS_IN_ACTIVATED_B_LYMPHOCYTE		81	-0.326957	-1.54031	0.00251889	0.126969	1	3691	tags=36%, list=18%, signal=43%
ST_G_ALPHA_S_PATHWAY	ST_G_ALPHA_S_PATHWAY		16	-0.478556	-1.54026	0.0414634	0.12667	1	6608	tags=69%, list=32%, signal=101%
REACTOME_RNA_POL_I_TRANSCRIPTION	REACTOME_RNA_POL_I_TRANSCRIPTION		82	-0.320561	-1.53875	0.0141243	0.127921	1	3390	tags=30%, list=17%, signal=36%
BOQUEST_STEM_CELL_DN	BOQUEST_STEM_CELL_DN		215	-0.270419	-1.53682	0	0.12935	1	5483	tags=37%, list=27%, signal=50%
REACTOME_ERK_MAPK_TARGETS	REACTOME_ERK_MAPK_TARGETS		21	-0.449998	-1.53658	0.0418605	0.129208	1	6317	tags=57%, list=31%, signal=82%
ZEMBUTSU_SENSITIVITY_TO_VINCRISTINE	ZEMBUTSU_SENSITIVITY_TO_VINCRISTINE		17	-0.471369	-1.535	0.049217	0.130241	1	5292	tags=65%, list=26%, signal=87%
IGARASHI_ATF4_TARGETS_DN	IGARASHI_ATF4_TARGETS_DN		90	-0.313327	-1.5345	0.0115274	0.130333	1	3935	tags=33%, list=19%, signal=41%
DAIRKEE_TERT_TARGETS_DN	DAIRKEE_TERT_TARGETS_DN		121	-0.296076	-1.53429	0.002849	0.130169	1	5283	tags=38%, list=26%, signal=51%
BERENJENO_ROCK_SIGNALING_NOT_VIA_RHOA_DN	BERENJENO_ROCK_SIGNALING_NOT_VIA_RHOA_DN		48	-0.359974	-1.53395	0.0128205	0.130044	1	4743	tags=35%, list=23%, signal=46%
ELLWOOD_MYC_TARGETS_DN	ELLWOOD_MYC_TARGETS_DN		40	-0.3712	-1.53332	0.0185185	0.130291	1	4456	tags=45%, list=22%, signal=57%
HAHTOLA_MYCOSIS_FUNGOIDES_SKIN_DN	HAHTOLA_MYCOSIS_FUNGOIDES_SKIN_DN		27	-0.410925	-1.533	0.0350467	0.130196	1	5006	tags=52%, list=24%, signal=68%
SNIJDERS_AMPLIFIED_IN_HEAD_AND_NECK_TUMORS	SNIJDERS_AMPLIFIED_IN_HEAD_AND_NECK_TUMORS		37	-0.378865	-1.53258	0.0288462	0.130184	1	4813	tags=38%, list=23%, signal=49%
JAEGER_METASTASIS_DN	JAEGER_METASTASIS_DN		258	-0.266617	-1.53256	0	0.129824	1	4931	tags=33%, list=24%, signal=42%
SCHLOSSER_MYC_TARGETS_AND_SERUM_RESPONSE_UP	SCHLOSSER_MYC_TARGETS_AND_SERUM_RESPONSE_UP		47	-0.361195	-1.53172	0.0214477	0.130126	1	3710	tags=38%, list=18%, signal=47%
FOSTER_TOLERANT_MACROPHAGE_DN	FOSTER_TOLERANT_MACROPHAGE_DN		408	-0.253009	-1.52941	0	0.131698	1	4286	tags=29%, list=21%, signal=36%
BIOCARTA_IL7_PATHWAY	BIOCARTA_IL7_PATHWAY		17	-0.470555	-1.52809	0.0311111	0.132508	1	4025	tags=35%, list=20%, signal=44%
DANG_MYC_TARGETS_DN	DANG_MYC_TARGETS_DN		31	-0.391319	-1.52749	0.0225	0.132652	1	4748	tags=42%, list=23%, signal=54%
PID_FASPATHWAY	PID_FASPATHWAY		38	-0.382258	-1.52748	0.0242718	0.132287	1	4036	tags=45%, list=20%, signal=56%
ZHU_CMV_24_HR_UP	ZHU_CMV_24_HR_UP		93	-0.30694	-1.52692	0.00574713	0.13245	1	5289	tags=41%, list=26%, signal=55%
PID_ANGIOPOIETINRECEPTOR_PATHWAY	PID_ANGIOPOIETINRECEPTOR_PATHWAY		50	-0.352215	-1.52601	0.00483092	0.132946	1	4914	tags=38%, list=24%, signal=50%
LEIN_PONS_MARKERS	LEIN_PONS_MARKERS		89	-0.310416	-1.52547	0.00560224	0.133116	1	3887	tags=30%, list=19%, signal=37%
GAZDA_DIAMOND_BLACKFAN_ANEMIA_ERYTHROID_UP	GAZDA_DIAMOND_BLACKFAN_ANEMIA_ERYTHROID_UP		25	-0.419764	-1.5245	0.0317797	0.133651	1	4945	tags=44%, list=24%, signal=58%
YAO_TEMPORAL_RESPONSE_TO_PROGESTERONE_CLUSTER_7	YAO_TEMPORAL_RESPONSE_TO_PROGESTERONE_CLUSTER_7		76	-0.320563	-1.5238	0.018617	0.133978	1	6117	tags=49%, list=30%, signal=69%
VANOEVELEN_MYOGENESIS_SIN3A_TARGETS	VANOEVELEN_MYOGENESIS_SIN3A_TARGETS		220	-0.266915	-1.52139	0.0030303	0.135833	1	4162	tags=28%, list=20%, signal=34%
LU_AGING_BRAIN_DN	LU_AGING_BRAIN_DN		153	-0.278899	-1.52032	0	0.136398	1	5214	tags=37%, list=25%, signal=50%
IVANOVA_HEMATOPOIESIS_INTERMEDIATE_PROGENITOR	IVANOVA_HEMATOPOIESIS_INTERMEDIATE_PROGENITOR		149	-0.284434	-1.51855	0	0.137666	1	5991	tags=43%, list=29%, signal=60%
ROVERSI_GLIOMA_COPY_NUMBER_DN	ROVERSI_GLIOMA_COPY_NUMBER_DN		54	-0.345323	-1.51756	0.0257732	0.138251	1	4542	tags=39%, list=22%, signal=50%
SHIN_B_CELL_LYMPHOMA_CLUSTER_3	SHIN_B_CELL_LYMPHOMA_CLUSTER_3		28	-0.40946	-1.51705	0.030837	0.138366	1	5220	tags=43%, list=25%, signal=57%
RAY_TARGETS_OF_P210_BCR_ABL_FUSION_DN	RAY_TARGETS_OF_P210_BCR_ABL_FUSION_DN		16	-0.476003	-1.51686	0.0334129	0.138229	1	4347	tags=38%, list=21%, signal=48%
REACTOME_TRAF6_MEDIATED_INDUCTION_OF_NFKB_AND_MAP_KINASES_UPON_TLR7_8_OR_9_ACTIVATION	REACTOME_TRAF6_MEDIATED_INDUCTION_OF_NFKB_AND_MAP_KINASES_UPON_TLR7_8_OR_9_ACTIVATION		75	-0.322475	-1.51537	0.00963855	0.139155	1	5081	tags=43%, list=25%, signal=56%
MCBRYAN_PUBERTAL_BREAST_5_6WK_UP	MCBRYAN_PUBERTAL_BREAST_5_6WK_UP		114	-0.294604	-1.51468	0.0108401	0.139458	1	3890	tags=32%, list=19%, signal=39%
BIOCARTA_TEL_PATHWAY	BIOCARTA_TEL_PATHWAY		18	-0.451667	-1.51467	0.0554217	0.139103	1	3708	tags=39%, list=18%, signal=47%
VALK_AML_CLUSTER_8	VALK_AML_CLUSTER_8		26	-0.413891	-1.51455	0.0310263	0.138887	1	6689	tags=58%, list=33%, signal=85%
BIOCARTA_VIP_PATHWAY	BIOCARTA_VIP_PATHWAY		26	-0.425794	-1.51409	0.0440835	0.138954	1	4750	tags=54%, list=23%, signal=70%
NIKOLSKY_BREAST_CANCER_8P12_P11_AMPLICON	NIKOLSKY_BREAST_CANCER_8P12_P11_AMPLICON		56	-0.34435	-1.51371	0.0128535	0.138986	1	3454	tags=34%, list=17%, signal=41%
BIOCARTA_NFKB_PATHWAY	BIOCARTA_NFKB_PATHWAY		23	-0.420279	-1.5136	0.0483871	0.138713	1	4887	tags=52%, list=24%, signal=68%
GARGALOVIC_RESPONSE_TO_OXIDIZED_PHOSPHOLIPIDS_GREEN_UP	GARGALOVIC_RESPONSE_TO_OXIDIZED_PHOSPHOLIPIDS_GREEN_UP		23	-0.422127	-1.51296	0.0508475	0.138862	1	4081	tags=39%, list=20%, signal=49%
LABBE_TARGETS_OF_TGFB1_AND_WNT3A_DN	LABBE_TARGETS_OF_TGFB1_AND_WNT3A_DN		108	-0.297738	-1.51255	0.00537634	0.138884	1	4220	tags=32%, list=21%, signal=41%
BIOCARTA_STRESS_PATHWAY	BIOCARTA_STRESS_PATHWAY		25	-0.411737	-1.51107	0.0268293	0.139759	1	4828	tags=56%, list=24%, signal=73%
IKEDA_MIR30_TARGETS_UP	IKEDA_MIR30_TARGETS_UP		116	-0.289817	-1.51035	0.0139665	0.140117	1	6007	tags=39%, list=29%, signal=55%
XU_GH1_AUTOCRINE_TARGETS_DN	XU_GH1_AUTOCRINE_TARGETS_DN		138	-0.288366	-1.51031	0	0.139795	1	5396	tags=38%, list=26%, signal=51%
PID_IL2_PI3KPATHWAY	PID_IL2_PI3KPATHWAY		34	-0.377673	-1.51011	0.02657	0.139614	1	4915	tags=44%, list=24%, signal=58%
ACEVEDO_LIVER_CANCER_WITH_H3K9ME3_UP	ACEVEDO_LIVER_CANCER_WITH_H3K9ME3_UP		132	-0.290572	-1.51011	0.00632911	0.139255	1	2745	tags=27%, list=13%, signal=30%
BIOCARTA_TID_PATHWAY	BIOCARTA_TID_PATHWAY		19	-0.454843	-1.5081	0.0366133	0.140856	1	4252	tags=53%, list=21%, signal=66%
EHLERS_ANEUPLOIDY_UP	EHLERS_ANEUPLOIDY_UP		41	-0.367677	-1.50667	0.0278481	0.141806	1	6193	tags=44%, list=30%, signal=63%
BIOCARTA_FMLP_PATHWAY	BIOCARTA_FMLP_PATHWAY		36	-0.376125	-1.50649	0.0239808	0.141654	1	4828	tags=47%, list=24%, signal=62%
IWANAGA_CARCINOGENESIS_BY_KRAS_PTEN_UP	IWANAGA_CARCINOGENESIS_BY_KRAS_PTEN_UP		180	-0.273079	-1.50432	0.00303951	0.143338	1	5254	tags=36%, list=26%, signal=48%
YAGI_AML_FAB_MARKERS	YAGI_AML_FAB_MARKERS		190	-0.267516	-1.50337	0	0.143881	1	4956	tags=34%, list=24%, signal=45%
HAN_SATB1_TARGETS_UP	HAN_SATB1_TARGETS_UP		393	-0.243994	-1.50189	0.00452489	0.145117	1	4347	tags=30%, list=21%, signal=38%
MATTIOLI_MULTIPLE_MYELOMA_WITH_14Q32_TRANSLOCATIONS	MATTIOLI_MULTIPLE_MYELOMA_WITH_14Q32_TRANSLOCATIONS		36	-0.370416	-1.50181	0.0351759	0.14482	1	3968	tags=42%, list=19%, signal=52%
PID_AVB3_OPN_PATHWAY	PID_AVB3_OPN_PATHWAY		31	-0.381209	-1.50102	0.0261905	0.14523	1	2797	tags=35%, list=14%, signal=41%
REACTOME_TRNA_AMINOACYLATION	REACTOME_TRNA_AMINOACYLATION		42	-0.36065	-1.50078	0.030445	0.145095	1	3054	tags=33%, list=15%, signal=39%
BAELDE_DIABETIC_NEPHROPATHY_UP	BAELDE_DIABETIC_NEPHROPATHY_UP		85	-0.308887	-1.49981	0.0117994	0.14566	1	5685	tags=44%, list=28%, signal=60%
BIOCARTA_TOLL_PATHWAY	BIOCARTA_TOLL_PATHWAY		37	-0.378219	-1.49957	0.0297767	0.145527	1	5066	tags=46%, list=25%, signal=61%
REACTOME_GLUTATHIONE_CONJUGATION	REACTOME_GLUTATHIONE_CONJUGATION		23	-0.43037	-1.49948	0.045977	0.145236	1	5186	tags=48%, list=25%, signal=64%
KEGG_AMINOACYL_TRNA_BIOSYNTHESIS	KEGG_AMINOACYL_TRNA_BIOSYNTHESIS		41	-0.35708	-1.49796	0.0224439	0.146322	1	2544	tags=32%, list=12%, signal=36%
LIAN_LIPA_TARGETS_3M	LIAN_LIPA_TARGETS_3M		58	-0.331644	-1.49746	0.0172414	0.146455	1	4321	tags=34%, list=21%, signal=44%
DITTMER_PTHLH_TARGETS_DN	DITTMER_PTHLH_TARGETS_DN		73	-0.314865	-1.49586	0.0127877	0.147693	1	4549	tags=34%, list=22%, signal=44%
MENSE_HYPOXIA_UP	MENSE_HYPOXIA_UP		97	-0.304875	-1.49405	0.0136612	0.149223	1	4632	tags=33%, list=23%, signal=42%
BROWNE_HCMV_INFECTION_14HR_UP	BROWNE_HCMV_INFECTION_14HR_UP		155	-0.27868	-1.49323	0.00619195	0.149707	1	3995	tags=30%, list=19%, signal=37%
MOREAUX_MULTIPLE_MYELOMA_BY_TACI_DN	MOREAUX_MULTIPLE_MYELOMA_BY_TACI_DN		171	-0.273032	-1.49295	0.00299401	0.149561	1	6337	tags=40%, list=31%, signal=58%
REACTOME_TRANSPORT_OF_RIBONUCLEOPROTEINS_INTO_THE_HOST_NUCLEUS	REACTOME_TRANSPORT_OF_RIBONUCLEOPROTEINS_INTO_THE_HOST_NUCLEUS		27	-0.394526	-1.49289	0.036855	0.149268	1	4903	tags=41%, list=24%, signal=53%
SCHAEFFER_PROSTATE_DEVELOPMENT_AND_CANCER_BOX1_UP	SCHAEFFER_PROSTATE_DEVELOPMENT_AND_CANCER_BOX1_UP		15	-0.478064	-1.49252	0.069378	0.149333	1	6940	tags=67%, list=34%, signal=101%
MOOTHA_MITOCHONDRIA	MOOTHA_MITOCHONDRIA		446	-0.238623	-1.49049	0	0.150952	1	5074	tags=35%, list=25%, signal=45%
HEDENFALK_BREAST_CANCER_HEREDITARY_VS_SPORADIC	HEDENFALK_BREAST_CANCER_HEREDITARY_VS_SPORADIC		50	-0.347825	-1.48926	0.0144231	0.151812	1	5289	tags=44%, list=26%, signal=59%
GALE_APL_WITH_FLT3_MUTATED_UP	GALE_APL_WITH_FLT3_MUTATED_UP		56	-0.336406	-1.4889	0.0291005	0.151814	1	4761	tags=41%, list=23%, signal=53%
BECKER_TAMOXIFEN_RESISTANCE_UP	BECKER_TAMOXIFEN_RESISTANCE_UP		50	-0.339252	-1.48739	0.0253807	0.152915	1	3382	tags=40%, list=16%, signal=48%
SAKAI_TUMOR_INFILTRATING_MONOCYTES_DN	SAKAI_TUMOR_INFILTRATING_MONOCYTES_DN		80	-0.307804	-1.48737	0.0129199	0.152572	1	5687	tags=48%, list=28%, signal=65%
NAKAMURA_METASTASIS_MODEL_UP	NAKAMURA_METASTASIS_MODEL_UP		42	-0.357967	-1.48554	0.0298507	0.154028	1	6037	tags=45%, list=29%, signal=64%
REACTOME_G1_PHASE	REACTOME_G1_PHASE		35	-0.376573	-1.48431	0.0384615	0.154907	1	4535	tags=40%, list=22%, signal=51%
WEI_MIR34A_TARGETS	WEI_MIR34A_TARGETS		146	-0.278178	-1.48413	0.0177515	0.154717	1	6184	tags=41%, list=30%, signal=58%
BURTON_ADIPOGENESIS_5	BURTON_ADIPOGENESIS_5		124	-0.283715	-1.48358	0.00273973	0.154916	1	6324	tags=42%, list=31%, signal=60%
MOOTHA_HUMAN_MITODB_6_2002	MOOTHA_HUMAN_MITODB_6_2002		428	-0.24196	-1.48311	0	0.155014	1	5074	tags=33%, list=25%, signal=43%
AGUIRRE_PANCREATIC_CANCER_COPY_NUMBER_DN	AGUIRRE_PANCREATIC_CANCER_COPY_NUMBER_DN		235	-0.257845	-1.48302	0.00319489	0.154769	1	4671	tags=35%, list=23%, signal=45%
BOGNI_TREATMENT_RELATED_MYELOID_LEUKEMIA_DN	BOGNI_TREATMENT_RELATED_MYELOID_LEUKEMIA_DN		32	-0.379124	-1.48277	0.0364963	0.154705	1	3302	tags=31%, list=16%, signal=37%
MCBRYAN_PUBERTAL_BREAST_5_6WK_DN	MCBRYAN_PUBERTAL_BREAST_5_6WK_DN		135	-0.282972	-1.48223	0.0120482	0.154871	1	4183	tags=33%, list=20%, signal=41%
COULOUARN_TEMPORAL_TGFB1_SIGNATURE_UP	COULOUARN_TEMPORAL_TGFB1_SIGNATURE_UP		108	-0.292197	-1.4789	0.0191781	0.158041	1	5049	tags=42%, list=25%, signal=55%
CARD_MIR302A_TARGETS	CARD_MIR302A_TARGETS		77	-0.310711	-1.47886	0.019337	0.15773	1	3139	tags=29%, list=15%, signal=34%
FALVELLA_SMOKERS_WITH_LUNG_CANCER	FALVELLA_SMOKERS_WITH_LUNG_CANCER		79	-0.306854	-1.47856	0.0169492	0.157636	1	5246	tags=37%, list=26%, signal=49%
APRELIKOVA_BRCA1_TARGETS	APRELIKOVA_BRCA1_TARGETS		49	-0.342969	-1.47645	0.0343137	0.159531	1	5821	tags=49%, list=28%, signal=68%
GAUSSMANN_MLL_AF4_FUSION_TARGETS_D_UP	GAUSSMANN_MLL_AF4_FUSION_TARGETS_D_UP		38	-0.364512	-1.47636	0.0465686	0.159225	1	4897	tags=39%, list=24%, signal=52%
PID_ALK1PATHWAY	PID_ALK1PATHWAY		26	-0.400998	-1.47537	0.0477387	0.159762	1	6780	tags=58%, list=33%, signal=86%
KEGG_BIOSYNTHESIS_OF_UNSATURATED_FATTY_ACIDS	KEGG_BIOSYNTHESIS_OF_UNSATURATED_FATTY_ACIDS		22	-0.42339	-1.47481	0.0550459	0.15996	1	3430	tags=27%, list=17%, signal=33%
REACTOME_DOWNSTREAM_TCR_SIGNALING	REACTOME_DOWNSTREAM_TCR_SIGNALING		34	-0.371206	-1.47383	0.049763	0.160666	1	2734	tags=32%, list=13%, signal=37%
PID_PI3KCIPATHWAY	PID_PI3KCIPATHWAY		49	-0.346349	-1.47346	0.0280612	0.160655	1	3565	tags=35%, list=17%, signal=42%
STEIN_ESRRA_TARGETS_UP	STEIN_ESRRA_TARGETS_UP		386	-0.240497	-1.47254	0	0.16136	1	5846	tags=38%, list=28%, signal=53%
NEWMAN_ERCC6_TARGETS_UP	NEWMAN_ERCC6_TARGETS_UP		26	-0.405166	-1.47229	0.0411622	0.161258	1	3788	tags=38%, list=18%, signal=47%
BROWNE_HCMV_INFECTION_18HR_UP	BROWNE_HCMV_INFECTION_18HR_UP		177	-0.269286	-1.47222	0.00304878	0.160956	1	4337	tags=31%, list=21%, signal=38%
REACTOME_PEROXISOMAL_LIPID_METABOLISM	REACTOME_PEROXISOMAL_LIPID_METABOLISM		20	-0.426194	-1.47207	0.0665083	0.160769	1	6332	tags=70%, list=31%, signal=101%
GOLDRATH_HOMEOSTATIC_PROLIFERATION	GOLDRATH_HOMEOSTATIC_PROLIFERATION		171	-0.270627	-1.47201	0	0.160456	1	6362	tags=44%, list=31%, signal=63%
WANG_ESOPHAGUS_CANCER_VS_NORMAL_DN	WANG_ESOPHAGUS_CANCER_VS_NORMAL_DN		101	-0.29558	-1.46913	0.00821918	0.163287	1	3769	tags=30%, list=18%, signal=36%
FARMER_BREAST_CANCER_APOCRINE_VS_BASAL	FARMER_BREAST_CANCER_APOCRINE_VS_BASAL		330	-0.247364	-1.46852	0	0.163583	1	5977	tags=40%, list=29%, signal=56%
KEGG_INSULIN_SIGNALING_PATHWAY	KEGG_INSULIN_SIGNALING_PATHWAY		137	-0.278798	-1.46736	0.00626959	0.164524	1	5260	tags=39%, list=26%, signal=53%
LUI_THYROID_CANCER_PAX8_PPARG_DN	LUI_THYROID_CANCER_PAX8_PPARG_DN		45	-0.346997	-1.46501	0.0381679	0.166808	1	2846	tags=29%, list=14%, signal=33%
REACTOME_DEADENYLATION_OF_MRNA	REACTOME_DEADENYLATION_OF_MRNA		19	-0.43243	-1.46457	0.0516854	0.166848	1	5414	tags=58%, list=26%, signal=79%
PID_NEPHRIN_NEPH1_PATHWAY	PID_NEPHRIN_NEPH1_PATHWAY		31	-0.375853	-1.46053	0.0397022	0.170814	1	6547	tags=55%, list=32%, signal=80%
THEILGAARD_NEUTROPHIL_AT_SKIN_WOUND_UP	THEILGAARD_NEUTROPHIL_AT_SKIN_WOUND_UP		77	-0.303798	-1.45999	0.0188679	0.170969	1	5044	tags=42%, list=25%, signal=55%
PID_MTOR_4PATHWAY	PID_MTOR_4PATHWAY		69	-0.312516	-1.45774	0.0215054	0.173127	1	5698	tags=45%, list=28%, signal=62%
FARMER_BREAST_CANCER_BASAL_VS_LULMINAL	FARMER_BREAST_CANCER_BASAL_VS_LULMINAL		330	-0.244534	-1.45759	0	0.172936	1	4064	tags=29%, list=20%, signal=36%
RHEIN_ALL_GLUCOCORTICOID_THERAPY_DN	RHEIN_ALL_GLUCOCORTICOID_THERAPY_DN		362	-0.240487	-1.45705	0	0.173216	1	6693	tags=43%, list=33%, signal=63%
ZHAN_MULTIPLE_MYELOMA_CD1_AND_CD2_UP	ZHAN_MULTIPLE_MYELOMA_CD1_AND_CD2_UP		88	-0.299129	-1.457	0.0174129	0.17287	1	5404	tags=39%, list=26%, signal=52%
AMIT_SERUM_RESPONSE_120_MCF10A	AMIT_SERUM_RESPONSE_120_MCF10A		65	-0.315739	-1.45651	0.0271739	0.173133	1	1888	tags=22%, list=9%, signal=24%
VERNELL_RETINOBLASTOMA_PATHWAY_DN	VERNELL_RETINOBLASTOMA_PATHWAY_DN		22	-0.404939	-1.45526	0.0568182	0.174097	1	5440	tags=45%, list=26%, signal=62%
PETRETTO_HEART_MASS_QTL_CIS_UP	PETRETTO_HEART_MASS_QTL_CIS_UP		28	-0.387618	-1.45511	0.0492958	0.173891	1	3699	tags=39%, list=18%, signal=48%
DAUER_STAT3_TARGETS_DN	DAUER_STAT3_TARGETS_DN		50	-0.337622	-1.45452	0.0490956	0.174178	1	6200	tags=50%, list=30%, signal=71%
REACTOME_NEP_NS2_INTERACTS_WITH_THE_CELLULAR_EXPORT_MACHINERY	REACTOME_NEP_NS2_INTERACTS_WITH_THE_CELLULAR_EXPORT_MACHINERY		27	-0.390445	-1.45346	0.0483092	0.175055	1	4903	tags=41%, list=24%, signal=53%
BROWNE_HCMV_INFECTION_12HR_UP	BROWNE_HCMV_INFECTION_12HR_UP		108	-0.283844	-1.45286	0.0215633	0.175364	1	4443	tags=33%, list=22%, signal=42%
HOWLIN_CITED1_TARGETS_1_UP	HOWLIN_CITED1_TARGETS_1_UP		35	-0.359712	-1.45255	0.0481013	0.17536	1	1626	tags=23%, list=8%, signal=25%
CHEN_LUNG_CANCER_SURVIVAL	CHEN_LUNG_CANCER_SURVIVAL		27	-0.393951	-1.45254	0.0625	0.174999	1	2957	tags=30%, list=14%, signal=35%
SESTO_RESPONSE_TO_UV_C5	SESTO_RESPONSE_TO_UV_C5		46	-0.341096	-1.45187	0.0211082	0.17538	1	7214	tags=59%, list=35%, signal=90%
PID_REELINPATHWAY	PID_REELINPATHWAY		29	-0.380421	-1.44914	0.0626506	0.178239	1	4803	tags=45%, list=23%, signal=58%
IKEDA_MIR133_TARGETS_UP	IKEDA_MIR133_TARGETS_UP		43	-0.347584	-1.44773	0.0233766	0.179523	1	6184	tags=47%, list=30%, signal=66%
BIOCARTA_AKT_PATHWAY	BIOCARTA_AKT_PATHWAY		22	-0.414114	-1.4473	0.0567376	0.179578	1	4252	tags=50%, list=21%, signal=63%
MATTIOLI_MGUS_VS_MULTIPLE_MYELOMA	MATTIOLI_MGUS_VS_MULTIPLE_MYELOMA		16	-0.456341	-1.44718	0.0911162	0.179313	1	3886	tags=44%, list=19%, signal=54%
SENGUPTA_NASOPHARYNGEAL_CARCINOMA_WITH_LMP1_UP	SENGUPTA_NASOPHARYNGEAL_CARCINOMA_WITH_LMP1_UP		400	-0.239009	-1.44706	0	0.179077	1	5067	tags=32%, list=25%, signal=41%
SASSON_RESPONSE_TO_GONADOTROPHINS_DN	SASSON_RESPONSE_TO_GONADOTROPHINS_DN		87	-0.295445	-1.44567	0.013587	0.18035	1	4293	tags=31%, list=21%, signal=39%
DURCHDEWALD_SKIN_CARCINOGENESIS_DN	DURCHDEWALD_SKIN_CARCINOGENESIS_DN		264	-0.251033	-1.44561	0	0.180006	1	5564	tags=37%, list=27%, signal=50%
IIZUKA_LIVER_CANCER_PROGRESSION_G2_G3_UP	IIZUKA_LIVER_CANCER_PROGRESSION_G2_G3_UP		28	-0.386831	-1.44544	0.051597	0.179809	1	4612	tags=46%, list=22%, signal=60%
KEGG_GLYCOLYSIS_GLUCONEOGENESIS	KEGG_GLYCOLYSIS_GLUCONEOGENESIS		62	-0.319637	-1.44532	0.0208333	0.179512	1	5682	tags=44%, list=28%, signal=60%
PID_PI3KCIAKTPATHWAY	PID_PI3KCIAKTPATHWAY		35	-0.369725	-1.44497	0.0526316	0.179479	1	4915	tags=43%, list=24%, signal=56%
PID_MAPKTRKPATHWAY	PID_MAPKTRKPATHWAY		34	-0.37198	-1.44211	0.0433735	0.182417	1	5629	tags=62%, list=27%, signal=85%
TCGA_GLIOBLASTOMA_COPY_NUMBER_UP	TCGA_GLIOBLASTOMA_COPY_NUMBER_UP		74	-0.303824	-1.44128	0.0215633	0.183029	1	5701	tags=49%, list=28%, signal=67%
HEDENFALK_BREAST_CANCER_BRCA1_VS_BRCA2	HEDENFALK_BREAST_CANCER_BRCA1_VS_BRCA2		162	-0.264588	-1.44109	0.00327869	0.18287	1	7168	tags=51%, list=35%, signal=77%
LIU_CMYB_TARGETS_UP	LIU_CMYB_TARGETS_UP		163	-0.266579	-1.4402	0.0096463	0.183588	1	4639	tags=33%, list=23%, signal=42%
KEGG_APOPTOSIS	KEGG_APOPTOSIS		87	-0.294801	-1.44015	0.0226629	0.183262	1	4252	tags=34%, list=21%, signal=43%
TOMLINS_METASTASIS_DN	TOMLINS_METASTASIS_DN		20	-0.427286	-1.44011	0.0923423	0.182947	1	5287	tags=55%, list=26%, signal=74%
PID_TELOMERASEPATHWAY	PID_TELOMERASEPATHWAY		68	-0.310102	-1.44006	0.033419	0.182623	1	5046	tags=43%, list=25%, signal=56%
TURASHVILI_BREAST_LOBULAR_CARCINOMA_VS_DUCTAL_NORMAL_DN	TURASHVILI_BREAST_LOBULAR_CARCINOMA_VS_DUCTAL_NORMAL_DN		90	-0.293433	-1.43965	0.0298103	0.182652	1	3750	tags=29%, list=18%, signal=35%
ZHENG_FOXP3_TARGETS_IN_T_LYMPHOCYTE_DN	ZHENG_FOXP3_TARGETS_IN_T_LYMPHOCYTE_DN		37	-0.362359	-1.43854	0.0338983	0.183498	1	1251	tags=19%, list=6%, signal=20%
CHEOK_RESPONSE_TO_MERCAPTOPURINE_AND_LD_MTX_DN	CHEOK_RESPONSE_TO_MERCAPTOPURINE_AND_LD_MTX_DN		21	-0.412409	-1.43788	0.084507	0.18388	1	7232	tags=57%, list=35%, signal=88%
LIEN_BREAST_CARCINOMA_METAPLASTIC_VS_DUCTAL_DN	LIEN_BREAST_CARCINOMA_METAPLASTIC_VS_DUCTAL_DN		114	-0.279968	-1.43689	0.0113314	0.184534	1	5479	tags=38%, list=27%, signal=51%
KYNG_WERNER_SYNDROM_AND_NORMAL_AGING_DN	KYNG_WERNER_SYNDROM_AND_NORMAL_AGING_DN		224	-0.249531	-1.43549	0.00687285	0.185795	1	3985	tags=28%, list=19%, signal=35%
FLECHNER_PBL_KIDNEY_TRANSPLANT_REJECTED_VS_OK_DN	FLECHNER_PBL_KIDNEY_TRANSPLANT_REJECTED_VS_OK_DN		51	-0.332911	-1.43525	0.0383562	0.18564	1	3738	tags=31%, list=18%, signal=38%
ZHAN_MULTIPLE_MYELOMA_SUBGROUPS	ZHAN_MULTIPLE_MYELOMA_SUBGROUPS		30	-0.38024	-1.43489	0.0527578	0.185673	1	4058	tags=40%, list=20%, signal=50%
XU_GH1_EXOGENOUS_TARGETS_DN	XU_GH1_EXOGENOUS_TARGETS_DN		118	-0.277183	-1.43471	0.0123839	0.185524	1	4557	tags=34%, list=22%, signal=43%
SIG_INSULIN_RECEPTOR_PATHWAY_IN_CARDIAC_MYOCYTES	SIG_INSULIN_RECEPTOR_PATHWAY_IN_CARDIAC_MYOCYTES		51	-0.328595	-1.4346	0.0493151	0.18529	1	7052	tags=59%, list=34%, signal=89%
ZEMBUTSU_SENSITIVITY_TO_NIMUSTINE	ZEMBUTSU_SENSITIVITY_TO_NIMUSTINE		17	-0.446915	-1.43392	0.0778032	0.185598	1	1355	tags=29%, list=7%, signal=31%
TONKS_TARGETS_OF_RUNX1_RUNX1T1_FUSION_HSC_UP	TONKS_TARGETS_OF_RUNX1_RUNX1T1_FUSION_HSC_UP		185	-0.25555	-1.43237	0	0.187016	1	3994	tags=30%, list=19%, signal=37%
YANG_BREAST_CANCER_ESR1_BULK_UP	YANG_BREAST_CANCER_ESR1_BULK_UP		27	-0.379584	-1.43037	0.074359	0.188882	1	4181	tags=41%, list=20%, signal=51%
IIZUKA_LIVER_CANCER_PROGRESSION_L1_G1_UP	IIZUKA_LIVER_CANCER_PROGRESSION_L1_G1_UP		25	-0.394788	-1.42955	0.0658824	0.189506	1	4592	tags=44%, list=22%, signal=57%
BRACHAT_RESPONSE_TO_CISPLATIN	BRACHAT_RESPONSE_TO_CISPLATIN		22	-0.40822	-1.42952	0.0829694	0.189146	1	5564	tags=50%, list=27%, signal=69%
ALCALA_APOPTOSIS	ALCALA_APOPTOSIS		86	-0.293059	-1.42913	0.0220994	0.189246	1	4043	tags=33%, list=20%, signal=40%
BAE_BRCA1_TARGETS_UP	BAE_BRCA1_TARGETS_UP		74	-0.300173	-1.42815	0.0355191	0.190087	1	5064	tags=42%, list=25%, signal=55%
TAKEDA_TARGETS_OF_NUP98_HOXA9_FUSION_6HR_UP	TAKEDA_TARGETS_OF_NUP98_HOXA9_FUSION_6HR_UP		82	-0.296031	-1.42747	0.0198864	0.190496	1	3380	tags=26%, list=16%, signal=31%
CHEBOTAEV_GR_TARGETS_UP	CHEBOTAEV_GR_TARGETS_UP		77	-0.300119	-1.42735	0.0260116	0.190274	1	1865	tags=18%, list=9%, signal=20%
BROWNE_HCMV_INFECTION_6HR_DN	BROWNE_HCMV_INFECTION_6HR_DN		160	-0.263693	-1.42734	0.003003	0.189901	1	5879	tags=40%, list=29%, signal=56%
LEE_RECENT_THYMIC_EMIGRANT	LEE_RECENT_THYMIC_EMIGRANT		221	-0.251033	-1.42726	0.00341297	0.189589	1	6094	tags=39%, list=30%, signal=55%
RADMACHER_AML_PROGNOSIS	RADMACHER_AML_PROGNOSIS		78	-0.299371	-1.42653	0.0279188	0.190055	1	4252	tags=37%, list=21%, signal=47%
TONKS_TARGETS_OF_RUNX1_RUNX1T1_FUSION_ERYTHROCYTE_UP	TONKS_TARGETS_OF_RUNX1_RUNX1T1_FUSION_ERYTHROCYTE_UP		157	-0.265016	-1.426	0	0.190302	1	3549	tags=27%, list=17%, signal=33%
DEMAGALHAES_AGING_UP	DEMAGALHAES_AGING_UP		55	-0.319877	-1.42553	0.032419	0.190514	1	6511	tags=45%, list=32%, signal=66%
WANG_CISPLATIN_RESPONSE_AND_XPC_DN	WANG_CISPLATIN_RESPONSE_AND_XPC_DN		227	-0.248494	-1.42517	0.00326797	0.190534	1	4585	tags=32%, list=22%, signal=41%
BOYLAN_MULTIPLE_MYELOMA_C_DN	BOYLAN_MULTIPLE_MYELOMA_C_DN		58	-0.322335	-1.42487	0.0369393	0.190491	1	5464	tags=41%, list=27%, signal=56%
DANG_REGULATED_BY_MYC_DN	DANG_REGULATED_BY_MYC_DN		252	-0.247605	-1.42449	0	0.190596	1	4804	tags=33%, list=23%, signal=42%
REACTOME_RNA_POL_I_RNA_POL_III_AND_MITOCHONDRIAL_TRANSCRIPTION	REACTOME_RNA_POL_I_RNA_POL_III_AND_MITOCHONDRIAL_TRANSCRIPTION		115	-0.27507	-1.42446	0.00819672	0.190246	1	3390	tags=27%, list=17%, signal=32%
AKL_HTLV1_INFECTION_UP	AKL_HTLV1_INFECTION_UP		27	-0.379472	-1.42403	0.0516432	0.190345	1	5464	tags=52%, list=27%, signal=71%
TARTE_PLASMA_CELL_VS_B_LYMPHOCYTE_DN	TARTE_PLASMA_CELL_VS_B_LYMPHOCYTE_DN		38	-0.349992	-1.42181	0.039801	0.192716	1	6787	tags=50%, list=33%, signal=75%
REACTOME_SIGNALING_BY_FGFR_IN_DISEASE	REACTOME_SIGNALING_BY_FGFR_IN_DISEASE		122	-0.27325	-1.42145	0.0235988	0.192715	1	4750	tags=35%, list=23%, signal=46%
TIAN_BHLHA15_TARGETS	TIAN_BHLHA15_TARGETS		16	-0.444724	-1.4212	0.0803571	0.192615	1	5814	tags=56%, list=28%, signal=78%
STAMBOLSKY_RESPONSE_TO_VITAMIN_D3_DN	STAMBOLSKY_RESPONSE_TO_VITAMIN_D3_DN		24	-0.392108	-1.41983	0.0738095	0.193857	1	2776	tags=29%, list=14%, signal=34%
BASSO_HAIRY_CELL_LEUKEMIA_DN	BASSO_HAIRY_CELL_LEUKEMIA_DN		80	-0.291618	-1.41954	0.0316623	0.193834	1	5268	tags=39%, list=26%, signal=52%
RAO_BOUND_BY_SALL4_ISOFORM_A	RAO_BOUND_BY_SALL4_ISOFORM_A		179	-0.257106	-1.4192	0.0128617	0.193868	1	6125	tags=45%, list=30%, signal=64%
GRABARCZYK_BCL11B_TARGETS_DN	GRABARCZYK_BCL11B_TARGETS_DN		53	-0.327121	-1.41831	0.0397878	0.194533	1	5168	tags=34%, list=25%, signal=45%
MOOTHA_GLUCONEOGENESIS	MOOTHA_GLUCONEOGENESIS		32	-0.367373	-1.41779	0.059952	0.194821	1	2727	tags=28%, list=13%, signal=32%
CHANGOLKAR_H2AFY_TARGETS_UP	CHANGOLKAR_H2AFY_TARGETS_UP		48	-0.333734	-1.4163	0.0588235	0.196152	1	3713	tags=29%, list=18%, signal=36%
VALK_AML_CLUSTER_2	VALK_AML_CLUSTER_2		29	-0.36556	-1.41567	0.0540541	0.196519	1	4423	tags=45%, list=22%, signal=57%
SMID_BREAST_CANCER_ERBB2_UP	SMID_BREAST_CANCER_ERBB2_UP		138	-0.269699	-1.41433	0.0176991	0.197835	1	4422	tags=32%, list=22%, signal=40%
SANA_TNF_SIGNALING_DN	SANA_TNF_SIGNALING_DN		89	-0.291797	-1.41424	0.02849	0.19755	1	7012	tags=49%, list=34%, signal=75%
IIZUKA_LIVER_CANCER_PROGRESSION_G1_G2_DN	IIZUKA_LIVER_CANCER_PROGRESSION_G1_G2_DN		25	-0.393975	-1.41388	0.0769231	0.197706	1	5876	tags=56%, list=29%, signal=78%
REACTOME_NGF_SIGNALLING_VIA_TRKA_FROM_THE_PLASMA_MEMBRANE	REACTOME_NGF_SIGNALLING_VIA_TRKA_FROM_THE_PLASMA_MEMBRANE		134	-0.263644	-1.41251	0.0114943	0.199155	1	4750	tags=34%, list=23%, signal=44%
REACTOME_CTNNB1_PHOSPHORYLATION_CASCADE	REACTOME_CTNNB1_PHOSPHORYLATION_CASCADE		16	-0.452139	-1.41174	0.0932401	0.199794	1	4650	tags=44%, list=23%, signal=57%
PENG_LEUCINE_DEPRIVATION_DN	PENG_LEUCINE_DEPRIVATION_DN		187	-0.250573	-1.41083	0.00348432	0.200593	1	3882	tags=28%, list=19%, signal=35%
HADDAD_T_LYMPHOCYTE_AND_NK_PROGENITOR_UP	HADDAD_T_LYMPHOCYTE_AND_NK_PROGENITOR_UP		77	-0.301567	-1.41081	0.042328	0.200222	1	4606	tags=36%, list=22%, signal=47%
VANHARANTA_UTERINE_FIBROID_WITH_7Q_DELETION_UP	VANHARANTA_UTERINE_FIBROID_WITH_7Q_DELETION_UP		67	-0.30675	-1.40954	0.0322581	0.201267	1	5803	tags=40%, list=28%, signal=56%
RODRIGUES_THYROID_CARCINOMA_UP	RODRIGUES_THYROID_CARCINOMA_UP		16	-0.432256	-1.40944	0.0970874	0.201011	1	1284	tags=31%, list=6%, signal=33%
SU_KIDNEY	SU_KIDNEY		15	-0.453513	-1.40944	0.0848624	0.200632	1	3044	tags=47%, list=15%, signal=55%
BONCI_TARGETS_OF_MIR15A_AND_MIR16_1	BONCI_TARGETS_OF_MIR15A_AND_MIR16_1		91	-0.28338	-1.40886	0.0243902	0.200989	1	3905	tags=30%, list=19%, signal=36%
REACTOME_GENERIC_TRANSCRIPTION_PATHWAY	REACTOME_GENERIC_TRANSCRIPTION_PATHWAY		341	-0.234386	-1.40875	0	0.200726	1	4677	tags=27%, list=23%, signal=35%
WENG_POR_TARGETS_LIVER_UP	WENG_POR_TARGETS_LIVER_UP		41	-0.339511	-1.40868	0.0567901	0.200406	1	4192	tags=39%, list=20%, signal=49%
BOYLAN_MULTIPLE_MYELOMA_C_CLUSTER_UP	BOYLAN_MULTIPLE_MYELOMA_C_CLUSTER_UP		38	-0.345868	-1.40729	0.0573566	0.201783	1	5084	tags=47%, list=25%, signal=63%
WANG_SMARCE1_TARGETS_DN	WANG_SMARCE1_TARGETS_DN		366	-0.232695	-1.4062	0	0.202801	1	4190	tags=27%, list=20%, signal=33%
REACTOME_SIGNALING_BY_ERBB2	REACTOME_SIGNALING_BY_ERBB2		97	-0.285284	-1.40484	0.0262467	0.204073	1	4750	tags=38%, list=23%, signal=49%
LEIN_CHOROID_PLEXUS_MARKERS	LEIN_CHOROID_PLEXUS_MARKERS		103	-0.279221	-1.40478	0.019943	0.203777	1	2943	tags=25%, list=14%, signal=29%
XU_RESPONSE_TO_TRETINOIN_UP	XU_RESPONSE_TO_TRETINOIN_UP		15	-0.445591	-1.40342	0.0890411	0.205054	1	1278	tags=20%, list=6%, signal=21%
CHIBA_RESPONSE_TO_TSA_DN	CHIBA_RESPONSE_TO_TSA_DN		23	-0.386502	-1.40291	0.0740741	0.205281	1	4430	tags=43%, list=22%, signal=55%
CHIANG_LIVER_CANCER_SUBCLASS_CTNNB1_UP	CHIANG_LIVER_CANCER_SUBCLASS_CTNNB1_UP		174	-0.256576	-1.40277	0.015015	0.205077	1	5710	tags=44%, list=28%, signal=60%
BYSTRYKH_HEMATOPOIESIS_STEM_CELL_QTL_CIS	BYSTRYKH_HEMATOPOIESIS_STEM_CELL_QTL_CIS		128	-0.270423	-1.40232	0.017094	0.205234	1	5456	tags=38%, list=27%, signal=51%
WANG_RECURRENT_LIVER_CANCER_UP	WANG_RECURRENT_LIVER_CANCER_UP		20	-0.406026	-1.39966	0.0704225	0.208339	1	7447	tags=65%, list=36%, signal=102%
WEBER_METHYLATED_ICP_IN_FIBROBLAST	WEBER_METHYLATED_ICP_IN_FIBROBLAST		22	-0.407604	-1.39961	0.0920398	0.20801	1	4032	tags=41%, list=20%, signal=51%
BURTON_ADIPOGENESIS_11	BURTON_ADIPOGENESIS_11		57	-0.308594	-1.39957	0.0586667	0.207651	1	5364	tags=40%, list=26%, signal=54%
EINAV_INTERFERON_SIGNATURE_IN_CANCER	EINAV_INTERFERON_SIGNATURE_IN_CANCER		27	-0.373958	-1.39951	0.075388	0.207336	1	3983	tags=30%, list=19%, signal=37%
JOHNSTONE_PARVB_TARGETS_3_UP	JOHNSTONE_PARVB_TARGETS_3_UP		426	-0.227487	-1.39948	0.0041841	0.207006	1	5481	tags=35%, list=27%, signal=47%
PECE_MAMMARY_STEM_CELL_UP	PECE_MAMMARY_STEM_CELL_UP		140	-0.263093	-1.39792	0.0180723	0.208585	1	4785	tags=31%, list=23%, signal=40%
REACTOME_L1CAM_INTERACTIONS	REACTOME_L1CAM_INTERACTIONS		84	-0.289147	-1.39752	0.0305556	0.208813	1	5677	tags=42%, list=28%, signal=57%
MORI_PRE_BI_LYMPHOCYTE_DN	MORI_PRE_BI_LYMPHOCYTE_DN		77	-0.290568	-1.39506	0.026178	0.211619	1	5892	tags=39%, list=29%, signal=54%
BERENJENO_TRANSFORMED_BY_RHOA_FOREVER_DN	BERENJENO_TRANSFORMED_BY_RHOA_FOREVER_DN		31	-0.360153	-1.39498	0.0791367	0.211335	1	2873	tags=29%, list=14%, signal=34%
GAZDA_DIAMOND_BLACKFAN_ANEMIA_PROGENITOR_UP	GAZDA_DIAMOND_BLACKFAN_ANEMIA_PROGENITOR_UP		39	-0.347675	-1.3949	0.070529	0.211032	1	5228	tags=41%, list=25%, signal=55%
MONNIER_POSTRADIATION_TUMOR_ESCAPE_UP	MONNIER_POSTRADIATION_TUMOR_ESCAPE_UP		392	-0.232966	-1.39466	0	0.210949	1	4902	tags=33%, list=24%, signal=42%
VANLOO_SP3_TARGETS_DN	VANLOO_SP3_TARGETS_DN		88	-0.286488	-1.39453	0.0265252	0.210737	1	3875	tags=31%, list=19%, signal=38%
BIOCARTA_CERAMIDE_PATHWAY	BIOCARTA_CERAMIDE_PATHWAY		22	-0.405652	-1.39453	0.0942982	0.210352	1	4678	tags=45%, list=23%, signal=59%
XU_AKT1_TARGETS_6HR	XU_AKT1_TARGETS_6HR		27	-0.370527	-1.39392	0.0963855	0.210821	1	4607	tags=48%, list=22%, signal=62%
MOOTHA_TCA	MOOTHA_TCA		16	-0.438704	-1.39253	0.110588	0.21237	1	7703	tags=69%, list=38%, signal=110%
PID_FAK_PATHWAY	PID_FAK_PATHWAY		59	-0.310102	-1.39136	0.0472637	0.213478	1	4025	tags=36%, list=20%, signal=44%
REACTOME_SIGNALING_BY_FGFR	REACTOME_SIGNALING_BY_FGFR		108	-0.273139	-1.39089	0.0139276	0.213615	1	4750	tags=37%, list=23%, signal=48%
HESS_TARGETS_OF_HOXA9_AND_MEIS1_DN	HESS_TARGETS_OF_HOXA9_AND_MEIS1_DN		76	-0.294304	-1.39083	0.0492754	0.213297	1	5220	tags=37%, list=25%, signal=49%
PID_RAC1_PATHWAY	PID_RAC1_PATHWAY		54	-0.312554	-1.38981	0.0568475	0.214236	1	4828	tags=41%, list=24%, signal=53%
TIEN_INTESTINE_PROBIOTICS_2HR_UP	TIEN_INTESTINE_PROBIOTICS_2HR_UP		27	-0.37276	-1.38944	0.0722892	0.214313	1	5605	tags=44%, list=27%, signal=61%
KANG_FLUOROURACIL_RESISTANCE_UP	KANG_FLUOROURACIL_RESISTANCE_UP		22	-0.390756	-1.38877	0.0812065	0.214803	1	1788	tags=27%, list=9%, signal=30%
REACTOME_SIGNALING_BY_FGFR_MUTANTS	REACTOME_SIGNALING_BY_FGFR_MUTANTS		43	-0.324566	-1.38761	0.0552885	0.215941	1	4397	tags=37%, list=21%, signal=47%
STEIN_ESRRA_TARGETS_DN	STEIN_ESRRA_TARGETS_DN		104	-0.276749	-1.38751	0.0249307	0.215656	1	3139	tags=23%, list=15%, signal=27%
ABRAHAM_ALPC_VS_MULTIPLE_MYELOMA_UP	ABRAHAM_ALPC_VS_MULTIPLE_MYELOMA_UP		26	-0.375715	-1.38725	0.0983607	0.215597	1	4658	tags=46%, list=23%, signal=60%
OUELLET_CULTURED_OVARIAN_CANCER_INVASIVE_VS_LMP_UP	OUELLET_CULTURED_OVARIAN_CANCER_INVASIVE_VS_LMP_UP		69	-0.302574	-1.38663	0.0456853	0.216006	1	3655	tags=29%, list=18%, signal=35%
RICKMAN_TUMOR_DIFFERENTIATED_WELL_VS_MODERATELY_DN	RICKMAN_TUMOR_DIFFERENTIATED_WELL_VS_MODERATELY_DN		109	-0.273173	-1.38574	0.0226629	0.216805	1	6757	tags=49%, list=33%, signal=72%
KEGG_ADHERENS_JUNCTION	KEGG_ADHERENS_JUNCTION		73	-0.293311	-1.38552	0.0338028	0.216691	1	6780	tags=51%, list=33%, signal=75%
DELPUECH_FOXO3_TARGETS_UP	DELPUECH_FOXO3_TARGETS_UP		68	-0.294887	-1.38552	0.037037	0.216314	1	5464	tags=40%, list=27%, signal=54%
BIOCARTA_CD40_PATHWAY	BIOCARTA_CD40_PATHWAY		15	-0.451509	-1.38534	0.103448	0.216195	1	4876	tags=47%, list=24%, signal=61%
BARIS_THYROID_CANCER_DN	BARIS_THYROID_CANCER_DN		59	-0.317247	-1.38522	0.0588235	0.215947	1	5183	tags=41%, list=25%, signal=54%
SWEET_LUNG_CANCER_KRAS_UP	SWEET_LUNG_CANCER_KRAS_UP		488	-0.223109	-1.38519	0	0.215599	1	5287	tags=34%, list=26%, signal=45%
KEGG_HISTIDINE_METABOLISM	KEGG_HISTIDINE_METABOLISM		29	-0.372583	-1.38491	0.0756501	0.215553	1	5858	tags=48%, list=29%, signal=67%
WANG_LMO4_TARGETS_UP	WANG_LMO4_TARGETS_UP		358	-0.229458	-1.38427	0	0.215994	1	5829	tags=37%, list=28%, signal=51%
IWANAGA_CARCINOGENESIS_BY_KRAS_DN	IWANAGA_CARCINOGENESIS_BY_KRAS_DN		120	-0.270738	-1.38372	0.0214724	0.21635	1	4319	tags=31%, list=21%, signal=39%
ZHANG_RESPONSE_TO_IKK_INHIBITOR_AND_TNF_UP	ZHANG_RESPONSE_TO_IKK_INHIBITOR_AND_TNF_UP		221	-0.242588	-1.38327	0.0034965	0.216613	1	5011	tags=32%, list=24%, signal=42%
DAZARD_RESPONSE_TO_UV_SCC_DN	DAZARD_RESPONSE_TO_UV_SCC_DN		123	-0.262765	-1.38307	0.017341	0.216507	1	6224	tags=42%, list=30%, signal=60%
PID_AR_PATHWAY	PID_AR_PATHWAY		61	-0.308487	-1.38295	0.0458221	0.216318	1	7178	tags=57%, list=35%, signal=88%
REACTOME_PI_3K_CASCADE	REACTOME_PI_3K_CASCADE		54	-0.315793	-1.38268	0.0656566	0.216313	1	4025	tags=39%, list=20%, signal=48%
REACTOME_TRANSCRIPTIONAL_REGULATION_OF_WHITE_ADIPOCYTE_DIFFERENTIATION	REACTOME_TRANSCRIPTIONAL_REGULATION_OF_WHITE_ADIPOCYTE_DIFFERENTIATION		72	-0.296069	-1.38218	0.0697051	0.216507	1	4139	tags=33%, list=20%, signal=42%
DELYS_THYROID_CANCER_DN	DELYS_THYROID_CANCER_DN		232	-0.239521	-1.38187	0.010101	0.216567	1	4602	tags=31%, list=22%, signal=39%
STEARMAN_TUMOR_FIELD_EFFECT_UP	STEARMAN_TUMOR_FIELD_EFFECT_UP		35	-0.339657	-1.3813	0.0623441	0.216926	1	4374	tags=37%, list=21%, signal=47%
HASLINGER_B_CLL_WITH_17P13_DELETION	HASLINGER_B_CLL_WITH_17P13_DELETION		21	-0.400421	-1.3804	0.0808314	0.217709	1	2850	tags=29%, list=14%, signal=33%
BIOCARTA_GCR_PATHWAY	BIOCARTA_GCR_PATHWAY		19	-0.41968	-1.38016	0.110294	0.217668	1	4750	tags=53%, list=23%, signal=68%
PID_MET_PATHWAY	PID_MET_PATHWAY		80	-0.292081	-1.37969	0.0537084	0.217978	1	5034	tags=43%, list=25%, signal=56%
CAFFAREL_RESPONSE_TO_THC_8HR_5_UP	CAFFAREL_RESPONSE_TO_THC_8HR_5_UP		16	-0.422932	-1.3793	0.102975	0.218074	1	4327	tags=50%, list=21%, signal=63%
SERVITJA_ISLET_HNF1A_TARGETS_DN	SERVITJA_ISLET_HNF1A_TARGETS_DN		108	-0.275424	-1.37926	0.032641	0.217749	1	4153	tags=33%, list=20%, signal=42%
WANG_RESPONSE_TO_ANDROGEN_UP	WANG_RESPONSE_TO_ANDROGEN_UP		29	-0.362335	-1.37873	0.0741688	0.218097	1	4599	tags=41%, list=22%, signal=53%
REACTOME_METAL_ION_SLC_TRANSPORTERS	REACTOME_METAL_ION_SLC_TRANSPORTERS		22	-0.388865	-1.37844	0.0896552	0.218135	1	5498	tags=45%, list=27%, signal=62%
REACTOME_CELL_CELL_JUNCTION_ORGANIZATION	REACTOME_CELL_CELL_JUNCTION_ORGANIZATION		56	-0.30966	-1.37771	0.0472637	0.218713	1	3058	tags=29%, list=15%, signal=33%
MORI_PLASMA_CELL_DN	MORI_PLASMA_CELL_DN		33	-0.352638	-1.37575	0.0865385	0.220808	1	4980	tags=39%, list=24%, signal=52%
HOLLEMAN_PREDNISOLONE_RESISTANCE_B_ALL_UP	HOLLEMAN_PREDNISOLONE_RESISTANCE_B_ALL_UP		22	-0.396407	-1.37528	0.0864979	0.221067	1	6312	tags=50%, list=31%, signal=72%
ZHAN_LATE_DIFFERENTIATION_GENES_UP	ZHAN_LATE_DIFFERENTIATION_GENES_UP		33	-0.347032	-1.37436	0.0747423	0.221987	1	7272	tags=61%, list=35%, signal=94%
FLOTHO_PEDIATRIC_ALL_THERAPY_RESPONSE_UP	FLOTHO_PEDIATRIC_ALL_THERAPY_RESPONSE_UP		53	-0.320742	-1.3737	0.0661376	0.2225	1	5787	tags=43%, list=28%, signal=60%
MASSARWEH_TAMOXIFEN_RESISTANCE_DN	MASSARWEH_TAMOXIFEN_RESISTANCE_DN		246	-0.237842	-1.37317	0.0102389	0.222844	1	5413	tags=35%, list=26%, signal=46%
KEGG_PYRUVATE_METABOLISM	KEGG_PYRUVATE_METABOLISM		40	-0.339852	-1.37267	0.0737101	0.223088	1	7516	tags=55%, list=37%, signal=87%
WILCOX_PRESPONSE_TO_ROGESTERONE_UP	WILCOX_PRESPONSE_TO_ROGESTERONE_UP		151	-0.255136	-1.37263	0.022293	0.222759	1	4605	tags=32%, list=22%, signal=42%
REACTOME_RNA_POL_I_PROMOTER_OPENING	REACTOME_RNA_POL_I_PROMOTER_OPENING		57	-0.312242	-1.37227	0.0625	0.222902	1	3390	tags=30%, list=17%, signal=36%
MA_PITUITARY_FETAL_VS_ADULT_DN	MA_PITUITARY_FETAL_VS_ADULT_DN		19	-0.412059	-1.37188	0.111872	0.22302	1	5348	tags=47%, list=26%, signal=64%
PID_NFKAPPABCANONICALPATHWAY	PID_NFKAPPABCANONICALPATHWAY		23	-0.381932	-1.37185	0.104911	0.222698	1	4252	tags=43%, list=21%, signal=55%
WENG_POR_TARGETS_GLOBAL_DN	WENG_POR_TARGETS_GLOBAL_DN		23	-0.387007	-1.37099	0.0981735	0.223583	1	3272	tags=35%, list=16%, signal=41%
BROWN_MYELOID_CELL_DEVELOPMENT_DN	BROWN_MYELOID_CELL_DEVELOPMENT_DN		129	-0.262164	-1.36966	0.0149254	0.224889	1	3725	tags=28%, list=18%, signal=34%
KONDO_EZH2_TARGETS	KONDO_EZH2_TARGETS		236	-0.236175	-1.369	0.00749064	0.225438	1	5444	tags=34%, list=27%, signal=46%
TURASHVILI_BREAST_LOBULAR_CARCINOMA_VS_LOBULAR_NORMAL_UP	TURASHVILI_BREAST_LOBULAR_CARCINOMA_VS_LOBULAR_NORMAL_UP		94	-0.275098	-1.36879	0.0223464	0.225288	1	6321	tags=41%, list=31%, signal=60%
BIOCARTA_TALL1_PATHWAY	BIOCARTA_TALL1_PATHWAY		15	-0.433943	-1.36818	0.0932401	0.225843	1	4252	tags=40%, list=21%, signal=50%
KANG_CISPLATIN_RESISTANCE_UP	KANG_CISPLATIN_RESISTANCE_UP		19	-0.413543	-1.36692	0.109091	0.227251	1	1057	tags=21%, list=5%, signal=22%
ICHIBA_GRAFT_VERSUS_HOST_DISEASE_35D_DN	ICHIBA_GRAFT_VERSUS_HOST_DISEASE_35D_DN		49	-0.311118	-1.36667	0.0604396	0.227229	1	2658	tags=27%, list=13%, signal=30%
CHANG_IMMORTALIZED_BY_HPV31_UP	CHANG_IMMORTALIZED_BY_HPV31_UP		81	-0.28747	-1.36584	0.0582011	0.227967	1	3889	tags=30%, list=19%, signal=36%
BOYLAN_MULTIPLE_MYELOMA_C_D_DN	BOYLAN_MULTIPLE_MYELOMA_C_D_DN		252	-0.2368	-1.36501	0.0101695	0.228687	1	4332	tags=31%, list=21%, signal=38%
ST_ERK1_ERK2_MAPK_PATHWAY	ST_ERK1_ERK2_MAPK_PATHWAY		32	-0.350412	-1.36465	0.0761905	0.228746	1	6608	tags=63%, list=32%, signal=92%
REACTOME_RNA_POL_I_TRANSCRIPTION_INITIATION	REACTOME_RNA_POL_I_TRANSCRIPTION_INITIATION		24	-0.379729	-1.36409	0.103139	0.229146	1	3646	tags=38%, list=18%, signal=46%
MCBRYAN_PUBERTAL_TGFB1_TARGETS_UP	MCBRYAN_PUBERTAL_TGFB1_TARGETS_UP		169	-0.251409	-1.36403	0.00917431	0.228847	1	4296	tags=32%, list=21%, signal=40%
PID_CDC42_PATHWAY	PID_CDC42_PATHWAY		70	-0.290273	-1.36316	0.0434783	0.229692	1	4991	tags=40%, list=24%, signal=53%
ZHENG_FOXP3_TARGETS_UP	ZHENG_FOXP3_TARGETS_UP		26	-0.374656	-1.36224	0.0851064	0.230592	1	6473	tags=54%, list=32%, signal=79%
MEINHOLD_OVARIAN_CANCER_LOW_GRADE_UP	MEINHOLD_OVARIAN_CANCER_LOW_GRADE_UP		19	-0.409127	-1.36193	0.111888	0.230609	1	7953	tags=63%, list=39%, signal=103%
LEE_LIVER_CANCER_E2F1_UP	LEE_LIVER_CANCER_E2F1_UP		62	-0.297571	-1.36165	0.0728643	0.230595	1	2188	tags=23%, list=11%, signal=25%
ZHAN_MULTIPLE_MYELOMA_LB_UP	ZHAN_MULTIPLE_MYELOMA_LB_UP		42	-0.323793	-1.35892	0.0857143	0.234046	1	4322	tags=38%, list=21%, signal=48%
REACTOME_DOWNREGULATION_OF_SMAD2_3_SMAD4_TRANSCRIPTIONAL_ACTIVITY	REACTOME_DOWNREGULATION_OF_SMAD2_3_SMAD4_TRANSCRIPTIONAL_ACTIVITY		19	-0.40745	-1.35859	0.11036	0.234115	1	6784	tags=58%, list=33%, signal=86%
RODRIGUES_DCC_TARGETS_DN	RODRIGUES_DCC_TARGETS_DN		119	-0.26311	-1.35835	0.0308642	0.234042	1	4774	tags=35%, list=23%, signal=46%
LASTOWSKA_NEUROBLASTOMA_COPY_NUMBER_UP	LASTOWSKA_NEUROBLASTOMA_COPY_NUMBER_UP		176	-0.245417	-1.35815	0.022508	0.233966	1	4625	tags=32%, list=23%, signal=41%
YAMASHITA_LIVER_CANCER_WITH_EPCAM_UP	YAMASHITA_LIVER_CANCER_WITH_EPCAM_UP		53	-0.304274	-1.35805	0.0462725	0.233711	1	5605	tags=42%, list=27%, signal=57%
GRABARCZYK_BCL11B_TARGETS_UP	GRABARCZYK_BCL11B_TARGETS_UP		77	-0.285006	-1.35799	0.0450928	0.233388	1	5187	tags=42%, list=25%, signal=55%
REACTOME_SIGNAL_TRANSDUCTION_BY_L1	REACTOME_SIGNAL_TRANSDUCTION_BY_L1		34	-0.34249	-1.35795	0.0831234	0.23305	1	5629	tags=47%, list=27%, signal=65%
TORCHIA_TARGETS_OF_EWSR1_FLI1_FUSION_DN	TORCHIA_TARGETS_OF_EWSR1_FLI1_FUSION_DN		319	-0.226533	-1.35768	0	0.233042	1	6002	tags=38%, list=29%, signal=53%
MYLLYKANGAS_AMPLIFICATION_HOT_SPOT_23	MYLLYKANGAS_AMPLIFICATION_HOT_SPOT_23		19	-0.406167	-1.35731	0.0915493	0.233162	1	5892	tags=53%, list=29%, signal=74%
BIOCARTA_PML_PATHWAY	BIOCARTA_PML_PATHWAY		17	-0.412721	-1.35709	0.0878049	0.233082	1	2602	tags=35%, list=13%, signal=40%
KEGG_SELENOAMINO_ACID_METABOLISM	KEGG_SELENOAMINO_ACID_METABOLISM		26	-0.367592	-1.35694	0.107981	0.232922	1	5186	tags=54%, list=25%, signal=72%
KEGG_TERPENOID_BACKBONE_BIOSYNTHESIS	KEGG_TERPENOID_BACKBONE_BIOSYNTHESIS		15	-0.430696	-1.35692	0.0950226	0.232564	1	6595	tags=60%, list=32%, signal=88%
PID_IGF1_PATHWAY	PID_IGF1_PATHWAY		30	-0.358039	-1.35667	0.0871671	0.232596	1	6805	tags=53%, list=33%, signal=80%
KEGG_PENTOSE_PHOSPHATE_PATHWAY	KEGG_PENTOSE_PHOSPHATE_PATHWAY		27	-0.369176	-1.35621	0.095672	0.232831	1	1346	tags=22%, list=7%, signal=24%
NAKAMURA_ADIPOGENESIS_LATE_UP	NAKAMURA_ADIPOGENESIS_LATE_UP		102	-0.270605	-1.35592	0.0258398	0.232865	1	5159	tags=37%, list=25%, signal=50%
REACTOME_TIGHT_JUNCTION_INTERACTIONS	REACTOME_TIGHT_JUNCTION_INTERACTIONS		29	-0.364522	-1.35356	0.090703	0.235812	1	5006	tags=45%, list=24%, signal=59%
YANAGIHARA_ESX1_TARGETS	YANAGIHARA_ESX1_TARGETS		30	-0.35231	-1.35329	0.0909091	0.235801	1	5495	tags=43%, list=27%, signal=59%
DITTMER_PTHLH_TARGETS_UP	DITTMER_PTHLH_TARGETS_UP		112	-0.266472	-1.35138	0.034188	0.238153	1	5463	tags=44%, list=27%, signal=59%
OKUMURA_INFLAMMATORY_RESPONSE_LPS	OKUMURA_INFLAMMATORY_RESPONSE_LPS		183	-0.242917	-1.35034	0.0130719	0.239202	1	4389	tags=28%, list=21%, signal=35%
REACTOME_MAP_KINASE_ACTIVATION_IN_TLR_CASCADE	REACTOME_MAP_KINASE_ACTIVATION_IN_TLR_CASCADE		49	-0.310705	-1.35029	0.0507614	0.238922	1	5081	tags=43%, list=25%, signal=57%
RHEIN_ALL_GLUCOCORTICOID_THERAPY_UP	RHEIN_ALL_GLUCOCORTICOID_THERAPY_UP		77	-0.28562	-1.34996	0.0314136	0.239024	1	4305	tags=30%, list=21%, signal=38%
REACTOME_REGULATION_OF_GLUCOKINASE_BY_GLUCOKINASE_REGULATORY_PROTEIN	REACTOME_REGULATION_OF_GLUCOKINASE_BY_GLUCOKINASE_REGULATORY_PROTEIN		27	-0.37261	-1.34985	0.101176	0.238836	1	4903	tags=37%, list=24%, signal=49%
ZHANG_RESPONSE_TO_CANTHARIDIN_UP	ZHANG_RESPONSE_TO_CANTHARIDIN_UP		19	-0.398765	-1.34895	0.121495	0.23974	1	5075	tags=47%, list=25%, signal=63%
BOYLAN_MULTIPLE_MYELOMA_PCA3_DN	BOYLAN_MULTIPLE_MYELOMA_PCA3_DN		68	-0.293501	-1.34757	0.0488432	0.241215	1	4931	tags=38%, list=24%, signal=50%
KYNG_DNA_DAMAGE_BY_4NQO_OR_UV	KYNG_DNA_DAMAGE_BY_4NQO_OR_UV		63	-0.29836	-1.34515	0.055	0.244277	1	5311	tags=41%, list=26%, signal=55%
FOURNIER_ACINAR_DEVELOPMENT_EARLY_UP	FOURNIER_ACINAR_DEVELOPMENT_EARLY_UP		21	-0.395111	-1.34493	0.125874	0.244192	1	5247	tags=38%, list=26%, signal=51%
WILSON_PROTEASES_AT_TUMOR_BONE_INTERFACE_UP	WILSON_PROTEASES_AT_TUMOR_BONE_INTERFACE_UP		21	-0.395135	-1.34488	0.104878	0.243861	1	3724	tags=48%, list=18%, signal=58%
LIANG_HEMATOPOIESIS_STEM_CELL_NUMBER_SMALL_VS_HUGE_DN	LIANG_HEMATOPOIESIS_STEM_CELL_NUMBER_SMALL_VS_HUGE_DN		33	-0.347115	-1.34482	0.0816832	0.243556	1	4650	tags=39%, list=23%, signal=51%
REACTOME_SYNTHESIS_OF_PIPS_AT_THE_PLASMA_MEMBRANE	REACTOME_SYNTHESIS_OF_PIPS_AT_THE_PLASMA_MEMBRANE		30	-0.352798	-1.34474	0.0920097	0.24328	1	5945	tags=47%, list=29%, signal=66%
ROSS_AML_OF_FAB_M7_TYPE	ROSS_AML_OF_FAB_M7_TYPE		68	-0.290347	-1.3443	0.0756303	0.243547	1	6372	tags=47%, list=31%, signal=68%
ACEVEDO_LIVER_CANCER_WITH_H3K27ME3_UP	ACEVEDO_LIVER_CANCER_WITH_H3K27ME3_UP		281	-0.227648	-1.34399	0.012	0.243638	1	3523	tags=23%, list=17%, signal=28%
ST_GRANULE_CELL_SURVIVAL_PATHWAY	ST_GRANULE_CELL_SURVIVAL_PATHWAY		27	-0.36431	-1.34337	0.10514	0.24416	1	4678	tags=44%, list=23%, signal=57%
MAGRANGEAS_MULTIPLE_MYELOMA_IGLL_VS_IGLK_UP	MAGRANGEAS_MULTIPLE_MYELOMA_IGLL_VS_IGLK_UP		41	-0.327477	-1.34276	0.0843373	0.24465	1	5450	tags=46%, list=27%, signal=63%
ZWANG_CLASS_3_TRANSIENTLY_INDUCED_BY_EGF	ZWANG_CLASS_3_TRANSIENTLY_INDUCED_BY_EGF		217	-0.23904	-1.34248	0.0107143	0.244725	1	5901	tags=36%, list=29%, signal=51%
LIU_NASOPHARYNGEAL_CARCINOMA	LIU_NASOPHARYNGEAL_CARCINOMA		68	-0.285157	-1.34041	0.0394737	0.247316	1	5445	tags=40%, list=27%, signal=54%
DUTTA_APOPTOSIS_VIA_NFKB	DUTTA_APOPTOSIS_VIA_NFKB		33	-0.34414	-1.34017	0.106383	0.247295	1	3149	tags=33%, list=15%, signal=39%
REACTOME_TRIF_MEDIATED_TLR3_SIGNALING	REACTOME_TRIF_MEDIATED_TLR3_SIGNALING		72	-0.289245	-1.33937	0.0541237	0.248129	1	4828	tags=40%, list=24%, signal=52%
MCBRYAN_PUBERTAL_TGFB1_TARGETS_DN	MCBRYAN_PUBERTAL_TGFB1_TARGETS_DN		62	-0.292931	-1.33914	0.0517711	0.248065	1	4248	tags=34%, list=21%, signal=43%
AMUNDSON_RESPONSE_TO_ARSENITE	AMUNDSON_RESPONSE_TO_ARSENITE		216	-0.236193	-1.3387	0.00980392	0.248277	1	5510	tags=37%, list=27%, signal=50%
BIOCARTA_IGF1MTOR_PATHWAY	BIOCARTA_IGF1MTOR_PATHWAY		20	-0.387786	-1.33768	0.116071	0.249478	1	5664	tags=55%, list=28%, signal=76%
REACTOME_BIOLOGICAL_OXIDATIONS	REACTOME_BIOLOGICAL_OXIDATIONS		135	-0.253188	-1.33725	0.0205882	0.24973	1	2363	tags=19%, list=12%, signal=21%
TORCHIA_TARGETS_OF_EWSR1_FLI1_FUSION_UP	TORCHIA_TARGETS_OF_EWSR1_FLI1_FUSION_UP		270	-0.229062	-1.33716	0.00331126	0.249483	1	3828	tags=26%, list=19%, signal=31%
KIM_MYC_AMPLIFICATION_TARGETS_DN	KIM_MYC_AMPLIFICATION_TARGETS_DN		96	-0.266922	-1.3369	0.054755	0.249474	1	4449	tags=28%, list=22%, signal=36%
FLECHNER_PBL_KIDNEY_TRANSPLANT_OK_VS_DONOR_DN	FLECHNER_PBL_KIDNEY_TRANSPLANT_OK_VS_DONOR_DN		41	-0.327768	-1.33689	0.084399	0.249093	1	7590	tags=56%, list=37%, signal=89%
KIM_GERMINAL_CENTER_T_HELPER_DN	KIM_GERMINAL_CENTER_T_HELPER_DN		24	-0.366405	-1.33686	0.0988506	0.248762	1	3992	tags=29%, list=19%, signal=36%
LIANG_SILENCED_BY_METHYLATION_UP	LIANG_SILENCED_BY_METHYLATION_UP		32	-0.3456	-1.33674	0.102381	0.248536	1	3672	tags=38%, list=18%, signal=46%
UDAYAKUMAR_MED1_TARGETS_DN	UDAYAKUMAR_MED1_TARGETS_DN		236	-0.235477	-1.33671	0.0133333	0.248197	1	4470	tags=29%, list=22%, signal=37%
MULLIGHAN_MLL_SIGNATURE_2_DN	MULLIGHAN_MLL_SIGNATURE_2_DN		277	-0.227987	-1.33628	0.015625	0.248387	1	5717	tags=40%, list=28%, signal=54%
LEIN_LOCALIZED_TO_DISTAL_AND_PROXIMAL_DENDRITES	LEIN_LOCALIZED_TO_DISTAL_AND_PROXIMAL_DENDRITES		17	-0.40935	-1.33622	0.0970874	0.248101	1	2067	tags=35%, list=10%, signal=39%
DANG_MYC_TARGETS_UP	DANG_MYC_TARGETS_UP		141	-0.249956	-1.33551	0.0262391	0.248773	1	4145	tags=28%, list=20%, signal=34%
TIEN_INTESTINE_PROBIOTICS_6HR_UP	TIEN_INTESTINE_PROBIOTICS_6HR_UP		55	-0.301614	-1.33538	0.0861111	0.248542	1	6252	tags=40%, list=30%, signal=57%
EBAUER_TARGETS_OF_PAX3_FOXO1_FUSION_DN	EBAUER_TARGETS_OF_PAX3_FOXO1_FUSION_DN		48	-0.309811	-1.33366	0.0636605	0.250669	1	5202	tags=44%, list=25%, signal=58%
REACTOME_REGULATION_OF_SIGNALING_BY_CBL	REACTOME_REGULATION_OF_SIGNALING_BY_CBL		18	-0.404001	-1.33309	0.112128	0.251133	1	7590	tags=67%, list=37%, signal=106%
KEGG_GAP_JUNCTION	KEGG_GAP_JUNCTION		90	-0.269372	-1.33292	0.0653951	0.250997	1	4678	tags=33%, list=23%, signal=43%
HAHTOLA_MYCOSIS_FUNGOIDES_SKIN_UP	HAHTOLA_MYCOSIS_FUNGOIDES_SKIN_UP		177	-0.244833	-1.33113	0.0396601	0.253236	1	6346	tags=44%, list=31%, signal=63%
REACTOME_REGULATION_OF_WATER_BALANCE_BY_RENAL_AQUAPORINS	REACTOME_REGULATION_OF_WATER_BALANCE_BY_RENAL_AQUAPORINS		43	-0.311878	-1.32972	0.0728643	0.255005	1	4768	tags=42%, list=23%, signal=54%
KANNAN_TP53_TARGETS_DN	KANNAN_TP53_TARGETS_DN		21	-0.381104	-1.32962	0.125	0.254791	1	3382	tags=38%, list=16%, signal=46%
JOHNSTONE_PARVB_TARGETS_1_DN	JOHNSTONE_PARVB_TARGETS_1_DN		62	-0.293764	-1.32915	0.0984456	0.255097	1	5548	tags=44%, list=27%, signal=59%
HINATA_NFKB_TARGETS_KERATINOCYTE_DN	HINATA_NFKB_TARGETS_KERATINOCYTE_DN		23	-0.374834	-1.32836	0.10199	0.255947	1	3674	tags=35%, list=18%, signal=42%
LU_IL4_SIGNALING	LU_IL4_SIGNALING		93	-0.26462	-1.32802	0.0356164	0.256068	1	5066	tags=35%, list=25%, signal=47%
TONKS_TARGETS_OF_RUNX1_RUNX1T1_FUSION_GRANULOCYTE_UP	TONKS_TARGETS_OF_RUNX1_RUNX1T1_FUSION_GRANULOCYTE_UP		55	-0.296508	-1.32798	0.0701754	0.255732	1	4871	tags=36%, list=24%, signal=48%
PID_IL1PATHWAY	PID_IL1PATHWAY		34	-0.338686	-1.32659	0.0922693	0.257433	1	5006	tags=47%, list=24%, signal=62%
KYNG_DNA_DAMAGE_BY_UV	KYNG_DNA_DAMAGE_BY_UV		62	-0.293374	-1.32613	0.0636132	0.257753	1	7893	tags=66%, list=38%, signal=107%
PID_ERBB4_PATHWAY	PID_ERBB4_PATHWAY		38	-0.327221	-1.3256	0.0955711	0.258168	1	4692	tags=47%, list=23%, signal=61%
SHEPARD_BMYB_MORPHOLINO_UP	SHEPARD_BMYB_MORPHOLINO_UP		205	-0.235641	-1.32553	0.0180505	0.257896	1	5129	tags=35%, list=25%, signal=46%
ROSS_AML_WITH_CBFB_MYH11_FUSION	ROSS_AML_WITH_CBFB_MYH11_FUSION		51	-0.306355	-1.32478	0.0815789	0.258658	1	6317	tags=47%, list=31%, signal=68%
MULLIGHAN_MLL_SIGNATURE_1_DN	MULLIGHAN_MLL_SIGNATURE_1_DN		238	-0.232093	-1.32451	0.0184502	0.258646	1	4099	tags=29%, list=20%, signal=35%
REACTOME_APOPTOTIC_EXECUTION_PHASE	REACTOME_APOPTOTIC_EXECUTION_PHASE		51	-0.309422	-1.32443	0.075188	0.258381	1	5020	tags=41%, list=24%, signal=54%
YAGI_AML_WITH_11Q23_REARRANGED	YAGI_AML_WITH_11Q23_REARRANGED		350	-0.218519	-1.32413	0	0.258455	1	2944	tags=21%, list=14%, signal=24%
WU_HBX_TARGETS_2_UP	WU_HBX_TARGETS_2_UP		23	-0.370928	-1.324	0.106635	0.258271	1	6602	tags=48%, list=32%, signal=70%
REACTOME_SIGNALING_BY_ERBB4	REACTOME_SIGNALING_BY_ERBB4		87	-0.270071	-1.32217	0.0588235	0.260674	1	4451	tags=37%, list=22%, signal=47%
RODWELL_AGING_KIDNEY_DN	RODWELL_AGING_KIDNEY_DN		142	-0.248346	-1.3221	0.032641	0.260427	1	5413	tags=34%, list=26%, signal=46%
PID_NFAT_3PATHWAY	PID_NFAT_3PATHWAY		54	-0.29819	-1.32204	0.0759162	0.26011	1	7012	tags=46%, list=34%, signal=70%
WAKABAYASHI_ADIPOGENESIS_PPARG_BOUND_36HR	WAKABAYASHI_ADIPOGENESIS_PPARG_BOUND_36HR		29	-0.354215	-1.32159	0.119593	0.260517	1	4430	tags=45%, list=22%, signal=57%
SIG_PIP3_SIGNALING_IN_CARDIAC_MYOCTES	SIG_PIP3_SIGNALING_IN_CARDIAC_MYOCTES		67	-0.289745	-1.32098	0.0613811	0.261054	1	4428	tags=36%, list=22%, signal=46%
DOANE_BREAST_CANCER_CLASSES_UP	DOANE_BREAST_CANCER_CLASSES_UP		71	-0.280602	-1.32067	0.0699482	0.261167	1	3001	tags=24%, list=15%, signal=28%
ST_JNK_MAPK_PATHWAY	ST_JNK_MAPK_PATHWAY		40	-0.327964	-1.32054	0.0947368	0.26102	1	4346	tags=38%, list=21%, signal=47%
KEGG_DRUG_METABOLISM_CYTOCHROME_P450	KEGG_DRUG_METABOLISM_CYTOCHROME_P450		71	-0.284566	-1.32054	0.0916442	0.260641	1	3059	tags=21%, list=15%, signal=25%
SA_PTEN_PATHWAY	SA_PTEN_PATHWAY		17	-0.410201	-1.32026	0.152466	0.260676	1	4678	tags=47%, list=23%, signal=61%
PID_INSULIN_GLUCOSE_PATHWAY	PID_INSULIN_GLUCOSE_PATHWAY		26	-0.358262	-1.31894	0.119816	0.262244	1	6507	tags=50%, list=32%, signal=73%
KYNG_DNA_DAMAGE_BY_GAMMA_RADIATION	KYNG_DNA_DAMAGE_BY_GAMMA_RADIATION		81	-0.272494	-1.31838	0.0724234	0.262752	1	3883	tags=28%, list=19%, signal=35%
BOYAULT_LIVER_CANCER_SUBCLASS_G1_UP	BOYAULT_LIVER_CANCER_SUBCLASS_G1_UP		113	-0.255688	-1.31734	0.0641399	0.263994	1	5444	tags=36%, list=27%, signal=49%
KAYO_AGING_MUSCLE_DN	KAYO_AGING_MUSCLE_DN		122	-0.255499	-1.31688	0.0462428	0.264342	1	5284	tags=34%, list=26%, signal=45%
REACTOME_INNATE_IMMUNE_SYSTEM	REACTOME_INNATE_IMMUNE_SYSTEM		260	-0.225326	-1.31599	0.0167785	0.265327	1	5081	tags=31%, list=25%, signal=41%
KEGG_NEUROTROPHIN_SIGNALING_PATHWAY	KEGG_NEUROTROPHIN_SIGNALING_PATHWAY		126	-0.255174	-1.3149	0.033033	0.266649	1	4750	tags=37%, list=23%, signal=48%
HOWLIN_CITED1_TARGETS_2_DN	HOWLIN_CITED1_TARGETS_2_DN		17	-0.410428	-1.31451	0.142512	0.266891	1	3611	tags=47%, list=18%, signal=57%
REACTOME_DOWNSTREAM_SIGNALING_OF_ACTIVATED_FGFR	REACTOME_DOWNSTREAM_SIGNALING_OF_ACTIVATED_FGFR		97	-0.262792	-1.31355	0.0578947	0.268013	1	4750	tags=37%, list=23%, signal=48%
PID_P38ALPHABETAPATHWAY	PID_P38ALPHABETAPATHWAY		31	-0.34649	-1.31298	0.109489	0.268452	1	4828	tags=42%, list=24%, signal=55%
COLLIS_PRKDC_REGULATORS	COLLIS_PRKDC_REGULATORS		15	-0.417355	-1.31196	0.147806	0.269718	1	7242	tags=73%, list=35%, signal=113%
JUBAN_TARGETS_OF_SPI1_AND_FLI1_UP	JUBAN_TARGETS_OF_SPI1_AND_FLI1_UP		115	-0.259286	-1.31124	0.0495868	0.270536	1	4344	tags=28%, list=21%, signal=35%
KEGG_NOD_LIKE_RECEPTOR_SIGNALING_PATHWAY	KEGG_NOD_LIKE_RECEPTOR_SIGNALING_PATHWAY		62	-0.286945	-1.31015	0.0694087	0.271856	1	4678	tags=37%, list=23%, signal=48%
KEGG_ONE_CARBON_POOL_BY_FOLATE	KEGG_ONE_CARBON_POOL_BY_FOLATE		17	-0.403991	-1.30998	0.126984	0.271718	1	7046	tags=65%, list=34%, signal=98%
REACTOME_SMAD2_SMAD3_SMAD4_HETEROTRIMER_REGULATES_TRANSCRIPTION	REACTOME_SMAD2_SMAD3_SMAD4_HETEROTRIMER_REGULATES_TRANSCRIPTION		25	-0.36682	-1.30993	0.120853	0.271418	1	4070	tags=28%, list=20%, signal=35%
MCCABE_HOXC6_TARGETS_CANCER_DN	MCCABE_HOXC6_TARGETS_CANCER_DN		20	-0.384518	-1.30771	0.143552	0.274521	1	5139	tags=55%, list=25%, signal=73%
NIKOLSKY_BREAST_CANCER_15Q26_AMPLICON	NIKOLSKY_BREAST_CANCER_15Q26_AMPLICON		22	-0.372074	-1.30765	0.122172	0.274238	1	3767	tags=32%, list=18%, signal=39%
SIG_IL4RECEPTOR_IN_B_LYPHOCYTES	SIG_IL4RECEPTOR_IN_B_LYPHOCYTES		27	-0.358468	-1.30744	0.103365	0.274215	1	4703	tags=41%, list=23%, signal=53%
COLLIS_PRKDC_SUBSTRATES	COLLIS_PRKDC_SUBSTRATES		19	-0.381578	-1.30711	0.148069	0.274361	1	4178	tags=47%, list=20%, signal=59%
REACTOME_PI3K_AKT_ACTIVATION	REACTOME_PI3K_AKT_ACTIVATION		36	-0.321244	-1.30689	0.100917	0.274344	1	4430	tags=39%, list=22%, signal=50%
DAVICIONI_TARGETS_OF_PAX_FOXO1_FUSIONS_UP	DAVICIONI_TARGETS_OF_PAX_FOXO1_FUSIONS_UP		255	-0.227858	-1.30592	0.0145455	0.275488	1	5390	tags=35%, list=26%, signal=46%
REACTOME_GLYCOSPHINGOLIPID_METABOLISM	REACTOME_GLYCOSPHINGOLIPID_METABOLISM		37	-0.33173	-1.30557	0.107843	0.275678	1	4995	tags=41%, list=24%, signal=53%
BARIS_THYROID_CANCER_UP	BARIS_THYROID_CANCER_UP		23	-0.357238	-1.30444	0.116667	0.277096	1	2097	tags=22%, list=10%, signal=24%
HALMOS_CEBPA_TARGETS_UP	HALMOS_CEBPA_TARGETS_UP		52	-0.304064	-1.30435	0.0928962	0.276863	1	3435	tags=27%, list=17%, signal=32%
WANG_TUMOR_INVASIVENESS_UP	WANG_TUMOR_INVASIVENESS_UP		373	-0.214317	-1.3033	0	0.278258	1	5232	tags=32%, list=25%, signal=42%
TONKS_TARGETS_OF_RUNX1_RUNX1T1_FUSION_HSC_DN	TONKS_TARGETS_OF_RUNX1_RUNX1T1_FUSION_HSC_DN		185	-0.238216	-1.30288	0.0338462	0.278555	1	4969	tags=32%, list=24%, signal=42%
XU_RESPONSE_TO_TRETINOIN_AND_NSC682994_DN	XU_RESPONSE_TO_TRETINOIN_AND_NSC682994_DN		15	-0.429713	-1.30118	0.154185	0.281018	1	6776	tags=67%, list=33%, signal=99%
BROWNE_HCMV_INFECTION_20HR_DN	BROWNE_HCMV_INFECTION_20HR_DN		101	-0.259878	-1.30112	0.066474	0.280733	1	4052	tags=28%, list=20%, signal=34%
FORTSCHEGGER_PHF8_TARGETS_UP	FORTSCHEGGER_PHF8_TARGETS_UP		271	-0.223556	-1.30106	0.0152672	0.280439	1	4860	tags=31%, list=24%, signal=40%
TOOKER_GEMCITABINE_RESISTANCE_UP	TOOKER_GEMCITABINE_RESISTANCE_UP		78	-0.270395	-1.30092	0.0598291	0.280269	1	4010	tags=29%, list=20%, signal=37%
GUO_HEX_TARGETS_DN	GUO_HEX_TARGETS_DN		65	-0.285608	-1.30044	0.0706522	0.28064	1	5385	tags=40%, list=26%, signal=54%
BROWNE_HCMV_INFECTION_48HR_UP	BROWNE_HCMV_INFECTION_48HR_UP		177	-0.237821	-1.29854	0.0242215	0.283249	1	4579	tags=32%, list=22%, signal=41%
TERAO_AOX4_TARGETS_HG_UP	TERAO_AOX4_TARGETS_HG_UP		28	-0.34619	-1.2982	0.123543	0.283424	1	7582	tags=61%, list=37%, signal=96%
CREIGHTON_ENDOCRINE_THERAPY_RESISTANCE_4	CREIGHTON_ENDOCRINE_THERAPY_RESISTANCE_4		299	-0.220112	-1.2976	0.0118577	0.283957	1	5159	tags=31%, list=25%, signal=40%
BIOCARTA_IL10_PATHWAY	BIOCARTA_IL10_PATHWAY		17	-0.407329	-1.29673	0.152273	0.285002	1	4703	tags=47%, list=23%, signal=61%
MARKEY_RB1_CHRONIC_LOF_DN	MARKEY_RB1_CHRONIC_LOF_DN		117	-0.245048	-1.29579	0.0527859	0.286163	1	4255	tags=29%, list=21%, signal=36%
CLASPER_LYMPHATIC_VESSELS_DURING_METASTASIS_UP	CLASPER_LYMPHATIC_VESSELS_DURING_METASTASIS_UP		20	-0.380317	-1.29476	0.146226	0.287465	1	447	tags=15%, list=2%, signal=15%
HUMMERICH_BENIGN_SKIN_TUMOR_UP	HUMMERICH_BENIGN_SKIN_TUMOR_UP		18	-0.406104	-1.2947	0.148148	0.28717	1	4273	tags=39%, list=21%, signal=49%
ABBUD_LIF_SIGNALING_1_DN	ABBUD_LIF_SIGNALING_1_DN		26	-0.354553	-1.29463	0.124088	0.286898	1	3935	tags=38%, list=19%, signal=48%
REACTOME_RECYCLING_PATHWAY_OF_L1	REACTOME_RECYCLING_PATHWAY_OF_L1		27	-0.346702	-1.29396	0.127404	0.287537	1	5115	tags=44%, list=25%, signal=59%
KEGG_EPITHELIAL_CELL_SIGNALING_IN_HELICOBACTER_PYLORI_INFECTION	KEGG_EPITHELIAL_CELL_SIGNALING_IN_HELICOBACTER_PYLORI_INFECTION		68	-0.274456	-1.29362	0.0962567	0.287779	1	4626	tags=34%, list=23%, signal=44%
REACTOME_PHOSPHOLIPID_METABOLISM	REACTOME_PHOSPHOLIPID_METABOLISM		195	-0.230619	-1.29308	0.0414201	0.288239	1	4110	tags=26%, list=20%, signal=32%
LANDEMAINE_LUNG_METASTASIS	LANDEMAINE_LUNG_METASTASIS		21	-0.38338	-1.29282	0.151163	0.288301	1	4899	tags=38%, list=24%, signal=50%
LEE_LIVER_CANCER_MYC_TGFA_UP	LEE_LIVER_CANCER_MYC_TGFA_UP		61	-0.285943	-1.29206	0.0872818	0.28908	1	2964	tags=28%, list=14%, signal=32%
OSWALD_HEMATOPOIETIC_STEM_CELL_IN_COLLAGEN_GEL_UP	OSWALD_HEMATOPOIETIC_STEM_CELL_IN_COLLAGEN_GEL_UP		232	-0.227022	-1.29091	0.0194175	0.290567	1	6121	tags=39%, list=30%, signal=55%
SMITH_TERT_TARGETS_DN	SMITH_TERT_TARGETS_DN		87	-0.265815	-1.28987	0.0676471	0.291865	1	5866	tags=43%, list=29%, signal=59%
BIOCARTA_MAPK_PATHWAY	BIOCARTA_MAPK_PATHWAY		87	-0.262286	-1.28739	0.0814607	0.295581	1	4828	tags=34%, list=24%, signal=45%
GEISS_RESPONSE_TO_DSRNA_UP	GEISS_RESPONSE_TO_DSRNA_UP		38	-0.321918	-1.28616	0.107232	0.297277	1	4117	tags=34%, list=20%, signal=43%
BIOCARTA_CDC42RAC_PATHWAY	BIOCARTA_CDC42RAC_PATHWAY		16	-0.414084	-1.2856	0.166271	0.297828	1	6677	tags=56%, list=33%, signal=83%
DER_IFN_BETA_RESPONSE_UP	DER_IFN_BETA_RESPONSE_UP		102	-0.258963	-1.28474	0.0838323	0.298917	1	4111	tags=28%, list=20%, signal=35%
TAKEDA_TARGETS_OF_NUP98_HOXA9_FUSION_6HR_DN	TAKEDA_TARGETS_OF_NUP98_HOXA9_FUSION_6HR_DN		41	-0.312793	-1.28452	0.120907	0.298896	1	2227	tags=24%, list=11%, signal=27%
KYNG_NORMAL_AGING_DN	KYNG_NORMAL_AGING_DN		30	-0.339056	-1.2843	0.130641	0.298866	1	5845	tags=50%, list=28%, signal=70%
REACTOME_MEIOTIC_RECOMBINATION	REACTOME_MEIOTIC_RECOMBINATION		80	-0.264769	-1.2836	0.0871935	0.299708	1	4791	tags=33%, list=23%, signal=42%
KEGG_LONG_TERM_POTENTIATION	KEGG_LONG_TERM_POTENTIATION		70	-0.272559	-1.27958	0.104987	0.306287	1	4750	tags=37%, list=23%, signal=48%
LEE_LIVER_CANCER_SURVIVAL_DN	LEE_LIVER_CANCER_SURVIVAL_DN		173	-0.231811	-1.27927	0.0398773	0.306417	1	4750	tags=29%, list=23%, signal=37%
REACTOME_PROTEIN_FOLDING	REACTOME_PROTEIN_FOLDING		51	-0.298175	-1.27904	0.112532	0.306384	1	5282	tags=39%, list=26%, signal=53%
SIMBULAN_UV_RESPONSE_IMMORTALIZED_DN	SIMBULAN_UV_RESPONSE_IMMORTALIZED_DN		31	-0.329673	-1.27888	0.128463	0.306278	1	5615	tags=42%, list=27%, signal=58%
WANG_TARGETS_OF_MLL_CBP_FUSION_DN	WANG_TARGETS_OF_MLL_CBP_FUSION_DN		45	-0.306655	-1.27759	0.107226	0.30807	1	4816	tags=42%, list=23%, signal=55%
DUTERTRE_ESTRADIOL_RESPONSE_6HR_UP	DUTERTRE_ESTRADIOL_RESPONSE_6HR_UP		228	-0.223636	-1.27759	0.019802	0.307662	1	2364	tags=17%, list=12%, signal=19%
PASQUALUCCI_LYMPHOMA_BY_GC_STAGE_DN	PASQUALUCCI_LYMPHOMA_BY_GC_STAGE_DN		164	-0.237138	-1.27636	0.055921	0.30948	1	4972	tags=28%, list=24%, signal=37%
CHANDRAN_METASTASIS_DN	CHANDRAN_METASTASIS_DN		302	-0.216351	-1.27586	0.025	0.309954	1	4220	tags=27%, list=21%, signal=34%
MCCABE_HOXC6_TARGETS_DN	MCCABE_HOXC6_TARGETS_DN		21	-0.374232	-1.27585	0.154545	0.309558	1	2997	tags=33%, list=15%, signal=39%
BIOCARTA_RARRXR_PATHWAY	BIOCARTA_RARRXR_PATHWAY		15	-0.401013	-1.27523	0.160633	0.310106	1	7882	tags=67%, list=38%, signal=108%
BOYLAN_MULTIPLE_MYELOMA_PCA3_UP	BOYLAN_MULTIPLE_MYELOMA_PCA3_UP		79	-0.264966	-1.27435	0.0887574	0.311159	1	3379	tags=28%, list=16%, signal=33%
GAZDA_DIAMOND_BLACKFAN_ANEMIA_MYELOID_DN	GAZDA_DIAMOND_BLACKFAN_ANEMIA_MYELOID_DN		37	-0.318678	-1.27406	0.133017	0.311216	1	5975	tags=51%, list=29%, signal=72%
HAHTOLA_CTCL_CUTANEOUS	HAHTOLA_CTCL_CUTANEOUS		26	-0.348898	-1.27374	0.119221	0.311369	1	4920	tags=46%, list=24%, signal=61%
BIOCARTA_TNFR1_PATHWAY	BIOCARTA_TNFR1_PATHWAY		29	-0.336094	-1.2737	0.122685	0.311035	1	4197	tags=34%, list=20%, signal=43%
PID_RHOA_PATHWAY	PID_RHOA_PATHWAY		45	-0.306644	-1.27355	0.118812	0.310865	1	3957	tags=36%, list=19%, signal=44%
BIOCARTA_PPARA_PATHWAY	BIOCARTA_PPARA_PATHWAY		57	-0.283435	-1.27341	0.103448	0.310651	1	5310	tags=42%, list=26%, signal=57%
SMIRNOV_RESPONSE_TO_IR_6HR_UP	SMIRNOV_RESPONSE_TO_IR_6HR_UP		164	-0.236337	-1.27278	0.0436137	0.311303	1	4829	tags=32%, list=24%, signal=41%
ZHAN_MULTIPLE_MYELOMA_CD1_DN	ZHAN_MULTIPLE_MYELOMA_CD1_DN		43	-0.303485	-1.27274	0.11358	0.310964	1	5710	tags=47%, list=28%, signal=64%
HWANG_PROSTATE_CANCER_MARKERS	HWANG_PROSTATE_CANCER_MARKERS		28	-0.337689	-1.27252	0.165116	0.310908	1	1898	tags=25%, list=9%, signal=28%
YAO_TEMPORAL_RESPONSE_TO_PROGESTERONE_CLUSTER_10	YAO_TEMPORAL_RESPONSE_TO_PROGESTERONE_CLUSTER_10		68	-0.273283	-1.2725	0.0956072	0.31056	1	6761	tags=57%, list=33%, signal=85%
REACTOME_METABOLISM_OF_LIPIDS_AND_LIPOPROTEINS	REACTOME_METABOLISM_OF_LIPIDS_AND_LIPOPROTEINS		471	-0.204443	-1.27231	0.00917431	0.31047	1	4528	tags=28%, list=22%, signal=35%
BROWNE_HCMV_INFECTION_8HR_UP	BROWNE_HCMV_INFECTION_8HR_UP		103	-0.251673	-1.27202	0.092219	0.310558	1	5063	tags=38%, list=25%, signal=50%
RODRIGUES_NTN1_TARGETS_UP	RODRIGUES_NTN1_TARGETS_UP		16	-0.397741	-1.27152	0.184444	0.311037	1	5595	tags=50%, list=27%, signal=69%
CHUANG_OXIDATIVE_STRESS_RESPONSE_UP	CHUANG_OXIDATIVE_STRESS_RESPONSE_UP		28	-0.342901	-1.27126	0.147343	0.311088	1	4695	tags=43%, list=23%, signal=55%
SILIGAN_BOUND_BY_EWS_FLT1_FUSION	SILIGAN_BOUND_BY_EWS_FLT1_FUSION		47	-0.292847	-1.27084	0.117359	0.311411	1	5087	tags=34%, list=25%, signal=45%
GROSS_HYPOXIA_VIA_ELK3_AND_HIF1A_UP	GROSS_HYPOXIA_VIA_ELK3_AND_HIF1A_UP		141	-0.238294	-1.27027	0.0371517	0.311996	1	5464	tags=35%, list=27%, signal=48%
LAU_APOPTOSIS_CDKN2A_UP	LAU_APOPTOSIS_CDKN2A_UP		55	-0.28966	-1.26995	0.1125	0.312229	1	6238	tags=45%, list=30%, signal=65%
REACTOME_SIGNALING_BY_BMP	REACTOME_SIGNALING_BY_BMP		22	-0.367309	-1.26831	0.168565	0.314805	1	6699	tags=64%, list=33%, signal=94%
CROONQUIST_IL6_DEPRIVATION_UP	CROONQUIST_IL6_DEPRIVATION_UP		20	-0.378985	-1.26802	0.163551	0.314902	1	5139	tags=50%, list=25%, signal=67%
MULLIGHAN_NPM1_MUTATED_SIGNATURE_1_UP	MULLIGHAN_NPM1_MUTATED_SIGNATURE_1_UP		271	-0.216687	-1.26743	0.0347222	0.315624	1	3449	tags=24%, list=17%, signal=29%
MOOTHA_GLYCOGEN_METABOLISM	MOOTHA_GLYCOGEN_METABOLISM		21	-0.360912	-1.26568	0.168889	0.318269	1	7650	tags=52%, list=37%, signal=83%
REACTOME_TRANSPORT_OF_VITAMINS_NUCLEOSIDES_AND_RELATED_MOLECULES	REACTOME_TRANSPORT_OF_VITAMINS_NUCLEOSIDES_AND_RELATED_MOLECULES		31	-0.329017	-1.26568	0.118203	0.317859	1	4928	tags=45%, list=24%, signal=59%
REACTOME_SYNTHESIS_OF_GLYCOSYLPHOSPHATIDYLINOSITOL_GPI	REACTOME_SYNTHESIS_OF_GLYCOSYLPHOSPHATIDYLINOSITOL_GPI		17	-0.392418	-1.2648	0.161593	0.318996	1	6149	tags=53%, list=30%, signal=76%
CASORELLI_ACUTE_PROMYELOCYTIC_LEUKEMIA_UP	CASORELLI_ACUTE_PROMYELOCYTIC_LEUKEMIA_UP		172	-0.23131	-1.26286	0.0448718	0.322009	1	5477	tags=33%, list=27%, signal=45%
NIKOLSKY_BREAST_CANCER_8Q12_Q22_AMPLICON	NIKOLSKY_BREAST_CANCER_8Q12_Q22_AMPLICON		130	-0.243839	-1.26236	0.0845481	0.322474	1	6759	tags=45%, list=33%, signal=66%
MA_MYELOID_DIFFERENTIATION_UP	MA_MYELOID_DIFFERENTIATION_UP		39	-0.307924	-1.25956	0.138191	0.327298	1	2114	tags=21%, list=10%, signal=23%
ABRAMSON_INTERACT_WITH_AIRE	ABRAMSON_INTERACT_WITH_AIRE		45	-0.302216	-1.25885	0.119681	0.328234	1	4718	tags=40%, list=23%, signal=52%
DORSAM_HOXA9_TARGETS_UP	DORSAM_HOXA9_TARGETS_UP		35	-0.315228	-1.25833	0.134021	0.328731	1	5570	tags=43%, list=27%, signal=59%
STEIN_ESR1_TARGETS	STEIN_ESR1_TARGETS		85	-0.261105	-1.2583	0.110215	0.32836	1	5828	tags=39%, list=28%, signal=54%
REACTOME_ION_TRANSPORT_BY_P_TYPE_ATPASES	REACTOME_ION_TRANSPORT_BY_P_TYPE_ATPASES		33	-0.323259	-1.25777	0.153652	0.328874	1	5956	tags=48%, list=29%, signal=68%
BERNARD_PPAPDC1B_TARGETS_UP	BERNARD_PPAPDC1B_TARGETS_UP		40	-0.303733	-1.25777	0.135392	0.328453	1	4368	tags=33%, list=21%, signal=41%
BERNARD_PPAPDC1B_TARGETS_DN	BERNARD_PPAPDC1B_TARGETS_DN		55	-0.284537	-1.25727	0.125313	0.329003	1	5699	tags=42%, list=28%, signal=58%
MCBRYAN_PUBERTAL_BREAST_4_5WK_DN	MCBRYAN_PUBERTAL_BREAST_4_5WK_DN		193	-0.221697	-1.25692	0.042042	0.329199	1	4975	tags=32%, list=24%, signal=41%
KIM_WT1_TARGETS_12HR_DN	KIM_WT1_TARGETS_12HR_DN		209	-0.21958	-1.25662	0.0348432	0.329297	1	5791	tags=34%, list=28%, signal=47%
VANTVEER_BREAST_CANCER_METASTASIS_UP	VANTVEER_BREAST_CANCER_METASTASIS_UP		56	-0.279928	-1.25624	0.129584	0.329581	1	5139	tags=41%, list=25%, signal=55%
SARRIO_EPITHELIAL_MESENCHYMAL_TRANSITION_DN	SARRIO_EPITHELIAL_MESENCHYMAL_TRANSITION_DN		153	-0.234937	-1.25532	0.0725076	0.330819	1	3302	tags=25%, list=16%, signal=30%
YAMAZAKI_TCEB3_TARGETS_DN	YAMAZAKI_TCEB3_TARGETS_DN		213	-0.220789	-1.25468	0.0510949	0.331596	1	4735	tags=31%, list=23%, signal=40%
BIOCARTA_PTEN_PATHWAY	BIOCARTA_PTEN_PATHWAY		18	-0.377433	-1.25458	0.160183	0.331323	1	6805	tags=67%, list=33%, signal=100%
CHEN_NEUROBLASTOMA_COPY_NUMBER_GAINS	CHEN_NEUROBLASTOMA_COPY_NUMBER_GAINS		50	-0.288167	-1.25334	0.126289	0.333246	1	3794	tags=34%, list=18%, signal=42%
TAKEDA_TARGETS_OF_NUP98_HOXA9_FUSION_8D_DN	TAKEDA_TARGETS_OF_NUP98_HOXA9_FUSION_8D_DN		200	-0.224536	-1.25202	0.0694006	0.335211	1	5102	tags=29%, list=25%, signal=39%
JACKSON_DNMT1_TARGETS_UP	JACKSON_DNMT1_TARGETS_UP		77	-0.257085	-1.25163	0.10452	0.335486	1	4111	tags=29%, list=20%, signal=36%
PENG_RAPAMYCIN_RESPONSE_DN	PENG_RAPAMYCIN_RESPONSE_DN		245	-0.218638	-1.25156	0.0436242	0.335197	1	5249	tags=33%, list=26%, signal=43%
REACTOME_INSULIN_RECEPTOR_SIGNALLING_CASCADE	REACTOME_INSULIN_RECEPTOR_SIGNALLING_CASCADE		84	-0.256454	-1.25148	0.079452	0.334881	1	4678	tags=37%, list=23%, signal=48%
BOYLAN_MULTIPLE_MYELOMA_D_DN	BOYLAN_MULTIPLE_MYELOMA_D_DN		77	-0.263196	-1.25145	0.107735	0.334507	1	4324	tags=30%, list=21%, signal=38%
FIGUEROA_AML_METHYLATION_CLUSTER_7_UP	FIGUEROA_AML_METHYLATION_CLUSTER_7_UP		115	-0.244077	-1.25127	0.0742857	0.334399	1	3852	tags=25%, list=19%, signal=31%
KYNG_RESPONSE_TO_H2O2_VIA_ERCC6_UP	KYNG_RESPONSE_TO_H2O2_VIA_ERCC6_UP		40	-0.307253	-1.25065	0.146853	0.335111	1	4409	tags=35%, list=21%, signal=44%
BHAT_ESR1_TARGETS_VIA_AKT1_DN	BHAT_ESR1_TARGETS_VIA_AKT1_DN		82	-0.257519	-1.25058	0.08	0.334869	1	5063	tags=34%, list=25%, signal=45%
JIANG_HYPOXIA_CANCER	JIANG_HYPOXIA_CANCER		82	-0.257014	-1.24948	0.0956284	0.336474	1	3016	tags=23%, list=15%, signal=27%
TOOKER_GEMCITABINE_RESISTANCE_DN	TOOKER_GEMCITABINE_RESISTANCE_DN		122	-0.239902	-1.24871	0.0785908	0.337612	1	5918	tags=43%, list=29%, signal=60%
WARTERS_IR_RESPONSE_5GY	WARTERS_IR_RESPONSE_5GY		46	-0.290935	-1.24868	0.118252	0.337253	1	1794	tags=22%, list=9%, signal=24%
BUCKANOVICH_T_LYMPHOCYTE_HOMING_ON_TUMOR_DN	BUCKANOVICH_T_LYMPHOCYTE_HOMING_ON_TUMOR_DN		24	-0.340989	-1.24847	0.165829	0.337187	1	1375	tags=21%, list=7%, signal=22%
REACTOME_INFLAMMASOMES	REACTOME_INFLAMMASOMES		16	-0.384023	-1.24807	0.194379	0.337568	1	4915	tags=44%, list=24%, signal=57%
VANASSE_BCL2_TARGETS_UP	VANASSE_BCL2_TARGETS_UP		38	-0.304824	-1.24768	0.16317	0.337915	1	1569	tags=21%, list=8%, signal=23%
ROYLANCE_BREAST_CANCER_16Q_COPY_NUMBER_DN	ROYLANCE_BREAST_CANCER_16Q_COPY_NUMBER_DN		26	-0.331727	-1.24744	0.146635	0.337921	1	2475	tags=27%, list=12%, signal=31%
SCHRAETS_MLL_TARGETS_UP	SCHRAETS_MLL_TARGETS_UP		34	-0.311964	-1.24662	0.116331	0.339087	1	2941	tags=29%, list=14%, signal=34%
REACTOME_METABOLISM_OF_VITAMINS_AND_COFACTORS	REACTOME_METABOLISM_OF_VITAMINS_AND_COFACTORS		50	-0.28909	-1.24582	0.15051	0.340066	1	5670	tags=42%, list=28%, signal=58%
NING_CHRONIC_OBSTRUCTIVE_PULMONARY_DISEASE_DN	NING_CHRONIC_OBSTRUCTIVE_PULMONARY_DISEASE_DN		120	-0.243608	-1.24542	0.101227	0.34043	1	3223	tags=24%, list=16%, signal=28%
HOLLMANN_APOPTOSIS_VIA_CD40_UP	HOLLMANN_APOPTOSIS_VIA_CD40_UP		200	-0.222817	-1.24528	0.0650155	0.340222	1	5350	tags=36%, list=26%, signal=48%
GRADE_COLON_AND_RECTAL_CANCER_UP	GRADE_COLON_AND_RECTAL_CANCER_UP		285	-0.210878	-1.24521	0.0215827	0.339913	1	5670	tags=35%, list=28%, signal=48%
BROWN_MYELOID_CELL_DEVELOPMENT_UP	BROWN_MYELOID_CELL_DEVELOPMENT_UP		162	-0.232388	-1.24494	0.0795107	0.340003	1	2839	tags=22%, list=14%, signal=25%
POTTI_TOPOTECAN_SENSITIVITY	POTTI_TOPOTECAN_SENSITIVITY		128	-0.238544	-1.24488	0.0971429	0.339683	1	4214	tags=26%, list=21%, signal=32%
SIG_CD40PATHWAYMAP	SIG_CD40PATHWAYMAP		34	-0.316877	-1.24366	0.161692	0.341612	1	4678	tags=44%, list=23%, signal=57%
WOO_LIVER_CANCER_RECURRENCE_DN	WOO_LIVER_CANCER_RECURRENCE_DN		80	-0.262472	-1.24356	0.11399	0.341394	1	3989	tags=30%, list=19%, signal=37%
REACTOME_IL1_SIGNALING	REACTOME_IL1_SIGNALING		39	-0.311662	-1.24351	0.157248	0.341073	1	4887	tags=41%, list=24%, signal=54%
REACTOME_CELL_CELL_COMMUNICATION	REACTOME_CELL_CELL_COMMUNICATION		118	-0.241844	-1.24335	0.0835821	0.340981	1	3185	tags=23%, list=16%, signal=27%
PID_PI3KPLCTRKPATHWAY	PID_PI3KPLCTRKPATHWAY		36	-0.312347	-1.2427	0.168182	0.341798	1	4602	tags=44%, list=22%, signal=57%
POTTI_ETOPOSIDE_SENSITIVITY	POTTI_ETOPOSIDE_SENSITIVITY		43	-0.296427	-1.24217	0.144357	0.342433	1	1863	tags=16%, list=9%, signal=18%
MOSERLE_IFNA_RESPONSE	MOSERLE_IFNA_RESPONSE		31	-0.325934	-1.24114	0.152174	0.344039	1	1164	tags=19%, list=6%, signal=20%
NAGASHIMA_EGF_SIGNALING_UP	NAGASHIMA_EGF_SIGNALING_UP		58	-0.274147	-1.24084	0.0991735	0.344191	1	4602	tags=31%, list=22%, signal=40%
PARK_HSC_VS_MULTIPOTENT_PROGENITORS_UP	PARK_HSC_VS_MULTIPOTENT_PROGENITORS_UP		19	-0.373814	-1.24054	0.178571	0.344335	1	4451	tags=32%, list=22%, signal=40%
MOOTHA_PGC	MOOTHA_PGC		418	-0.202459	-1.24025	0.0201613	0.344448	1	5205	tags=33%, list=25%, signal=44%
PID_ANTHRAXPATHWAY	PID_ANTHRAXPATHWAY		17	-0.379523	-1.24015	0.194631	0.344235	1	5629	tags=59%, list=27%, signal=81%
PID_P53REGULATIONPATHWAY	PID_P53REGULATIONPATHWAY		59	-0.276354	-1.23948	0.129771	0.345107	1	3708	tags=31%, list=18%, signal=37%
LI_WILMS_TUMOR_VS_FETAL_KIDNEY_2_DN	LI_WILMS_TUMOR_VS_FETAL_KIDNEY_2_DN		51	-0.288145	-1.23933	0.160804	0.34499	1	4573	tags=39%, list=22%, signal=50%
SAFFORD_T_LYMPHOCYTE_ANERGY	SAFFORD_T_LYMPHOCYTE_ANERGY		87	-0.255695	-1.23862	0.123626	0.345926	1	3462	tags=25%, list=17%, signal=30%
REACTOME_TRANSPORT_OF_MATURE_MRNA_DERIVED_FROM_AN_INTRONLESS_TRANSCRIPT	REACTOME_TRANSPORT_OF_MATURE_MRNA_DERIVED_FROM_AN_INTRONLESS_TRANSCRIPT		33	-0.313861	-1.23693	0.150852	0.34878	1	4974	tags=36%, list=24%, signal=48%
COLLER_MYC_TARGETS_UP	COLLER_MYC_TARGETS_UP		25	-0.337741	-1.23692	0.182266	0.348369	1	1992	tags=24%, list=10%, signal=27%
BIOCARTA_HIVNEF_PATHWAY	BIOCARTA_HIVNEF_PATHWAY		58	-0.272019	-1.23692	0.133333	0.347947	1	4430	tags=33%, list=22%, signal=42%
PID_NFAT_TFPATHWAY	PID_NFAT_TFPATHWAY		47	-0.288328	-1.23542	0.13602	0.350383	1	5185	tags=40%, list=25%, signal=54%
SCHAVOLT_TARGETS_OF_TP53_AND_TP63	SCHAVOLT_TARGETS_OF_TP53_AND_TP63		16	-0.383421	-1.23391	0.19163	0.352961	1	4718	tags=50%, list=23%, signal=65%
KIM_WT1_TARGETS_8HR_UP	KIM_WT1_TARGETS_8HR_UP		163	-0.226973	-1.23386	0.0576369	0.352621	1	4752	tags=31%, list=23%, signal=40%
DORN_ADENOVIRUS_INFECTION_12HR_UP	DORN_ADENOVIRUS_INFECTION_12HR_UP		29	-0.331314	-1.23379	0.174118	0.35231	1	3623	tags=31%, list=18%, signal=38%
BIOCARTA_CHREBP2_PATHWAY	BIOCARTA_CHREBP2_PATHWAY		42	-0.296944	-1.23363	0.142145	0.352165	1	4676	tags=43%, list=23%, signal=55%
KEGG_PROSTATE_CANCER	KEGG_PROSTATE_CANCER		89	-0.251406	-1.23356	0.141732	0.351849	1	4430	tags=34%, list=22%, signal=43%
LIAN_LIPA_TARGETS_6M	LIAN_LIPA_TARGETS_6M		73	-0.264227	-1.23254	0.111688	0.353389	1	4321	tags=30%, list=21%, signal=38%
REACTOME_DOWNSTREAM_SIGNAL_TRANSDUCTION	REACTOME_DOWNSTREAM_SIGNAL_TRANSDUCTION		91	-0.245907	-1.23219	0.0942408	0.353648	1	4750	tags=34%, list=23%, signal=44%
CLIMENT_BREAST_CANCER_COPY_NUMBER_UP	CLIMENT_BREAST_CANCER_COPY_NUMBER_UP		23	-0.347825	-1.23167	0.181818	0.354195	1	5277	tags=43%, list=26%, signal=58%
REACTOME_GLUCOSE_TRANSPORT	REACTOME_GLUCOSE_TRANSPORT		38	-0.303415	-1.23115	0.147668	0.354863	1	5216	tags=34%, list=25%, signal=46%
PID_CERAMIDE_PATHWAY	PID_CERAMIDE_PATHWAY		48	-0.287721	-1.23112	0.147849	0.354477	1	6105	tags=48%, list=30%, signal=68%
RODRIGUES_NTN1_AND_DCC_TARGETS	RODRIGUES_NTN1_AND_DCC_TARGETS		35	-0.309172	-1.23103	0.163728	0.354232	1	3200	tags=29%, list=16%, signal=34%
QI_HYPOXIA	QI_HYPOXIA		140	-0.232262	-1.22903	0.0808081	0.357796	1	5289	tags=33%, list=26%, signal=44%
GENTILE_UV_LOW_DOSE_DN	GENTILE_UV_LOW_DOSE_DN		66	-0.264731	-1.22851	0.136364	0.358403	1	3608	tags=29%, list=18%, signal=35%
KAMIKUBO_MYELOID_MN1_NETWORK	KAMIKUBO_MYELOID_MN1_NETWORK		19	-0.360988	-1.22833	0.180929	0.358269	1	4920	tags=37%, list=24%, signal=48%
RIZKI_TUMOR_INVASIVENESS_2D_DN	RIZKI_TUMOR_INVASIVENESS_2D_DN		63	-0.271538	-1.22819	0.134565	0.358108	1	3426	tags=27%, list=17%, signal=32%
MULLIGHAN_NPM1_SIGNATURE_3_UP	MULLIGHAN_NPM1_SIGNATURE_3_UP		336	-0.206648	-1.22782	0.0319149	0.358354	1	4693	tags=30%, list=23%, signal=39%
MULLIGHAN_NPM1_MUTATED_SIGNATURE_2_UP	MULLIGHAN_NPM1_MUTATED_SIGNATURE_2_UP		137	-0.233575	-1.22726	0.105263	0.359035	1	3933	tags=28%, list=19%, signal=34%
PID_ENDOTHELINPATHWAY	PID_ENDOTHELINPATHWAY		63	-0.26844	-1.22708	0.124682	0.359017	1	3801	tags=29%, list=19%, signal=35%
HASLINGER_B_CLL_WITH_MUTATED_VH_GENES	HASLINGER_B_CLL_WITH_MUTATED_VH_GENES		18	-0.368358	-1.22698	0.188341	0.358786	1	4612	tags=44%, list=22%, signal=57%
REACTOME_PPARA_ACTIVATES_GENE_EXPRESSION	REACTOME_PPARA_ACTIVATES_GENE_EXPRESSION		104	-0.244097	-1.22669	0.112717	0.358966	1	4513	tags=31%, list=22%, signal=39%
YORDY_RECIPROCAL_REGULATION_BY_ETS1_AND_SP100_UP	YORDY_RECIPROCAL_REGULATION_BY_ETS1_AND_SP100_UP		25	-0.343462	-1.22661	0.188506	0.358706	1	6140	tags=52%, list=30%, signal=74%
YANG_MUC2_TARGETS_DUODENUM_3MO_DN	YANG_MUC2_TARGETS_DUODENUM_3MO_DN		21	-0.353512	-1.22605	0.18267	0.359508	1	4657	tags=33%, list=23%, signal=43%
KEGG_ALANINE_ASPARTATE_AND_GLUTAMATE_METABOLISM	KEGG_ALANINE_ASPARTATE_AND_GLUTAMATE_METABOLISM		32	-0.312131	-1.22572	0.178147	0.359677	1	1183	tags=22%, list=6%, signal=23%
REACTOME_PI3K_CASCADE	REACTOME_PI3K_CASCADE		68	-0.265167	-1.22486	0.13941	0.360834	1	4025	tags=32%, list=20%, signal=40%
LEE_LIVER_CANCER_CIPROFIBRATE_UP	LEE_LIVER_CANCER_CIPROFIBRATE_UP		60	-0.274786	-1.22441	0.145078	0.361327	1	3135	tags=27%, list=15%, signal=31%
REACTOME_SIGNALING_BY_ILS	REACTOME_SIGNALING_BY_ILS		106	-0.245305	-1.2242	0.112637	0.361288	1	5220	tags=35%, list=25%, signal=47%
ZHOU_INFLAMMATORY_RESPONSE_LIVE_DN	ZHOU_INFLAMMATORY_RESPONSE_LIVE_DN		375	-0.202933	-1.22368	0.0223214	0.361879	1	4748	tags=28%, list=23%, signal=36%
CHANG_CORE_SERUM_RESPONSE_DN	CHANG_CORE_SERUM_RESPONSE_DN		207	-0.219194	-1.22354	0.0688525	0.361715	1	5090	tags=33%, list=25%, signal=44%
REACTOME_CELL_JUNCTION_ORGANIZATION	REACTOME_CELL_JUNCTION_ORGANIZATION		77	-0.25801	-1.2227	0.122093	0.362858	1	3058	tags=25%, list=15%, signal=29%
PLASARI_TGFB1_SIGNALING_VIA_NFIC_10HR_UP	PLASARI_TGFB1_SIGNALING_VIA_NFIC_10HR_UP		54	-0.278822	-1.22255	0.16273	0.362736	1	3871	tags=28%, list=19%, signal=34%
PENG_GLUTAMINE_DEPRIVATION_DN	PENG_GLUTAMINE_DEPRIVATION_DN		337	-0.205657	-1.22169	0.0283401	0.364091	1	6353	tags=40%, list=31%, signal=57%
JIANG_AGING_CEREBRAL_CORTEX_DN	JIANG_AGING_CEREBRAL_CORTEX_DN		54	-0.275026	-1.22117	0.141058	0.364659	1	5890	tags=46%, list=29%, signal=65%
ZUCCHI_METASTASIS_DN	ZUCCHI_METASTASIS_DN		43	-0.283441	-1.22114	0.15942	0.364292	1	2957	tags=26%, list=14%, signal=30%
WOOD_EBV_EBNA1_TARGETS_DN	WOOD_EBV_EBNA1_TARGETS_DN		47	-0.287983	-1.22114	0.158442	0.363874	1	4374	tags=38%, list=21%, signal=49%
WANG_BARRETTS_ESOPHAGUS_AND_ESOPHAGUS_CANCER_DN	WANG_BARRETTS_ESOPHAGUS_AND_ESOPHAGUS_CANCER_DN		37	-0.303892	-1.22106	0.169154	0.363589	1	2518	tags=24%, list=12%, signal=28%
REACTOME_NEGATIVE_REGULATION_OF_FGFR_SIGNALING	REACTOME_NEGATIVE_REGULATION_OF_FGFR_SIGNALING		36	-0.30108	-1.22085	0.171717	0.363609	1	4070	tags=36%, list=20%, signal=45%
NAKAMURA_METASTASIS	NAKAMURA_METASTASIS		46	-0.282898	-1.22004	0.173171	0.364778	1	5821	tags=39%, list=28%, signal=54%
BREDEMEYER_RAG_SIGNALING_VIA_ATM_NOT_VIA_NFKB_DN	BREDEMEYER_RAG_SIGNALING_VIA_ATM_NOT_VIA_NFKB_DN		38	-0.296332	-1.21997	0.154639	0.364494	1	4079	tags=34%, list=20%, signal=43%
CHANDRAN_METASTASIS_TOP50_UP	CHANDRAN_METASTASIS_TOP50_UP		37	-0.308795	-1.21921	0.179949	0.365544	1	6547	tags=46%, list=32%, signal=67%
BOYLAN_MULTIPLE_MYELOMA_D_UP	BOYLAN_MULTIPLE_MYELOMA_D_UP		89	-0.252009	-1.21894	0.141593	0.365655	1	5598	tags=38%, list=27%, signal=52%
GUO_HEX_TARGETS_UP	GUO_HEX_TARGETS_UP		81	-0.252418	-1.21837	0.138107	0.366378	1	5642	tags=41%, list=27%, signal=56%
CROMER_METASTASIS_UP	CROMER_METASTASIS_UP		79	-0.256218	-1.21772	0.131783	0.367266	1	4479	tags=32%, list=22%, signal=40%
GOLUB_ALL_VS_AML_DN	GOLUB_ALL_VS_AML_DN		24	-0.339762	-1.21735	0.198276	0.367564	1	4452	tags=38%, list=22%, signal=48%
PID_EPHA_FWDPATHWAY	PID_EPHA_FWDPATHWAY		34	-0.303921	-1.21711	0.163588	0.367608	1	4666	tags=35%, list=23%, signal=46%
PUIFFE_INVASION_INHIBITED_BY_ASCITES_UP	PUIFFE_INVASION_INHIBITED_BY_ASCITES_UP		81	-0.249869	-1.21694	0.122078	0.367568	1	4915	tags=35%, list=24%, signal=45%
HEIDENBLAD_AMPLICON_8Q24_UP	HEIDENBLAD_AMPLICON_8Q24_UP		38	-0.301558	-1.21676	0.175182	0.367509	1	887	tags=16%, list=4%, signal=16%
BOQUEST_STEM_CELL_CULTURED_VS_FRESH_UP	BOQUEST_STEM_CELL_CULTURED_VS_FRESH_UP		425	-0.198569	-1.21607	0.0206612	0.368524	1	3714	tags=23%, list=18%, signal=28%
GEORGANTAS_HSC_MARKERS	GEORGANTAS_HSC_MARKERS		68	-0.263842	-1.21607	0.158854	0.368102	1	4248	tags=29%, list=21%, signal=37%
BOYLAN_MULTIPLE_MYELOMA_C_D_UP	BOYLAN_MULTIPLE_MYELOMA_C_D_UP		138	-0.231632	-1.21453	0.0930931	0.370792	1	5670	tags=36%, list=28%, signal=49%
IWANAGA_E2F1_TARGETS_INDUCED_BY_SERUM	IWANAGA_E2F1_TARGETS_INDUCED_BY_SERUM		31	-0.315011	-1.21419	0.182045	0.371068	1	4164	tags=35%, list=20%, signal=44%
REACTOME_PI3K_EVENTS_IN_ERBB2_SIGNALING	REACTOME_PI3K_EVENTS_IN_ERBB2_SIGNALING		42	-0.292573	-1.21324	0.187648	0.372604	1	4430	tags=38%, list=22%, signal=48%
ZEMBUTSU_SENSITIVITY_TO_CISPLATIN	ZEMBUTSU_SENSITIVITY_TO_CISPLATIN		20	-0.361798	-1.2125	0.205543	0.373592	1	5311	tags=50%, list=26%, signal=67%
REACTOME_TRAF6_MEDIATED_NFKB_ACTIVATION	REACTOME_TRAF6_MEDIATED_NFKB_ACTIVATION		21	-0.34912	-1.21205	0.225182	0.37408	1	2562	tags=33%, list=12%, signal=38%
GARGALOVIC_RESPONSE_TO_OXIDIZED_PHOSPHOLIPIDS_BLACK_UP	GARGALOVIC_RESPONSE_TO_OXIDIZED_PHOSPHOLIPIDS_BLACK_UP		35	-0.312138	-1.21184	0.159624	0.374098	1	3101	tags=29%, list=15%, signal=34%
KEGG_GLYCOSYLPHOSPHATIDYLINOSITOL_GPI_ANCHOR_BIOSYNTHESIS	KEGG_GLYCOSYLPHOSPHATIDYLINOSITOL_GPI_ANCHOR_BIOSYNTHESIS		25	-0.33258	-1.21137	0.186275	0.374575	1	6149	tags=52%, list=30%, signal=74%
AMIT_EGF_RESPONSE_240_MCF10A	AMIT_EGF_RESPONSE_240_MCF10A		20	-0.35377	-1.2112	0.209412	0.374495	1	5740	tags=55%, list=28%, signal=76%
LIANG_HEMATOPOIESIS_STEM_CELL_NUMBER_SMALL_VS_HUGE_UP	LIANG_HEMATOPOIESIS_STEM_CELL_NUMBER_SMALL_VS_HUGE_UP		38	-0.299109	-1.2111	0.171838	0.374275	1	6776	tags=58%, list=33%, signal=86%
JIANG_AGING_HYPOTHALAMUS_DN	JIANG_AGING_HYPOTHALAMUS_DN		40	-0.294385	-1.2107	0.189189	0.37462	1	4037	tags=30%, list=20%, signal=37%
REACTOME_ZINC_TRANSPORTERS	REACTOME_ZINC_TRANSPORTERS		15	-0.380076	-1.21056	0.206818	0.37451	1	3795	tags=33%, list=18%, signal=41%
COATES_MACROPHAGE_M1_VS_M2_UP	COATES_MACROPHAGE_M1_VS_M2_UP		81	-0.251276	-1.21054	0.136842	0.374119	1	2201	tags=17%, list=11%, signal=19%
LANDIS_ERBB2_BREAST_TUMORS_65_UP	LANDIS_ERBB2_BREAST_TUMORS_65_UP		22	-0.343809	-1.2105	0.211845	0.373769	1	3828	tags=32%, list=19%, signal=39%
KENNY_CTNNB1_TARGETS_DN	KENNY_CTNNB1_TARGETS_DN		52	-0.284082	-1.21034	0.170103	0.373693	1	3569	tags=35%, list=17%, signal=42%
IVANOVA_HEMATOPOIESIS_STEM_CELL_LONG_TERM	IVANOVA_HEMATOPOIESIS_STEM_CELL_LONG_TERM		300	-0.206131	-1.21028	0.0579151	0.373384	1	3663	tags=22%, list=18%, signal=27%
BURTON_ADIPOGENESIS_9	BURTON_ADIPOGENESIS_9		92	-0.247008	-1.21013	0.12828	0.373239	1	6295	tags=41%, list=31%, signal=59%
PID_MYC_ACTIVPATHWAY	PID_MYC_ACTIVPATHWAY		79	-0.254996	-1.20935	0.143258	0.374389	1	2808	tags=20%, list=14%, signal=23%
HOFFMANN_PRE_BI_TO_LARGE_PRE_BII_LYMPHOCYTE_DN	HOFFMANN_PRE_BI_TO_LARGE_PRE_BII_LYMPHOCYTE_DN		74	-0.250903	-1.20899	0.133152	0.374713	1	3847	tags=27%, list=19%, signal=33%
COLIN_PILOCYTIC_ASTROCYTOMA_VS_GLIOBLASTOMA_DN	COLIN_PILOCYTIC_ASTROCYTOMA_VS_GLIOBLASTOMA_DN		28	-0.323854	-1.20847	0.180288	0.375281	1	4138	tags=36%, list=20%, signal=45%
REACTOME_PIP3_ACTIVATES_AKT_SIGNALING	REACTOME_PIP3_ACTIVATES_AKT_SIGNALING		27	-0.319126	-1.20821	0.181818	0.375401	1	4430	tags=41%, list=22%, signal=52%
BLALOCK_ALZHEIMERS_DISEASE_INCIPIENT_DN	BLALOCK_ALZHEIMERS_DISEASE_INCIPIENT_DN		165	-0.223628	-1.20817	0.0764526	0.375053	1	4790	tags=30%, list=23%, signal=38%
RICKMAN_TUMOR_DIFFERENTIATED_WELL_VS_MODERATELY_UP	RICKMAN_TUMOR_DIFFERENTIATED_WELL_VS_MODERATELY_UP		107	-0.235549	-1.20815	0.103352	0.374688	1	5444	tags=37%, list=27%, signal=51%
LEE_METASTASIS_AND_ALTERNATIVE_SPLICING_DN	LEE_METASTASIS_AND_ALTERNATIVE_SPLICING_DN		45	-0.283709	-1.20787	0.164062	0.374835	1	4346	tags=33%, list=21%, signal=42%
REACTOME_PI_METABOLISM	REACTOME_PI_METABOLISM		47	-0.280522	-1.20784	0.165854	0.374489	1	5945	tags=40%, list=29%, signal=57%
KIM_HYPOXIA	KIM_HYPOXIA		25	-0.333336	-1.20763	0.199531	0.374482	1	1558	tags=24%, list=8%, signal=26%
WATANABE_RECTAL_CANCER_RADIOTHERAPY_RESPONSIVE_DN	WATANABE_RECTAL_CANCER_RADIOTHERAPY_RESPONSIVE_DN		91	-0.243392	-1.20723	0.104651	0.374824	1	5187	tags=32%, list=25%, signal=42%
SINGH_NFE2L2_TARGETS	SINGH_NFE2L2_TARGETS		15	-0.377597	-1.20659	0.218543	0.375701	1	1500	tags=20%, list=7%, signal=22%
REACTOME_REGULATION_OF_INSULIN_SECRETION_BY_GLUCAGON_LIKE_PEPTIDE1	REACTOME_REGULATION_OF_INSULIN_SECRETION_BY_GLUCAGON_LIKE_PEPTIDE1		42	-0.291537	-1.20611	0.171355	0.376276	1	4768	tags=40%, list=23%, signal=53%
CERIBELLI_PROMOTERS_INACTIVE_AND_BOUND_BY_NFY	CERIBELLI_PROMOTERS_INACTIVE_AND_BOUND_BY_NFY		38	-0.298408	-1.20571	0.200501	0.376665	1	2547	tags=24%, list=12%, signal=27%
JIANG_AGING_CEREBRAL_CORTEX_UP	JIANG_AGING_CEREBRAL_CORTEX_UP		36	-0.304009	-1.20525	0.198473	0.37719	1	4800	tags=39%, list=23%, signal=51%
SHAFFER_IRF4_MULTIPLE_MYELOMA_PROGRAM	SHAFFER_IRF4_MULTIPLE_MYELOMA_PROGRAM		36	-0.295729	-1.20502	0.167901	0.377242	1	3667	tags=31%, list=18%, signal=37%
YEGNASUBRAMANIAN_PROSTATE_CANCER	YEGNASUBRAMANIAN_PROSTATE_CANCER		125	-0.232429	-1.20444	0.130952	0.378052	1	3935	tags=27%, list=19%, signal=33%
REACTOME_ABC_FAMILY_PROTEINS_MEDIATED_TRANSPORT	REACTOME_ABC_FAMILY_PROTEINS_MEDIATED_TRANSPORT		33	-0.303668	-1.20435	0.183463	0.37783	1	4038	tags=30%, list=20%, signal=38%
BOSCO_EPITHELIAL_DIFFERENTIATION_MODULE	BOSCO_EPITHELIAL_DIFFERENTIATION_MODULE		63	-0.270598	-1.20273	0.150852	0.380723	1	2105	tags=22%, list=10%, signal=25%
HOWLIN_CITED1_TARGETS_1_DN	HOWLIN_CITED1_TARGETS_1_DN		37	-0.297388	-1.20236	0.175393	0.381062	1	6696	tags=51%, list=33%, signal=76%
JECHLINGER_EPITHELIAL_TO_MESENCHYMAL_TRANSITION_DN	JECHLINGER_EPITHELIAL_TO_MESENCHYMAL_TRANSITION_DN		66	-0.257167	-1.20207	0.146699	0.381218	1	5677	tags=36%, list=28%, signal=50%
RAMASWAMY_METASTASIS_DN	RAMASWAMY_METASTASIS_DN		60	-0.265921	-1.20196	0.145729	0.381027	1	3269	tags=25%, list=16%, signal=30%
GAUSSMANN_MLL_AF4_FUSION_TARGETS_A_UP	GAUSSMANN_MLL_AF4_FUSION_TARGETS_A_UP		191	-0.218467	-1.20185	0.0974843	0.380843	1	7030	tags=44%, list=34%, signal=66%
PID_IFNGPATHWAY	PID_IFNGPATHWAY		40	-0.293846	-1.20178	0.187817	0.380551	1	5629	tags=38%, list=27%, signal=52%
KYNG_DNA_DAMAGE_BY_4NQO_OR_GAMMA_RADIATION	KYNG_DNA_DAMAGE_BY_4NQO_OR_GAMMA_RADIATION		15	-0.390255	-1.20166	0.214452	0.380419	1	5270	tags=60%, list=26%, signal=81%
WENG_POR_TARGETS_LIVER_DN	WENG_POR_TARGETS_LIVER_DN		20	-0.350682	-1.20107	0.189573	0.38116	1	3272	tags=30%, list=16%, signal=36%
KAAB_FAILED_HEART_VENTRICLE_DN	KAAB_FAILED_HEART_VENTRICLE_DN		41	-0.292942	-1.2003	0.203085	0.382268	1	2698	tags=27%, list=13%, signal=31%
REACTOME_PKA_MEDIATED_PHOSPHORYLATION_OF_CREB	REACTOME_PKA_MEDIATED_PHOSPHORYLATION_OF_CREB		17	-0.377127	-1.20023	0.22069	0.381968	1	4251	tags=35%, list=21%, signal=44%
JISON_SICKLE_CELL_DISEASE_UP	JISON_SICKLE_CELL_DISEASE_UP		181	-0.217177	-1.20006	0.0714286	0.381908	1	5556	tags=34%, list=27%, signal=47%
BOSCO_ALLERGEN_INDUCED_TH2_ASSOCIATED_MODULE	BOSCO_ALLERGEN_INDUCED_TH2_ASSOCIATED_MODULE		150	-0.221852	-1.19994	0.116959	0.381731	1	5578	tags=35%, list=27%, signal=47%
TAKEDA_TARGETS_OF_NUP98_HOXA9_FUSION_3D_DN	TAKEDA_TARGETS_OF_NUP98_HOXA9_FUSION_3D_DN		30	-0.309756	-1.1999	0.183623	0.381413	1	4273	tags=37%, list=21%, signal=46%
PID_S1P_S1P2_PATHWAY	PID_S1P_S1P2_PATHWAY		24	-0.334793	-1.19945	0.208431	0.381926	1	5001	tags=46%, list=24%, signal=61%
ABDELMOHSEN_ELAVL4_TARGETS	ABDELMOHSEN_ELAVL4_TARGETS		16	-0.368358	-1.19625	0.225058	0.387904	1	2553	tags=31%, list=12%, signal=36%
HASLINGER_B_CLL_WITH_13Q14_DELETION	HASLINGER_B_CLL_WITH_13Q14_DELETION		24	-0.335219	-1.19577	0.210526	0.388516	1	3382	tags=29%, list=16%, signal=35%
OKAMOTO_LIVER_CANCER_MULTICENTRIC_OCCURRENCE_UP	OKAMOTO_LIVER_CANCER_MULTICENTRIC_OCCURRENCE_UP		24	-0.328563	-1.19503	0.223558	0.389662	1	4639	tags=46%, list=23%, signal=59%
CHYLA_CBFA2T3_TARGETS_DN	CHYLA_CBFA2T3_TARGETS_DN		234	-0.209671	-1.19488	0.0682594	0.389587	1	4530	tags=29%, list=22%, signal=37%
KEGG_TOLL_LIKE_RECEPTOR_SIGNALING_PATHWAY	KEGG_TOLL_LIKE_RECEPTOR_SIGNALING_PATHWAY		102	-0.238949	-1.19472	0.118132	0.38953	1	5187	tags=36%, list=25%, signal=48%
MIDORIKAWA_AMPLIFIED_IN_LIVER_CANCER	MIDORIKAWA_AMPLIFIED_IN_LIVER_CANCER		53	-0.269932	-1.19444	0.187805	0.38974	1	3306	tags=28%, list=16%, signal=34%
WAGNER_APO2_SENSITIVITY	WAGNER_APO2_SENSITIVITY		25	-0.337556	-1.1943	0.22549	0.38966	1	4328	tags=36%, list=21%, signal=46%
TAVOR_CEBPA_TARGETS_UP	TAVOR_CEBPA_TARGETS_UP		48	-0.279643	-1.19402	0.204188	0.389817	1	3312	tags=25%, list=16%, signal=30%
FRASOR_TAMOXIFEN_RESPONSE_UP	FRASOR_TAMOXIFEN_RESPONSE_UP		50	-0.272658	-1.19398	0.198992	0.389465	1	2535	tags=22%, list=12%, signal=25%
PID_BCR_5PATHWAY	PID_BCR_5PATHWAY		65	-0.262224	-1.19372	0.160763	0.3896	1	4799	tags=34%, list=23%, signal=44%
VECCHI_GASTRIC_CANCER_EARLY_DN	VECCHI_GASTRIC_CANCER_EARLY_DN		354	-0.200151	-1.19345	0.0384615	0.389757	1	3991	tags=25%, list=19%, signal=30%
LEE_LIVER_CANCER_ACOX1_UP	LEE_LIVER_CANCER_ACOX1_UP		64	-0.265495	-1.19331	0.185567	0.389616	1	3307	tags=30%, list=16%, signal=35%
PIONTEK_PKD1_TARGETS_UP	PIONTEK_PKD1_TARGETS_UP		37	-0.296428	-1.19324	0.173697	0.389377	1	1170	tags=16%, list=6%, signal=17%
OUILLETTE_CLL_13Q14_DELETION_UP	OUILLETTE_CLL_13Q14_DELETION_UP		73	-0.250329	-1.19322	0.144414	0.388985	1	5763	tags=40%, list=28%, signal=55%
PARK_HSC_AND_MULTIPOTENT_PROGENITORS	PARK_HSC_AND_MULTIPOTENT_PROGENITORS		50	-0.27338	-1.19318	0.178922	0.388639	1	6097	tags=46%, list=30%, signal=65%
NIELSEN_GIST_AND_SYNOVIAL_SARCOMA_DN	NIELSEN_GIST_AND_SYNOVIAL_SARCOMA_DN		20	-0.349325	-1.19239	0.215457	0.389785	1	277	tags=10%, list=1%, signal=10%
PID_IL2_1PATHWAY	PID_IL2_1PATHWAY		55	-0.272438	-1.1923	0.186224	0.389557	1	4678	tags=35%, list=23%, signal=45%
BILD_E2F3_ONCOGENIC_SIGNATURE	BILD_E2F3_ONCOGENIC_SIGNATURE		241	-0.206007	-1.19214	0.0859107	0.38949	1	4847	tags=30%, list=24%, signal=39%
KEGG_UBIQUITIN_MEDIATED_PROTEOLYSIS	KEGG_UBIQUITIN_MEDIATED_PROTEOLYSIS		134	-0.224577	-1.1917	0.104651	0.390033	1	6785	tags=46%, list=33%, signal=69%
CUI_TCF21_TARGETS_DN	CUI_TCF21_TARGETS_DN		31	-0.312357	-1.19164	0.205742	0.389776	1	3873	tags=39%, list=19%, signal=48%
REACTOME_MRNA_PROCESSING	REACTOME_MRNA_PROCESSING		156	-0.218662	-1.19125	0.11465	0.390154	1	5959	tags=40%, list=29%, signal=56%
BILANGES_RAPAMYCIN_SENSITIVE_VIA_TSC1_AND_TSC2	BILANGES_RAPAMYCIN_SENSITIVE_VIA_TSC1_AND_TSC2		73	-0.249827	-1.18998	0.145363	0.392452	1	3793	tags=26%, list=18%, signal=32%
WEINMANN_ADAPTATION_TO_HYPOXIA_UP	WEINMANN_ADAPTATION_TO_HYPOXIA_UP		29	-0.312988	-1.18955	0.213429	0.39293	1	4828	tags=34%, list=24%, signal=45%
WHITFIELD_CELL_CYCLE_S	WHITFIELD_CELL_CYCLE_S		156	-0.220261	-1.18915	0.127219	0.393324	1	3991	tags=26%, list=19%, signal=32%
MITSIADES_RESPONSE_TO_APLIDIN_UP	MITSIADES_RESPONSE_TO_APLIDIN_UP		436	-0.194606	-1.18856	0.036	0.394141	1	4392	tags=27%, list=21%, signal=34%
UDAYAKUMAR_MED1_TARGETS_UP	UDAYAKUMAR_MED1_TARGETS_UP		135	-0.221824	-1.18758	0.121739	0.395774	1	4144	tags=29%, list=20%, signal=36%
SENESE_HDAC1_AND_HDAC2_TARGETS_DN	SENESE_HDAC1_AND_HDAC2_TARGETS_DN		221	-0.210351	-1.18751	0.0825083	0.395494	1	4395	tags=28%, list=21%, signal=35%
YAO_TEMPORAL_RESPONSE_TO_PROGESTERONE_CLUSTER_6	YAO_TEMPORAL_RESPONSE_TO_PROGESTERONE_CLUSTER_6		74	-0.252981	-1.18695	0.149733	0.396263	1	2924	tags=23%, list=14%, signal=27%
BIOCARTA_BAD_PATHWAY	BIOCARTA_BAD_PATHWAY		26	-0.324574	-1.18595	0.210773	0.397999	1	5615	tags=50%, list=27%, signal=69%
BENPORATH_NOS_TARGETS	BENPORATH_NOS_TARGETS		177	-0.214566	-1.18586	0.114754	0.39776	1	5673	tags=33%, list=28%, signal=46%
HU_ANGIOGENESIS_DN	HU_ANGIOGENESIS_DN		37	-0.291767	-1.1857	0.205955	0.397715	1	6938	tags=51%, list=34%, signal=77%
NAKAYAMA_SOFT_TISSUE_TUMORS_PCA2_DN	NAKAYAMA_SOFT_TISSUE_TUMORS_PCA2_DN		80	-0.249827	-1.18538	0.168798	0.39791	1	5858	tags=40%, list=29%, signal=56%
PID_THROMBIN_PAR4_PATHWAY	PID_THROMBIN_PAR4_PATHWAY		15	-0.385658	-1.18527	0.221411	0.397722	1	5813	tags=60%, list=28%, signal=84%
SIG_PIP3_SIGNALING_IN_B_LYMPHOCYTES	SIG_PIP3_SIGNALING_IN_B_LYMPHOCYTES		36	-0.296027	-1.18476	0.220049	0.398443	1	7101	tags=56%, list=35%, signal=85%
HOLLMANN_APOPTOSIS_VIA_CD40_DN	HOLLMANN_APOPTOSIS_VIA_CD40_DN		262	-0.206457	-1.18309	0.0839161	0.401605	1	5316	tags=31%, list=26%, signal=42%
DELYS_THYROID_CANCER_UP	DELYS_THYROID_CANCER_UP		442	-0.191204	-1.18247	0.0350877	0.40249	1	2256	tags=16%, list=11%, signal=18%
BIOCARTA_FAS_PATHWAY	BIOCARTA_FAS_PATHWAY		30	-0.314251	-1.18168	0.21934	0.403716	1	3149	tags=27%, list=15%, signal=31%
VALK_AML_CLUSTER_5	VALK_AML_CLUSTER_5		33	-0.301838	-1.18164	0.234043	0.40339	1	6390	tags=48%, list=31%, signal=70%
ICHIBA_GRAFT_VERSUS_HOST_DISEASE_D7_DN	ICHIBA_GRAFT_VERSUS_HOST_DISEASE_D7_DN		40	-0.289663	-1.18161	0.211082	0.403023	1	3609	tags=25%, list=18%, signal=30%
KUROKAWA_LIVER_CANCER_CHEMOTHERAPY_DN	KUROKAWA_LIVER_CANCER_CHEMOTHERAPY_DN		41	-0.281032	-1.1814	0.18593	0.403117	1	5742	tags=49%, list=28%, signal=68%
ZHOU_INFLAMMATORY_RESPONSE_FIMA_DN	ZHOU_INFLAMMATORY_RESPONSE_FIMA_DN		275	-0.205198	-1.18125	0.0797101	0.403038	1	5302	tags=30%, list=26%, signal=40%
IIZUKA_LIVER_CANCER_PROGRESSION_L0_L1_DN	IIZUKA_LIVER_CANCER_PROGRESSION_L0_L1_DN		21	-0.339946	-1.18089	0.237164	0.403428	1	3201	tags=43%, list=16%, signal=51%
KEGG_ARRHYTHMOGENIC_RIGHT_VENTRICULAR_CARDIOMYOPATHY_ARVC	KEGG_ARRHYTHMOGENIC_RIGHT_VENTRICULAR_CARDIOMYOPATHY_ARVC		74	-0.254507	-1.18054	0.153226	0.403769	1	3005	tags=26%, list=15%, signal=30%
BILANGES_RAPAMYCIN_SENSITIVE_GENES	BILANGES_RAPAMYCIN_SENSITIVE_GENES		39	-0.288436	-1.18041	0.192488	0.403683	1	5865	tags=46%, list=29%, signal=64%
KEGG_PPAR_SIGNALING_PATHWAY	KEGG_PPAR_SIGNALING_PATHWAY		69	-0.254263	-1.17955	0.169761	0.405012	1	4082	tags=29%, list=20%, signal=36%
RASHI_RESPONSE_TO_IONIZING_RADIATION_2	RASHI_RESPONSE_TO_IONIZING_RADIATION_2		126	-0.228122	-1.17913	0.144928	0.405416	1	4532	tags=30%, list=22%, signal=38%
GENTILE_UV_RESPONSE_CLUSTER_D6	GENTILE_UV_RESPONSE_CLUSTER_D6		37	-0.293251	-1.17875	0.210654	0.405847	1	5151	tags=41%, list=25%, signal=54%
KUMAR_TARGETS_OF_MLL_AF9_FUSION	KUMAR_TARGETS_OF_MLL_AF9_FUSION		400	-0.195289	-1.17767	0.0646552	0.407715	1	5289	tags=32%, list=26%, signal=42%
KONDO_PROSTATE_CANCER_HCP_WITH_H3K27ME3	KONDO_PROSTATE_CANCER_HCP_WITH_H3K27ME3		95	-0.23373	-1.1765	0.146814	0.409847	1	4737	tags=34%, list=23%, signal=44%
PHONG_TNF_RESPONSE_VIA_P38_PARTIAL	PHONG_TNF_RESPONSE_VIA_P38_PARTIAL		160	-0.211182	-1.17611	0.146032	0.410341	1	4333	tags=28%, list=21%, signal=35%
PID_LIS1PATHWAY	PID_LIS1PATHWAY		28	-0.312267	-1.17564	0.223278	0.410885	1	4803	tags=43%, list=23%, signal=56%
GRUETZMANN_PANCREATIC_CANCER_UP	GRUETZMANN_PANCREATIC_CANCER_UP		357	-0.194121	-1.1755	0.0717132	0.410762	1	4510	tags=28%, list=22%, signal=35%
LEE_CALORIE_RESTRICTION_NEOCORTEX_DN	LEE_CALORIE_RESTRICTION_NEOCORTEX_DN		87	-0.241113	-1.17537	0.163102	0.410614	1	3691	tags=26%, list=18%, signal=32%
HERNANDEZ_ABERRANT_MITOSIS_BY_DOCETACEL_2NM_UP	HERNANDEZ_ABERRANT_MITOSIS_BY_DOCETACEL_2NM_UP		81	-0.245411	-1.17463	0.18984	0.411743	1	5507	tags=40%, list=27%, signal=54%
PEDERSEN_METASTASIS_BY_ERBB2_ISOFORM_7	PEDERSEN_METASTASIS_BY_ERBB2_ISOFORM_7		396	-0.193408	-1.1743	0.0641026	0.412031	1	3944	tags=24%, list=19%, signal=29%
REACTOME_SIGNALING_BY_INSULIN_RECEPTOR	REACTOME_SIGNALING_BY_INSULIN_RECEPTOR		105	-0.235243	-1.17391	0.162088	0.412456	1	4678	tags=34%, list=23%, signal=44%
WANG_TARGETS_OF_MLL_CBP_FUSION_UP	WANG_TARGETS_OF_MLL_CBP_FUSION_UP		43	-0.283151	-1.17376	0.214797	0.412339	1	5714	tags=40%, list=28%, signal=55%
BIOCARTA_P53_PATHWAY	BIOCARTA_P53_PATHWAY		16	-0.366088	-1.17345	0.238202	0.412563	1	4718	tags=38%, list=23%, signal=49%
LABBE_WNT3A_TARGETS_DN	LABBE_WNT3A_TARGETS_DN		95	-0.238522	-1.17342	0.172973	0.412219	1	4598	tags=35%, list=22%, signal=45%
PID_BMPPATHWAY	PID_BMPPATHWAY		42	-0.280998	-1.17318	0.210526	0.412295	1	5477	tags=40%, list=27%, signal=55%
ZHAN_MULTIPLE_MYELOMA_MS_UP	ZHAN_MULTIPLE_MYELOMA_MS_UP		47	-0.269677	-1.17303	0.212346	0.41219	1	5166	tags=36%, list=25%, signal=48%
SMID_BREAST_CANCER_RELAPSE_IN_BRAIN_DN	SMID_BREAST_CANCER_RELAPSE_IN_BRAIN_DN		82	-0.240999	-1.17245	0.176966	0.413054	1	4638	tags=35%, list=23%, signal=46%
BLALOCK_ALZHEIMERS_DISEASE_INCIPIENT_UP	BLALOCK_ALZHEIMERS_DISEASE_INCIPIENT_UP		389	-0.193138	-1.17245	0.0614754	0.412638	1	5395	tags=32%, list=26%, signal=43%
OUILLETTE_CLL_13Q14_DELETION_DN	OUILLETTE_CLL_13Q14_DELETION_DN		57	-0.261779	-1.17186	0.180662	0.413515	1	5717	tags=39%, list=28%, signal=53%
HAHTOLA_MYCOSIS_FUNGOIDES_CD4_UP	HAHTOLA_MYCOSIS_FUNGOIDES_CD4_UP		62	-0.257207	-1.17176	0.174142	0.413289	1	4063	tags=26%, list=20%, signal=32%
ROSS_LEUKEMIA_WITH_MLL_FUSIONS	ROSS_LEUKEMIA_WITH_MLL_FUSIONS		77	-0.248147	-1.17093	0.179688	0.414677	1	6733	tags=44%, list=33%, signal=65%
MASSARWEH_RESPONSE_TO_ESTRADIOL	MASSARWEH_RESPONSE_TO_ESTRADIOL		61	-0.257831	-1.17041	0.183824	0.415321	1	4770	tags=28%, list=23%, signal=36%
WANG_RESPONSE_TO_GSK3_INHIBITOR_SB216763_UP	WANG_RESPONSE_TO_GSK3_INHIBITOR_SB216763_UP		379	-0.193767	-1.17038	0.0892193	0.41495	1	5548	tags=32%, list=27%, signal=43%
SAKAI_TUMOR_INFILTRATING_MONOCYTES_UP	SAKAI_TUMOR_INFILTRATING_MONOCYTES_UP		27	-0.310382	-1.17021	0.226107	0.414905	1	3522	tags=30%, list=17%, signal=36%
REACTOME_SIGNALING_BY_EGFR_IN_CANCER	REACTOME_SIGNALING_BY_EGFR_IN_CANCER		105	-0.232156	-1.16963	0.139601	0.415756	1	4750	tags=34%, list=23%, signal=44%
PID_ECADHERIN_STABILIZATION_PATHWAY	PID_ECADHERIN_STABILIZATION_PATHWAY		42	-0.280708	-1.16956	0.217391	0.41548	1	6762	tags=55%, list=33%, signal=81%
REACTOME_GABA_B_RECEPTOR_ACTIVATION	REACTOME_GABA_B_RECEPTOR_ACTIVATION		38	-0.2898	-1.1689	0.213777	0.416488	1	4768	tags=34%, list=23%, signal=44%
BIOCARTA_CALCINEURIN_PATHWAY	BIOCARTA_CALCINEURIN_PATHWAY		18	-0.362839	-1.16868	0.246305	0.416591	1	4750	tags=44%, list=23%, signal=58%
PID_HIVNEFPATHWAY	PID_HIVNEFPATHWAY		35	-0.30108	-1.1683	0.22449	0.417014	1	4252	tags=37%, list=21%, signal=47%
CADWELL_ATG16L1_TARGETS_DN	CADWELL_ATG16L1_TARGETS_DN		67	-0.256329	-1.1679	0.186224	0.417462	1	5975	tags=45%, list=29%, signal=63%
MODY_HIPPOCAMPUS_NEONATAL	MODY_HIPPOCAMPUS_NEONATAL		35	-0.295341	-1.16695	0.214458	0.419171	1	3290	tags=20%, list=16%, signal=24%
FINETTI_BREAST_CANCER_KINOME_GREEN	FINETTI_BREAST_CANCER_KINOME_GREEN		16	-0.358499	-1.16692	0.261468	0.418828	1	3025	tags=25%, list=15%, signal=29%
HIRSCH_CELLULAR_TRANSFORMATION_SIGNATURE_DN	HIRSCH_CELLULAR_TRANSFORMATION_SIGNATURE_DN		103	-0.230895	-1.16676	0.157738	0.418748	1	5048	tags=33%, list=25%, signal=44%
HAHTOLA_MYCOSIS_FUNGOIDES_UP	HAHTOLA_MYCOSIS_FUNGOIDES_UP		19	-0.346842	-1.16624	0.235154	0.41956	1	6074	tags=53%, list=30%, signal=75%
PEDERSEN_METASTASIS_BY_ERBB2_ISOFORM_3	PEDERSEN_METASTASIS_BY_ERBB2_ISOFORM_3		19	-0.347465	-1.16569	0.244131	0.420324	1	6003	tags=53%, list=29%, signal=74%
BACOLOD_RESISTANCE_TO_ALKYLATING_AGENTS_DN	BACOLOD_RESISTANCE_TO_ALKYLATING_AGENTS_DN		59	-0.261532	-1.16548	0.20603	0.420337	1	5322	tags=34%, list=26%, signal=46%
REACTOME_NUCLEOTIDE_LIKE_PURINERGIC_RECEPTORS	REACTOME_NUCLEOTIDE_LIKE_PURINERGIC_RECEPTORS		16	-0.363094	-1.16538	0.252336	0.420137	1	753	tags=19%, list=4%, signal=19%
GAVIN_FOXP3_TARGETS_CLUSTER_P2	GAVIN_FOXP3_TARGETS_CLUSTER_P2		78	-0.244225	-1.16511	0.167139	0.420279	1	4640	tags=29%, list=23%, signal=38%
ZHU_CMV_ALL_UP	ZHU_CMV_ALL_UP		120	-0.225622	-1.16492	0.141274	0.420301	1	5289	tags=36%, list=26%, signal=48%
REACTOME_MEIOSIS	REACTOME_MEIOSIS		108	-0.232888	-1.16453	0.148248	0.420691	1	4791	tags=31%, list=23%, signal=40%
AKL_HTLV1_INFECTION_DN	AKL_HTLV1_INFECTION_DN		67	-0.252271	-1.16381	0.208	0.421949	1	4347	tags=30%, list=21%, signal=38%
ZHAN_MULTIPLE_MYELOMA_PR_DN	ZHAN_MULTIPLE_MYELOMA_PR_DN		44	-0.27346	-1.1638	0.19	0.421548	1	3516	tags=23%, list=17%, signal=27%
WARTERS_RESPONSE_TO_IR_SKIN	WARTERS_RESPONSE_TO_IR_SKIN		80	-0.243229	-1.16364	0.172603	0.421458	1	3437	tags=28%, list=17%, signal=33%
AMIT_EGF_RESPONSE_60_HELA	AMIT_EGF_RESPONSE_60_HELA		45	-0.276917	-1.16343	0.220096	0.421552	1	3394	tags=31%, list=17%, signal=37%
ROSS_AML_WITH_MLL_FUSIONS	ROSS_AML_WITH_MLL_FUSIONS		76	-0.246958	-1.16334	0.202216	0.42134	1	5787	tags=41%, list=28%, signal=57%
CHARAFE_BREAST_CANCER_LUMINAL_VS_MESENCHYMAL_UP	CHARAFE_BREAST_CANCER_LUMINAL_VS_MESENCHYMAL_UP		445	-0.189146	-1.16307	0.059322	0.421489	1	5328	tags=32%, list=26%, signal=42%
CERVERA_SDHB_TARGETS_2	CERVERA_SDHB_TARGETS_2		111	-0.228594	-1.16274	0.167665	0.421728	1	2967	tags=21%, list=14%, signal=24%
REACTOME_FATTY_ACID_TRIACYLGLYCEROL_AND_KETONE_BODY_METABOLISM	REACTOME_FATTY_ACID_TRIACYLGLYCEROL_AND_KETONE_BODY_METABOLISM		168	-0.212339	-1.16272	0.121118	0.42135	1	4400	tags=29%, list=21%, signal=37%
GROSS_ELK3_TARGETS_UP	GROSS_ELK3_TARGETS_UP		27	-0.318695	-1.16272	0.245238	0.420938	1	6307	tags=52%, list=31%, signal=75%
CHEOK_RESPONSE_TO_MERCAPTOPURINE_DN	CHEOK_RESPONSE_TO_MERCAPTOPURINE_DN		20	-0.342972	-1.16146	0.257471	0.423227	1	2605	tags=25%, list=13%, signal=29%
ACEVEDO_LIVER_CANCER_WITH_H3K9ME3_DN	ACEVEDO_LIVER_CANCER_WITH_H3K9ME3_DN		117	-0.226084	-1.16092	0.132743	0.423956	1	4755	tags=33%, list=23%, signal=43%
MARZEC_IL2_SIGNALING_UP	MARZEC_IL2_SIGNALING_UP		114	-0.22897	-1.16063	0.15942	0.424145	1	5892	tags=38%, list=29%, signal=53%
BROCKE_APOPTOSIS_REVERSED_BY_IL6	BROCKE_APOPTOSIS_REVERSED_BY_IL6		144	-0.216	-1.16047	0.166172	0.424045	1	3381	tags=22%, list=16%, signal=26%
HADDAD_B_LYMPHOCYTE_PROGENITOR	HADDAD_B_LYMPHOCYTE_PROGENITOR		289	-0.197216	-1.16031	0.0698529	0.423954	1	4799	tags=29%, list=23%, signal=37%
REACTOME_TRANSMEMBRANE_TRANSPORT_OF_SMALL_MOLECULES	REACTOME_TRANSMEMBRANE_TRANSPORT_OF_SMALL_MOLECULES		409	-0.191841	-1.15957	0.0733945	0.425158	1	4964	tags=31%, list=24%, signal=40%
PID_ERBB1_RECEPTOR_PROXIMAL_PATHWAY	PID_ERBB1_RECEPTOR_PROXIMAL_PATHWAY		35	-0.28839	-1.15921	0.227053	0.425526	1	4678	tags=40%, list=23%, signal=52%
ST_FAS_SIGNALING_PATHWAY	ST_FAS_SIGNALING_PATHWAY		65	-0.252465	-1.15917	0.217507	0.425215	1	3025	tags=28%, list=15%, signal=32%
REACTOME_PREFOLDIN_MEDIATED_TRANSFER_OF_SUBSTRATE_TO_CCT_TRIC	REACTOME_PREFOLDIN_MEDIATED_TRANSFER_OF_SUBSTRATE_TO_CCT_TRIC		27	-0.310222	-1.15892	0.216867	0.425302	1	3614	tags=30%, list=18%, signal=36%
STEINER_ERYTHROCYTE_MEMBRANE_GENES	STEINER_ERYTHROCYTE_MEMBRANE_GENES		15	-0.373035	-1.15891	0.249458	0.424903	1	4135	tags=40%, list=20%, signal=50%
CASORELLI_APL_SECONDARY_VS_DE_NOVO_UP	CASORELLI_APL_SECONDARY_VS_DE_NOVO_UP		39	-0.278546	-1.15621	0.251208	0.430573	1	6706	tags=51%, list=33%, signal=76%
ELVIDGE_HYPOXIA_DN	ELVIDGE_HYPOXIA_DN		146	-0.216803	-1.15509	0.17284	0.432654	1	4748	tags=32%, list=23%, signal=41%
REACTOME_NUCLEOTIDE_BINDING_DOMAIN_LEUCINE_RICH_REPEAT_CONTAINING_RECEPTOR_NLR_SIGNALING_PATHWAYS	REACTOME_NUCLEOTIDE_BINDING_DOMAIN_LEUCINE_RICH_REPEAT_CONTAINING_RECEPTOR_NLR_SIGNALING_PATHWAYS		45	-0.267585	-1.15502	0.233333	0.432396	1	4915	tags=36%, list=24%, signal=47%
ACOSTA_PROLIFERATION_INDEPENDENT_MYC_TARGETS_UP	ACOSTA_PROLIFERATION_INDEPENDENT_MYC_TARGETS_UP		84	-0.23423	-1.15449	0.180593	0.433166	1	3787	tags=25%, list=18%, signal=31%
ZHANG_TLX_TARGETS_60HR_UP	ZHANG_TLX_TARGETS_60HR_UP		293	-0.197729	-1.15375	0.0905923	0.434397	1	3307	tags=22%, list=16%, signal=26%
DAIRKEE_CANCER_PRONE_RESPONSE_BPA	DAIRKEE_CANCER_PRONE_RESPONSE_BPA		51	-0.264485	-1.15353	0.210526	0.43444	1	3741	tags=27%, list=18%, signal=33%
FRASOR_RESPONSE_TO_SERM_OR_FULVESTRANT_UP	FRASOR_RESPONSE_TO_SERM_OR_FULVESTRANT_UP		23	-0.320774	-1.15274	0.233735	0.43582	1	5268	tags=39%, list=26%, signal=53%
KENNY_CTNNB1_TARGETS_UP	KENNY_CTNNB1_TARGETS_UP		50	-0.267642	-1.15203	0.235	0.437047	1	3655	tags=26%, list=18%, signal=32%
KIM_WT1_TARGETS_UP	KIM_WT1_TARGETS_UP		214	-0.204454	-1.15174	0.136201	0.437288	1	5494	tags=34%, list=27%, signal=45%
BRUINS_UVC_RESPONSE_EARLY_LATE	BRUINS_UVC_RESPONSE_EARLY_LATE		316	-0.193762	-1.15169	0.123967	0.436992	1	5043	tags=30%, list=25%, signal=39%
NING_CHRONIC_OBSTRUCTIVE_PULMONARY_DISEASE_UP	NING_CHRONIC_OBSTRUCTIVE_PULMONARY_DISEASE_UP		155	-0.213607	-1.1514	0.125392	0.437294	1	5135	tags=33%, list=25%, signal=44%
KEGG_RNA_DEGRADATION	KEGG_RNA_DEGRADATION		57	-0.255144	-1.15041	0.240642	0.439079	1	4621	tags=33%, list=23%, signal=43%
LENAOUR_DENDRITIC_CELL_MATURATION_UP	LENAOUR_DENDRITIC_CELL_MATURATION_UP		113	-0.224927	-1.15024	0.192308	0.439032	1	3276	tags=20%, list=16%, signal=24%
REACTOME_JNK_C_JUN_KINASES_PHOSPHORYLATION_AND_ACTIVATION_MEDIATED_BY_ACTIVATED_HUMAN_TAK1	REACTOME_JNK_C_JUN_KINASES_PHOSPHORYLATION_AND_ACTIVATION_MEDIATED_BY_ACTIVATED_HUMAN_TAK1		16	-0.353232	-1.15004	0.270208	0.439052	1	2726	tags=38%, list=13%, signal=43%
KEGG_NUCLEOTIDE_EXCISION_REPAIR	KEGG_NUCLEOTIDE_EXCISION_REPAIR		44	-0.269249	-1.14933	0.225722	0.440233	1	6588	tags=50%, list=32%, signal=73%
LIANG_SILENCED_BY_METHYLATION_2	LIANG_SILENCED_BY_METHYLATION_2		53	-0.262763	-1.14878	0.203883	0.441046	1	2119	tags=21%, list=10%, signal=23%
REACTOME_ACTIVATION_OF_NMDA_RECEPTOR_UPON_GLUTAMATE_BINDING_AND_POSTSYNAPTIC_EVENTS	REACTOME_ACTIVATION_OF_NMDA_RECEPTOR_UPON_GLUTAMATE_BINDING_AND_POSTSYNAPTIC_EVENTS		37	-0.281887	-1.1482	0.26	0.441934	1	5081	tags=38%, list=25%, signal=50%
PID_NOTCH_PATHWAY	PID_NOTCH_PATHWAY		59	-0.255663	-1.14816	0.224806	0.441608	1	4248	tags=31%, list=21%, signal=38%
DUTERTRE_ESTRADIOL_RESPONSE_6HR_DN	DUTERTRE_ESTRADIOL_RESPONSE_6HR_DN		91	-0.230526	-1.14806	0.174033	0.441422	1	5903	tags=37%, list=29%, signal=52%
KYNG_NORMAL_AGING_UP	KYNG_NORMAL_AGING_UP		19	-0.337002	-1.14726	0.270642	0.442815	1	5464	tags=47%, list=27%, signal=64%
VANHARANTA_UTERINE_FIBROID_DN	VANHARANTA_UTERINE_FIBROID_DN		67	-0.249563	-1.14701	0.221607	0.442931	1	3943	tags=30%, list=19%, signal=37%
KYNG_WERNER_SYNDROM_AND_NORMAL_AGING_UP	KYNG_WERNER_SYNDROM_AND_NORMAL_AGING_UP		92	-0.232717	-1.14662	0.209974	0.443403	1	5456	tags=38%, list=27%, signal=52%
YANG_BREAST_CANCER_ESR1_LASER_DN	YANG_BREAST_CANCER_ESR1_LASER_DN		50	-0.262314	-1.14615	0.217848	0.444053	1	4575	tags=32%, list=22%, signal=41%
PID_ERBB2ERBB3PATHWAY	PID_ERBB2ERBB3PATHWAY		44	-0.272901	-1.1461	0.253769	0.443722	1	4678	tags=41%, list=23%, signal=53%
GAVIN_FOXP3_TARGETS_CLUSTER_P3	GAVIN_FOXP3_TARGETS_CLUSTER_P3		158	-0.211685	-1.14481	0.160142	0.446294	1	5272	tags=30%, list=26%, signal=40%
KEGG_ENDOCYTOSIS	KEGG_ENDOCYTOSIS		181	-0.205056	-1.14473	0.155063	0.446063	1	4482	tags=29%, list=22%, signal=36%
VANASSE_BCL2_TARGETS_DN	VANASSE_BCL2_TARGETS_DN		74	-0.238638	-1.14335	0.206633	0.448689	1	2814	tags=22%, list=14%, signal=25%
BROWNE_HCMV_INFECTION_4HR_UP	BROWNE_HCMV_INFECTION_4HR_UP		54	-0.257566	-1.14326	0.251889	0.448487	1	2816	tags=20%, list=14%, signal=24%
PID_THROMBIN_PAR1_PATHWAY	PID_THROMBIN_PAR1_PATHWAY		43	-0.272728	-1.14229	0.225653	0.450306	1	6162	tags=44%, list=30%, signal=63%
GAVIN_FOXP3_TARGETS_CLUSTER_T4	GAVIN_FOXP3_TARGETS_CLUSTER_T4		93	-0.233576	-1.14212	0.204918	0.450257	1	5459	tags=32%, list=27%, signal=44%
CHIN_BREAST_CANCER_COPY_NUMBER_UP	CHIN_BREAST_CANCER_COPY_NUMBER_UP		26	-0.313332	-1.14199	0.271889	0.450123	1	4413	tags=42%, list=21%, signal=54%
ELVIDGE_HYPOXIA_BY_DMOG_DN	ELVIDGE_HYPOXIA_BY_DMOG_DN		59	-0.257828	-1.14188	0.225806	0.449926	1	5598	tags=46%, list=27%, signal=63%
SASSON_RESPONSE_TO_FORSKOLIN_DN	SASSON_RESPONSE_TO_FORSKOLIN_DN		88	-0.232947	-1.14117	0.2	0.451082	1	4536	tags=30%, list=22%, signal=38%
PID_AR_TF_PATHWAY	PID_AR_TF_PATHWAY		53	-0.260344	-1.14105	0.236111	0.450928	1	4885	tags=40%, list=24%, signal=52%
KEEN_RESPONSE_TO_ROSIGLITAZONE_UP	KEEN_RESPONSE_TO_ROSIGLITAZONE_UP		38	-0.275978	-1.14091	0.238443	0.45087	1	4082	tags=29%, list=20%, signal=36%
GAZDA_DIAMOND_BLACKFAN_ANEMIA_MYELOID_UP	GAZDA_DIAMOND_BLACKFAN_ANEMIA_MYELOID_UP		30	-0.303055	-1.14081	0.257757	0.450663	1	4278	tags=30%, list=21%, signal=38%
WANG_METASTASIS_OF_BREAST_CANCER	WANG_METASTASIS_OF_BREAST_CANCER		15	-0.365053	-1.14075	0.2746	0.450397	1	1509	tags=27%, list=7%, signal=29%
HUPER_BREAST_BASAL_VS_LUMINAL_DN	HUPER_BREAST_BASAL_VS_LUMINAL_DN		59	-0.252241	-1.13969	0.216285	0.452429	1	4480	tags=34%, list=22%, signal=43%
REACTOME_PI3K_EVENTS_IN_ERBB4_SIGNALING	REACTOME_PI3K_EVENTS_IN_ERBB4_SIGNALING		36	-0.284085	-1.13925	0.232184	0.453048	1	4430	tags=36%, list=22%, signal=46%
PID_RET_PATHWAY	PID_RET_PATHWAY		39	-0.280867	-1.13897	0.265207	0.45328	1	5010	tags=41%, list=24%, signal=54%
INGRAM_SHH_TARGETS_DN	INGRAM_SHH_TARGETS_DN		62	-0.250001	-1.1389	0.222222	0.453032	1	3927	tags=24%, list=19%, signal=30%
NEMETH_INFLAMMATORY_RESPONSE_LPS_UP	NEMETH_INFLAMMATORY_RESPONSE_LPS_UP		87	-0.232261	-1.13839	0.207084	0.453775	1	4255	tags=29%, list=21%, signal=36%
VANDESLUIS_COMMD1_TARGETS_GROUP_3_UP	VANDESLUIS_COMMD1_TARGETS_GROUP_3_UP		88	-0.230197	-1.13817	0.173684	0.453817	1	1737	tags=17%, list=8%, signal=19%
KYNG_RESPONSE_TO_H2O2_VIA_ERCC6_DN	KYNG_RESPONSE_TO_H2O2_VIA_ERCC6_DN		46	-0.264136	-1.13816	0.227621	0.453402	1	1370	tags=15%, list=7%, signal=16%
LEONARD_HYPOXIA	LEONARD_HYPOXIA		47	-0.26534	-1.13807	0.241192	0.4532	1	4014	tags=32%, list=20%, signal=40%
[truncated: 1,001 more rows]
